# Supplementary material for: The preparatory process of the 2023 Mw 7.8 Türkiye earthquake
Source: Sci Rep. 2023 Oct 19;13:17853. doi: 10.1038/s41598-023-45073-8 (PMC10587168; doi:10.1038/s41598-023-45073-8)
Supplement: Supplementary file 2 — Supplementary Information 2. [file 41598_2023_45073_MOESM2_ESM.csv]

ID-AFAD date time Latitude Longitude Depth(km) Magnitude
97057 2010-1-3 20:1:13 37.0048 36.6588 7.01 2.4
97142 2010-1-4 21:18:23 38.5922 39.5912 7 2.6
97163 2010-1-5 8:49:14 38.2315 38.7863 6.52 2.8
97200 2010-1-6 1:28:57 38.4353 39.4502 7 2.2
97203 2010-1-6 2:4:11 38.1873 38.477 7 2.1
97205 2010-1-6 2:22:17 37.4022 37.078 7.89 3
97206 2010-1-6 2:24:23 37.3988 37.053 7.18 2.1
97211 2010-1-6 3:15:39 38.3508 38.9778 7 2.5
97228 2010-1-6 10:29:13 37.3125 37.0987 7.94 2.6
97250 2010-1-6 17:8:8 38.4238 39.0635 12.71 3.3
97270 2010-1-7 10:12:44 36.4988 36.4043 10.14 2.7
97271 2010-1-7 10:24:0 36.5065 36.3882 7.06 2.7
97274 2010-1-7 10:50:39 38.1685 38.659 7.23 2.4
97310 2010-1-7 17:40:53 38.2738 38.7788 12.7 3
97314 2010-1-7 20:21:52 38.2058 38.6368 12.51 2.3
97316 2010-1-7 20:38:50 38.3723 39.0133 7 2.2
97335 2010-1-8 5:2:28 37.0057 36.7125 7 2.6
97374 2010-1-9 10:12:1 37.9672 38.0552 6.85 2.5
97418 2010-1-10 18:3:56 38.2422 38.865 7 2.5
97436 2010-1-11 8:15:2 38.1805 38.6392 7 2.7
97442 2010-1-11 10:2:14 37.1395 37.1837 6.94 2.7
97449 2010-1-11 13:3:27 37.279 37.1623 7 2.7
97453 2010-1-11 13:57:36 38.0387 38.528 6.86 3
97491 2010-1-12 11:16:16 38.8262 40.2975 6.86 3.1
97526 2010-1-13 2:44:32 38.816 40.3237 6.99 3
97531 2010-1-13 5:42:0 38.779 40.3217 6.99 2.9
97547 2010-1-13 11:2:4 36.3945 36.3487 7.06 2.8
97561 2010-1-13 17:53:49 38.7785 40.283 15.94 3.2
97566 2010-1-13 20:34:52 36.3085 36.0817 7.22 2.8
97572 2010-1-13 22:43:14 37.6757 37.4203 7 2.8
97580 2010-1-14 2:38:13 38.0322 37.8667 7 2.3
97588 2010-1-14 8:0:18 36.6907 36.7788 7.08 2.6
97608 2010-1-14 13:37:47 37.6805 37.403 5 2.6
97643 2010-1-15 4:47:59 38.5613 39.6642 7.05 2.8
97671 2010-1-15 20:12:41 38.4817 39.4022 7.1 2.6
97693 2010-1-16 3:8:34 38.2422 38.8047 7 2.4
97715 2010-1-16 10:31:35 38.021 38.1662 7 2.5
97719 2010-1-16 11:15:9 38.0937 38.2117 4.11 2.6
97720 2010-1-16 11:34:6 37.3157 37.1092 7.44 2.9
97754 2010-1-16 21:45:56 38.0957 38.4067 7 2.2
97755 2010-1-16 22:40:51 38.4732 39.3453 6.87 2.4
97757 2010-1-16 23:12:53 37.212 36.8942 3.15 2.7
97775 2010-1-17 10:36:22 38.429 39.1417 7 2.9
97790 2010-1-17 15:45:36 37.2158 36.9205 7.54 3
97814 2010-1-18 4:31:29 37.6043 37.3727 7 2.7
97868 2010-1-19 12:18:13 36.0332 36.081 7.01 3
97869 2010-1-19 12:23:27 39.0265 40.9768 7.83 2.7
97936 2010-1-21 5:55:41 38.5418 39.5558 6.96 2.6
97941 2010-1-21 6:26:17 37.322 37.15 6.98 2.9
97942 2010-1-21 6:44:1 37.1533 37.0043 7 2.2
97964 2010-1-21 18:19:18 38.3203 38.9203 7 2.4
98090 2010-1-24 15:38:53 37.2205 36.8783 7 2.1
98092 2010-1-24 17:15:5 37.6992 37.3365 7 2.6
98155 2010-1-26 15:26:32 36.9425 36.9222 7 2.3
98171 2010-1-26 21:46:42 38.027 37.8403 6.99 2.4
98178 2010-1-27 1:53:47 38.4205 39.0657 14.78 2.4
98198 2010-1-27 10:21:5 36.4857 36.006 9.55 2.7
98204 2010-1-27 11:20:43 36.5398 36.0615 7.01 2.7
98205 2010-1-27 11:32:17 36.7655 36.8183 7.01 2.9
98214 2010-1-27 15:11:32 38.1858 38.5513 7.08 2.8
98351 2010-1-29 13:25:43 36.6722 36.141 6.86 2.6
98400 2010-1-30 20:59:21 38.124 38.4122 7 2.4
98413 2010-1-31 7:26:19 36.3248 35.912 5.51 2.7
98419 2010-1-31 14:23:3 38.5775 39.5697 7 2.7
98452 2010-2-1 11:31:59 38.2685 38.7647 6.92 3
98468 2010-2-2 1:36:59 36.4027 36.3747 6.34 3
98470 2010-2-2 2:12:57 38.7927 40.3725 7 2.7
98527 2010-2-3 23:47:33 36.3169 36.4967 29.94 2.7
98555 2010-2-4 14:22:34 38.2948 38.9748 15.07 3
98609 2010-2-6 5:15:13 38.3745 38.7925 24.27 3.1
98652 2010-2-7 15:12:38 38.2105 38.6425 10.7 3.1
98681 2010-2-8 14:26:51 36.4843 36.3698 7.01 2.7
98718 2010-2-9 20:50:59 37.6692 37.4133 7 2.7
98778 2010-2-11 12:36:52 36.6856 36.4579 5.04 2.6
98785 2010-2-11 19:29:15 38.399 39.3177 24.43 3.2
98850 2010-2-13 16:26:2 38.5373 39.5423 6.74 2.8
98859 2010-2-14 7:52:17 36.2452 36.0023 7 3.3
98872 2010-2-14 12:20:50 38.7493 40.094 9.23 4.2
98874 2010-2-14 13:1:4 38.7518 40.1232 7.15 3
98876 2010-2-14 13:21:54 38.7383 40.0958 7.17 3.1
98877 2010-2-14 13:39:36 38.7065 40.0483 28.81 3.4
98881 2010-2-14 14:16:42 38.753 40.1183 7.13 2.8
98900 2010-2-14 22:1:3 38.4643 39.3215 7 2.4
98908 2010-2-15 0:5:3 36.1853 35.7152 6.34 3.3
98909 2010-2-15 0:12:31 36.1328 35.7087 12.19 3.5
98928 2010-2-15 14:34:13 36.6242 36.1878 5.91 2.6
98976 2010-2-16 13:8:47 36.5685 36.1743 6.25 2.7
98979 2010-2-16 13:40:39 36.9992 37.2926 10.33 2.8
98985 2010-2-16 15:35:45 36.5508 36.36 6.76 2.8
98988 2010-2-16 17:30:58 37.938 38.086 7.02 2.7
98995 2010-2-16 20:17:12 37.967 38.092 6.88 2.7
99002 2010-2-16 22:8:0 38.6783 40.0327 7.33 2.7
99017 2010-2-17 5:18:14 38.6043 39.6637 7 2.8
99050 2010-2-17 15:57:57 38.402 39.2025 6.65 2.3
99069 2010-2-18 2:47:44 38.2998 38.8512 7 2
99076 2010-2-18 5:53:26 38.6691 39.6654 11.02 2.8
99108 2010-2-18 14:42:19 36.5887 36.0232 6.74 2.7
99185 2010-2-19 12:10:2 38.3123 38.7955 7 2.4
99211 2010-2-20 0:41:12 38.7775 40.298 6.8 3.3
99224 2010-2-20 9:40:26 38.7254 40.0854 7.55 2.9
99225 2010-2-20 9:48:48 37.3363 37.1323 5 2.7
99245 2010-2-20 19:23:34 36.17 36.0418 6.41 3
99246 2010-2-20 21:0:25 38.6023 39.6213 7 2.4
99255 2010-2-21 4:38:37 38.7142 40.0292 8.64 4.3
99256 2010-2-21 5:44:25 38.8423 40.0623 7.01 2.9
99257 2010-2-21 5:53:19 38.7158 40.0883 7.16 2.9
99258 2010-2-21 6:19:2 38.6582 40.0682 6.67 3
99260 2010-2-21 7:11:24 38.7163 40.0893 5 3.1
99261 2010-2-21 7:41:1 38.7792 40.1408 6.45 2.7
99263 2010-2-21 7:58:19 36.0697 36.1998 7.02 2.6
99264 2010-2-21 8:4:38 36.9442 36.6747 7 2.9
99265 2010-2-21 8:36:10 38.4448 39.2982 7 2.5
99272 2010-2-21 11:55:58 38.6977 40.0853 5.84 2.9
99280 2010-2-21 15:59:17 38.7218 40.0622 8.6 2.2
99294 2010-2-21 23:0:14 38.7184 40.0296 10.35 3.3
99311 2010-2-22 5:57:11 37.1417 36.9553 7 2.7
99314 2010-2-22 7:41:33 38.665 40.061 7 2.6
99315 2010-2-22 7:43:23 38.6672 40.0677 6.97 2.4
99334 2010-2-22 13:28:42 37.8575 37.7853 7.1 3
99378 2010-2-23 10:14:57 38.1952 38.5313 7.12 2.8
99379 2010-2-23 10:54:26 38.3552 38.741 7 2.6
99407 2010-2-23 20:13:26 37.4718 37.1547 8.09 2.3
99411 2010-2-23 22:26:32 38.499 39.457 15.59 3
99420 2010-2-24 1:55:56 35.897 35.9753 5.83 3
99426 2010-2-24 4:36:38 36.0935 36.0847 2.46 3.3
99483 2010-2-24 21:35:6 38.4087 38.8848 7 2
99492 2010-2-25 0:32:39 38.0525 38.1565 5.21 2.6
99511 2010-2-25 6:24:0 38.752 40.2512 6.6 2.6
99514 2010-2-25 7:42:46 38.7595 40.3213 6.38 2.6
99533 2010-2-25 16:16:27 37.0985 36.8805 7 2.2
99570 2010-2-26 7:14:6 37.1603 37.2012 7.11 2.9
99585 2010-2-26 12:9:5 37.4292 37.1278 2.54 2.6
99646 2010-2-27 2:11:58 38.2463 38.7715 7 2.1
99723 2010-2-28 5:25:29 38.3857 38.7187 7 2.3
99746 2010-2-28 23:26:21 38.9825 40.4537 9.91 3
99804 2010-3-2 9:58:1 38.5407 39.773 23.37 2.5
99910 2010-3-4 7:38:6 36.3098 35.763 7.03 3.1
99921 2010-3-4 14:4:46 36.3165 36.1264 26.98 2.6
99924 2010-3-4 14:43:11 36.8305 36.3223 7.93 2.6
99945 2010-3-5 4:48:55 36.7762 36.8657 7 2.9
99957 2010-3-5 8:24:56 36.6377 36.459 6.64 2.8
99973 2010-3-5 13:40:54 36.601 36.0903 6.64 2.4
99984 2010-3-5 19:27:33 36.6065 36.4803 8.27 3.1
100008 2010-3-6 5:50:25 36.6422 36.4671 4.71 2.8
100027 2010-3-6 22:23:15 36.6533 36.4317 6.97 2.8
100028 2010-3-6 22:36:31 36.8642 36.6717 7 3
100033 2010-3-7 0:33:29 36.8532 36.6705 7 2.7
100034 2010-3-7 0:45:2 36.6563 36.4632 6.98 2.8
100037 2010-3-7 2:13:7 36.5982 36.381 7.1 3.1
100066 2010-3-7 23:28:53 36.6067 36.3012 6.51 3.6
100068 2010-3-7 23:50:31 36.7883 36.575 7 2.7
100069 2010-3-8 0:9:29 36.8592 36.6377 7 2.9
100070 2010-3-8 0:43:50 36.5822 36.321 5.45 3.2
100072 2010-3-8 0:53:7 36.6778 36.4607 7.03 2.7
100073 2010-3-8 1:44:27 36.916 36.7642 7 3.1
100074 2010-3-8 2:32:30 38.7665 40.0712 5.01 5.8
100075 2010-3-8 2:38:13 38.7883 40.0122 5 3.4
100076 2010-3-8 2:50:25 38.828 40.0958 8.17 3.2
100077 2010-3-8 2:55:48 38.8802 40.1585 6.93 3.1
100078 2010-3-8 2:56:43 38.7865 40.0618 7.11 3
100079 2010-3-8 3:4:56 38.8 40.0572 11.99 3
100080 2010-3-8 3:10:31 38.7837 40.056 10.99 3.2
100081 2010-3-8 3:11:7 38.8348 40.0822 6.92 2.9
100082 2010-3-8 3:12:53 38.8078 40.0718 6.83 3
100083 2010-3-8 3:15:54 38.8198 40.0882 7 2.8
100084 2010-3-8 3:17:12 38.8033 40.0853 7.13 2.6
100085 2010-3-8 3:20:23 38.7982 40.0977 9.3 4.4
100086 2010-3-8 3:22:52 38.8157 40.116 5.43 3.3
100087 2010-3-8 3:26:51 38.8265 40.0765 7.09 3
100088 2010-3-8 3:31:15 38.7203 39.9803 7.04 2.7
100089 2010-3-8 3:32:19 38.7965 40.086 12.19 3.2
100090 2010-3-8 3:52:23 38.7233 39.939 11.5 3.1
100091 2010-3-8 3:55:0 38.8113 40.0548 6.93 2.6
100092 2010-3-8 4:1:3 38.7988 40.0843 3.06 2.8
100093 2010-3-8 4:2:18 38.764 40.0678 7.2 2.6
100094 2010-3-8 4:6:6 38.838 40.1308 20.81 3.5
100095 2010-3-8 4:14:56 38.7728 40.0013 6.45 3.4
100096 2010-3-8 4:24:45 38.826 40.1202 2.62 3.1
100098 2010-3-8 4:30:19 38.8073 40.0767 6.15 3.1
100099 2010-3-8 4:32:27 38.8048 40.0573 7 2.9
100100 2010-3-8 4:36:9 38.7673 40.0135 6.94 3.1
100101 2010-3-8 4:42:39 38.8307 40.1007 9.38 2.8
100102 2010-3-8 4:43:58 38.8007 40.0767 6.92 3.2
100103 2010-3-8 4:46:6 38.756 40.0603 6.22 2.9
100104 2010-3-8 4:55:21 38.7672 39.9925 4.46 3.4
100105 2010-3-8 4:56:32 38.8147 39.9865 4.45 3.3
100106 2010-3-8 5:0:34 38.6767 39.9087 7.01 2.3
100107 2010-3-8 5:12:5 38.7992 40.0865 6.99 2.6
100108 2010-3-8 5:21:55 38.86 40.1323 6.98 2.6
100109 2010-3-8 5:26:18 38.7967 40.0558 7.07 3.1
100110 2010-3-8 5:42:5 38.7555 40.046 3.15 3.2
100111 2010-3-8 5:49:32 38.8183 40.0867 3.14 3.1
100112 2010-3-8 5:51:50 38.8295 40.114 6.84 2.8
100113 2010-3-8 5:56:24 38.8232 40.0668 5.42 2.9
100114 2010-3-8 5:59:59 38.7625 40.0237 6.95 2.9
100115 2010-3-8 6:1:14 38.8438 40.1305 10 2.7
100116 2010-3-8 6:5:7 38.7368 39.9677 7.32 2.8
100117 2010-3-8 6:16:28 38.7705 40.0445 3.12 3.1
100118 2010-3-8 6:18:37 38.8075 40.0712 7.55 2.8
100119 2010-3-8 6:22:6 38.82 40.0792 8.49 2.8
100120 2010-3-8 6:23:50 38.7999 40.0764 5.29 2.8
100121 2010-3-8 6:30:7 38.8153 40.1033 3.01 2.8
100122 2010-3-8 6:48:39 38.769 40.059 7 2.9
100123 2010-3-8 6:50:14 38.754 40.051 7.01 2.8
100124 2010-3-8 6:51:10 38.8 40.0547 8.09 2.6
100125 2010-3-8 7:6:15 38.8073 40.0405 7.05 2.8
100126 2010-3-8 7:7:24 38.8358 40.184 4.35 2.7
100127 2010-3-8 7:21:24 38.8387 40.0578 2.56 2.8
100128 2010-3-8 7:22:50 38.8075 40.097 7.01 2.9
100130 2010-3-8 7:47:38 38.7518 40.0418 15.15 5.6
100131 2010-3-8 8:6:7 38.744 39.9933 9.69 3.5
100132 2010-3-8 8:11:20 38.7412 40.0138 9.98 4.2
100133 2010-3-8 8:16:21 38.7485 40.0117 3.65 3.7
100134 2010-3-8 8:17:26 38.7238 39.9727 7.01 3
100135 2010-3-8 8:18:49 38.7383 40.0085 7.02 3.1
100136 2010-3-8 8:20:40 38.738 40.0082 6.89 3.2
100137 2010-3-8 8:29:56 38.8543 40.162 7.4 2.8
100138 2010-3-8 8:31:41 38.8053 40.096 8.82 3.2
100139 2010-3-8 8:35:22 38.724 39.9642 7.04 2.9
100140 2010-3-8 8:43:20 38.7422 40.0168 7 3.2
100141 2010-3-8 8:52:15 38.749 39.9785 13.42 3.7
100142 2010-3-8 8:58:17 38.7715 40.0671 3.99 3
100143 2010-3-8 9:0:46 38.7468 40.006 4.05 4.8
100144 2010-3-8 9:11:6 38.7643 39.9923 14.98 3.1
100145 2010-3-8 9:16:7 38.8217 40.1008 7.2 2.8
100146 2010-3-8 9:21:17 38.731 39.9965 6.83 3.1
100147 2010-3-8 9:21:58 38.7772 39.9965 12.58 3.4
100148 2010-3-8 9:27:29 38.8442 40.1438 7.03 3.4
100149 2010-3-8 9:30:5 38.8392 40.0995 15.63 3.5
100150 2010-3-8 9:33:47 38.8438 40.1015 6.66 2.8
100151 2010-3-8 9:38:10 38.7697 40.1272 7 2.7
100152 2010-3-8 9:45:24 38.7553 40.009 12.64 3.1
100153 2010-3-8 9:47:38 38.7375 39.9748 4.34 3
100154 2010-3-8 9:49:7 38.7545 40.029 6.96 2.7
100155 2010-3-8 9:50:14 38.7858 40.0295 7.02 2.7
100156 2010-3-8 9:52:14 38.75 40.0245 2.3 3.4
100157 2010-3-8 10:7:46 38.755 40.0087 6.89 2.9
100158 2010-3-8 10:9:10 38.8243 40.0965 7.15 3
100159 2010-3-8 10:13:15 38.7097 40.0215 7.72 2.8
100160 2010-3-8 10:14:23 38.7957 40.0477 4.91 5
100161 2010-3-8 10:28:36 38.7712 40.0602 6.99 2.9
100162 2010-3-8 10:33:43 38.7358 39.9928 8.49 3.3
100163 2010-3-8 10:36:48 38.7977 40.0317 6.96 2.6
100164 2010-3-8 10:37:54 38.7348 40.0025 7.05 3
100165 2010-3-8 10:39:55 38.8502 40.1213 7.02 2.7
100166 2010-3-8 10:41:14 38.7553 40.0313 7.15 2.9
100167 2010-3-8 11:2:38 38.8002 40.0742 7 2.6
100168 2010-3-8 11:4:13 38.7542 40.0308 7.08 2.8
100169 2010-3-8 11:12:10 38.7452 40.0342 11.75 5
100171 2010-3-8 11:35:18 38.7587 40.0318 6.65 2.9
100172 2010-3-8 11:42:39 38.6978 39.9762 7.01 2.5
100173 2010-3-8 11:47:3 38.7622 40.0342 6.99 3
100174 2010-3-8 11:50:25 38.8042 40.076 6.83 2.9
100175 2010-3-8 11:52:28 38.7848 40.0458 7.2 2.8
100176 2010-3-8 11:54:43 38.7542 40.0017 4.42 3.5
100177 2010-3-8 11:56:54 38.7373 40.0218 7.01 2.7
100178 2010-3-8 12:0:33 38.755 39.9925 7.1 2.9
100179 2010-3-8 12:3:11 38.7655 40.0155 6.94 3
100180 2010-3-8 12:7:47 38.7437 40.036 6.98 2.7
100181 2010-3-8 12:11:9 38.73 40.0162 6.99 2.9
100182 2010-3-8 12:15:39 38.74 40.0107 6.98 2.9
100183 2010-3-8 12:29:58 38.695 39.9425 6.98 2.7
100185 2010-3-8 12:46:23 38.7263 40.0132 5 2.9
100186 2010-3-8 12:50:40 38.8015 40.0693 10.12 3.4
100187 2010-3-8 13:3:43 38.8023 40.0963 6.99 2.9
100188 2010-3-8 13:18:26 36.4915 36.4449 6.5 2.8
100189 2010-3-8 13:22:44 38.7048 40.0227 6.97 2.7
100190 2010-3-8 13:41:48 38.8103 40.1175 5 3.1
100191 2010-3-8 13:52:34 38.7467 39.9993 1.06 3.4
100192 2010-3-8 14:17:34 38.7375 40.0392 6.21 4.4
100193 2010-3-8 14:32:32 38.695 40.0398 7 2.7
100196 2010-3-8 14:46:33 38.795 40.0637 6.99 3
100197 2010-3-8 14:51:20 38.7475 40.0142 6.99 2.7
100198 2010-3-8 14:51:56 38.744 40.036 6.99 2.8
100199 2010-3-8 15:2:16 38.7578 40.0053 5.6 3.1
100200 2010-3-8 15:4:51 38.7413 40.0333 15.67 4.8
100201 2010-3-8 15:16:32 38.7582 40.0275 6.99 2.7
100202 2010-3-8 15:17:10 38.8517 40.1825 13.86 3.3
100203 2010-3-8 15:21:18 38.8093 40.081 7.13 3
100206 2010-3-8 16:14:8 38.7188 40.0163 7.06 2.7
100209 2010-3-8 16:46:35 38.7882 40.0617 6.98 2.7
100210 2010-3-8 16:50:21 38.842 40.1285 6.99 3.1
100211 2010-3-8 16:58:54 38.735 40.0065 6.86 3.5
100213 2010-3-8 17:13:0 38.7527 40.0285 6.93 3
100214 2010-3-8 17:19:38 38.7548 40.0285 2.3 3
100215 2010-3-8 17:47:5 38.7323 39.9602 7.02 3.4
100216 2010-3-8 18:12:21 38.7338 39.9817 7.08 3.1
100217 2010-3-8 18:21:7 38.7833 40.0562 6.97 2.6
100218 2010-3-8 18:22:1 38.7402 40.0013 7 3
100219 2010-3-8 18:50:27 38.7335 40.0293 7.15 2.8
100223 2010-3-8 19:59:26 38.8223 40.1162 7.02 2.8
100224 2010-3-8 20:18:51 38.8095 40.1068 7.07 3
100225 2010-3-8 20:41:28 38.7692 40.0458 7.04 3.2
100226 2010-3-8 20:48:53 38.8113 40.1313 6.96 2.8
100227 2010-3-8 21:0:22 38.8638 40.2505 12.01 2.7
100228 2010-3-8 21:48:52 38.9928 40.4653 2.36 3.4
100230 2010-3-8 22:6:14 38.702 39.9653 16.95 3.3
100231 2010-3-8 22:29:9 38.7443 40.0138 6.93 2.8
100232 2010-3-8 22:34:9 38.6452 40.0617 7.07 2.9
100234 2010-3-8 23:32:32 38.8147 40.1123 6.98 3
100236 2010-3-9 0:9:18 38.7357 40.0138 4.58 4.1
100237 2010-3-9 0:31:26 38.8197 40.1023 7.06 3
100240 2010-3-9 1:12:36 38.7185 39.9037 5.58 2.9
100241 2010-3-9 1:32:44 38.8002 40.079 3.06 3.1
100243 2010-3-9 2:41:45 38.8272 40.108 7 2.7
100244 2010-3-9 3:11:49 38.7748 40.0052 6.98 2.9
100245 2010-3-9 3:21:18 38.7937 40.044 6.86 3.3
100246 2010-3-9 3:34:25 38.7088 39.959 7.02 2.9
100247 2010-3-9 4:17:8 38.7918 40.0688 7.19 3
100248 2010-3-9 4:29:56 38.8365 40.0995 6.99 3.1
100249 2010-3-9 4:53:35 38.8218 40.134 6.97 2.7
100251 2010-3-9 6:14:57 38.731 39.9895 16.94 4.3
100252 2010-3-9 6:42:43 38.733 39.9932 7.01 3.1
100254 2010-3-9 7:21:23 38.8473 40.1428 17.16 4.4
100255 2010-3-9 7:26:8 38.8123 40.141 7.04 3
100256 2010-3-9 7:34:34 38.7387 40.0068 5.42 3.7
100257 2010-3-9 7:50:14 38.8048 40.1502 7.36 2.8
100258 2010-3-9 8:1:59 38.7471 40.0822 18.59 2.6
100259 2010-3-9 8:38:30 39.2168 40.9258 6.96 2.6
100263 2010-3-9 10:30:20 38.7964 40.1135 3.09 2.8
100264 2010-3-9 10:58:56 38.7458 40.0333 7.08 2.7
100266 2010-3-9 11:46:35 38.8018 40.0718 7.98 3.2
100268 2010-3-9 12:10:30 38.8065 40.0858 6.95 3
100269 2010-3-9 12:45:37 38.7315 40.0388 7.04 2.8
100270 2010-3-9 13:10:0 38.8025 40.104 6.95 2.6
100282 2010-3-9 17:10:39 38.7478 39.972 5 3.5
100283 2010-3-9 17:20:18 38.7148 39.9995 7 3
100288 2010-3-9 18:23:58 38.7511 39.9695 8.85 2.6
100293 2010-3-9 20:46:0 38.6313 39.904 7.14 3
100295 2010-3-9 21:53:19 38.7563 39.9906 3.64 3.1
100296 2010-3-9 21:59:40 38.7041 40.0021 10 2.9
100299 2010-3-9 23:4:11 38.7923 40.071 7.15 2.9
100300 2010-3-9 23:8:49 38.7632 40.0033 6.84 3.1
100301 2010-3-10 0:7:3 38.6893 39.921 7.06 2.9
100302 2010-3-10 0:8:23 38.7003 39.9457 9.46 3.1
100303 2010-3-10 0:31:32 38.7302 39.9727 6.98 3
100308 2010-3-10 2:5:34 38.8273 40.0863 7 2.6
100309 2010-3-10 2:9:21 38.768 40.122 2.26 3.1
100311 2010-3-10 2:55:5 38.6917 40.1223 7.1 2.7
100314 2010-3-10 4:59:24 38.709 39.9293 7 3.4
100315 2010-3-10 5:10:29 38.8607 40.0843 20 2.7
100316 2010-3-10 5:31:6 38.6428 39.8838 17.59 2.7
100318 2010-3-10 6:20:0 38.8075 40.0673 6.97 3
100320 2010-3-10 6:47:40 38.926 40.166 7.01 2.7
100324 2010-3-10 8:21:38 38.7348 40.0178 6.99 2.8
100327 2010-3-10 10:36:48 38.7365 40.0522 6.9 2.7
100346 2010-3-10 17:22:44 38.801 39.9987 1.79 3.3
100349 2010-3-10 18:15:54 38.8327 40.1348 7 2.8
100348 2010-3-10 18:18:35 38.8335 40.1675 5.11 2.9
100350 2010-3-10 18:31:1 38.8807 40.1375 7.35 2.5
100351 2010-3-10 18:38:53 38.7817 40.027 5 2.7
100353 2010-3-10 18:48:19 38.8823 40.07 7 2.7
100354 2010-3-10 19:5:45 36.2332 36.0933 6.34 2.9
100356 2010-3-10 20:0:34 38.8138 40.0528 7.08 2.9
100361 2010-3-10 21:30:50 38.7465 40.029 13.83 3
100362 2010-3-10 21:33:23 38.7332 40.018 9.78 3.1
100365 2010-3-10 22:30:21 38.8333 40.1615 7.08 3.1
100368 2010-3-10 23:33:18 38.8543 40.1147 6.99 2.9
100370 2010-3-10 23:54:42 36.0543 36.1092 23.92 3.4
100371 2010-3-11 0:27:54 38.8148 40.044 7.03 3
100373 2010-3-11 1:21:43 38.8398 40.1527 6.9 2.9
100374 2010-3-11 1:57:54 38.8008 40.0572 6.95 3
100377 2010-3-11 4:6:26 38.7922 40.0928 7.19 3.1
100378 2010-3-11 6:30:48 38.7637 40.0482 7.04 3.8
100379 2010-3-11 9:2:44 38.7827 40.092 15.26 3.6
100386 2010-3-11 10:57:28 38.8461 40.0085 5.88 3.1
100391 2010-3-11 13:0:52 37.2815 36.815 6.8 2.3
100396 2010-3-11 13:50:15 38.762 40.0842 7.26 2.8
100397 2010-3-11 14:4:50 38.7557 40.0347 9.48 3.1
100398 2010-3-11 14:46:39 38.733 39.9712 10.8 3.4
100400 2010-3-11 15:10:57 38.7798 40.2322 7.1 2.3
100401 2010-3-11 15:38:27 38.1228 38.2325 7.02 2.2
100404 2010-3-11 16:57:53 38.7348 39.9667 12.34 3
100409 2010-3-11 19:44:52 38.7192 40.0823 7.01 2.8
100413 2010-3-11 23:27:36 36.8152 36.6142 6.62 2.9
100416 2010-3-12 1:19:33 36.7772 36.6533 7 2.8
100418 2010-3-12 1:35:13 38.7053 40.0418 16.29 3.3
100419 2010-3-12 1:36:35 38.6702 40.027 5.73 3.2
100420 2010-3-12 1:44:47 38.6707 40.0497 11.26 3
100424 2010-3-12 2:33:6 38.673 40.0537 9.4 3.2
100426 2010-3-12 4:6:47 38.7733 40.0185 7.11 2.6
100428 2010-3-12 4:29:9 38.8683 40.1043 6.97 2.9
100430 2010-3-12 7:32:52 38.7935 40.0073 6.98 2.8
100431 2010-3-12 7:39:48 38.0207 38.074 7.34 2.8
100432 2010-3-12 8:42:58 38.7682 40.1118 7.03 2.9
100433 2010-3-12 9:42:48 38.8447 40.2285 7.1 2.9
100439 2010-3-12 10:14:4 37.6572 37.2197 7 2.8
100445 2010-3-12 11:38:36 38.7833 40.0895 14.55 3.7
100452 2010-3-12 14:31:42 37.1417 37.1093 7 2.7
100454 2010-3-12 14:54:18 36.6722 36.2718 7 2.6
100459 2010-3-12 15:50:54 36.5908 36.437 7.23 2.8
100461 2010-3-12 16:56:1 38.7062 40.0972 9.71 3.1
100463 2010-3-12 18:36:19 38.9468 40.1665 7.15 2.7
100465 2010-3-12 22:50:45 38.8157 40.0357 14.05 4.2
100466 2010-3-12 22:56:44 38.8168 40.0488 5.24 2.8
100467 2010-3-12 23:1:0 38.8303 40.0428 2.89 2.9
100472 2010-3-12 23:39:28 38.7462 40.0697 7.73 2.8
100475 2010-3-13 0:14:33 36.5958 36.4313 8.07 3.1
100481 2010-3-13 1:47:25 38.7582 39.9737 5.43 2.8
100483 2010-3-13 2:43:47 38.849 40.1215 15.13 3.2
100486 2010-3-13 3:4:42 38.7988 40.1492 6.98 2.9
100485 2010-3-13 3:4:42 38.8497 40.0892 6.88 2.7
100490 2010-3-13 4:22:55 38.7673 40.075 22.7 2.8
100493 2010-3-13 6:18:57 38.2793 38.8288 7 2
100500 2010-3-13 8:56:3 37.3575 37.0175 7.07 2.5
100502 2010-3-13 9:41:52 38.8705 40.0947 8.84 3
100514 2010-3-13 12:6:43 38.6713 39.9293 7.04 2.8
100538 2010-3-13 18:22:58 38.6708 40.0538 2.96 3.2
100540 2010-3-13 21:10:52 38.715 39.9258 3.85 3.1
100545 2010-3-14 3:42:23 38.6802 39.9672 7.33 2.9
100553 2010-3-14 8:2:0 38.6723 39.8878 7.05 2.8
100578 2010-3-15 9:44:12 38.79 40.1392 40.25 3
100589 2010-3-15 18:52:37 38.7278 40.1037 7.26 2.9
100591 2010-3-15 20:24:28 38.6772 39.7142 6.94 2.4
100596 2010-3-15 23:42:44 36.6208 36.4025 7 2.8
100608 2010-3-16 8:18:57 38.9797 40.2907 7.03 2.8
100609 2010-3-16 8:52:39 36.532 36.478 6.92 2.7
100611 2010-3-16 9:20:12 38.661 39.7163 8.18 3.2
100612 2010-3-16 9:33:27 38.6505 39.6822 14.15 3.8
100613 2010-3-16 9:35:23 38.6332 39.6822 6.96 2.8
100617 2010-3-16 9:53:52 38.8555 40.159 7.01 2.9
100619 2010-3-16 9:55:48 38.6807 39.7345 5 2.9
100620 2010-3-16 10:5:29 38.6573 39.6867 7.02 2.8
100621 2010-3-16 10:8:15 38.8605 40.2607 7.07 2.6
100636 2010-3-16 12:18:26 38.677 39.9638 11.78 2.7
100645 2010-3-16 14:53:36 38.7588 39.6785 6.91 2.6
100665 2010-3-16 17:56:34 38.7756 40.066 2.36 2.7
100670 2010-3-16 20:24:28 38.8097 40.1695 7.01 2.7
100689 2010-3-17 4:23:4 36.6187 36.3568 7 3
100694 2010-3-17 7:32:50 36.6177 36.4177 7.02 2.7
100703 2010-3-17 10:23:42 38.8313 40.0875 7.21 2.8
100718 2010-3-17 14:14:42 38.7375 40.0237 12.36 2.9
100722 2010-3-17 15:4:30 36.6092 36.224 7 2.9
100729 2010-3-17 17:26:1 38.8107 40.0817 7.06 2.9
100730 2010-3-17 17:36:30 37.7035 37.4453 7 2.6
100733 2010-3-17 23:16:24 38.7918 40.1013 7 2.7
100735 2010-3-18 2:58:37 38.684 39.6627 13.23 3.6
100740 2010-3-18 6:6:34 38.7463 40.0372 19.17 2.8
100741 2010-3-18 6:10:50 38.8743 40.2098 1.57 2.8
100756 2010-3-18 10:39:36 38.8612 40.1333 7 2.6
100769 2010-3-18 12:54:35 37.1562 37.101 7 2.7
100772 2010-3-18 13:9:43 38.8012 40.0683 6.85 2.8
100778 2010-3-18 13:46:10 38.8252 40.0292 21.34 3.3
100787 2010-3-18 17:39:5 38.356 39.0695 7 2.5
100794 2010-3-18 19:5:49 36.6117 36.379 7 2.7
100797 2010-3-18 20:20:31 38.7155 39.9445 11.82 3.1
100803 2010-3-19 0:11:26 38.7918 40.0338 17.48 3.3
100808 2010-3-19 2:55:32 38.3243 38.8237 8.14 2.8
100821 2010-3-19 8:27:51 38.4888 39.685 15.77 2.5
100848 2010-3-19 14:28:33 36.5633 36.3052 6.94 2.5
100849 2010-3-19 14:34:2 38.8502 40.1228 7 2.7
100852 2010-3-19 15:48:29 36.8497 36.5857 7 2.8
100869 2010-3-19 23:3:2 38.9163 40.1645 7.42 2.8
100890 2010-3-20 6:33:30 38.6998 40.0448 5.2 2.9
100901 2010-3-20 9:10:57 38.4598 39.3585 6.99 2.7
100907 2010-3-20 10:0:21 37.1511 36.9931 3.57 2.7
100912 2010-3-20 10:26:45 36.5162 36.341 6.4 2.8
100913 2010-3-20 10:27:7 38.7478 40.0848 13.25 2.7
100920 2010-3-20 11:22:49 38.7737 40.0517 5 3.4
100926 2010-3-20 12:36:36 38.1002 38.3758 18.64 2.6
100927 2010-3-20 12:44:34 38.46 39.385 7.1 2.8
100942 2010-3-20 17:1:39 38.4263 39.3238 6.99 3
100947 2010-3-20 18:26:29 38.4545 39.306 7 2.7
100953 2010-3-20 19:30:46 38.452 39.3088 7 2.8
100964 2010-3-20 22:41:30 38.4307 39.3578 7 2.8
100965 2010-3-20 22:57:55 38.5361 39.5097 27.9 2.6
100970 2010-3-21 0:25:15 38.445 39.3322 7 2.7
100974 2010-3-21 1:19:48 38.4734 39.3792 2.85 2.7
100979 2010-3-21 3:26:36 38.4438 39.3325 6.96 2.6
100983 2010-3-21 4:27:41 38.453 39.2462 5 3.2
100984 2010-3-21 4:31:5 38.4308 39.3098 6.98 2.5
100986 2010-3-21 5:13:25 38.4305 39.2832 4.77 3.2
100995 2010-3-21 7:26:2 38.4517 39.385 7.01 2.8
100996 2010-3-21 7:57:58 37.0072 36.9495 7 2.7
101040 2010-3-21 22:34:5 38.7063 39.911 2.62 2.6
101045 2010-3-21 23:27:12 38.8667 40.138 5 3
101046 2010-3-21 23:47:46 35.9778 35.863 5.32 2.9
101050 2010-3-22 1:25:4 38.8812 40.1485 6.99 3.1
101064 2010-3-22 6:31:55 38.821 40.1212 16.07 3.3
101087 2010-3-22 13:45:10 38.582 39.5515 18.66 2.9
101091 2010-3-22 14:12:25 37.5327 37.4415 7 2.7
101100 2010-3-22 17:2:31 38.7245 40.0803 7 2.8
101106 2010-3-22 19:5:50 38.4157 39.3107 7 2.4
101124 2010-3-23 2:19:38 38.7757 40.3905 6.99 2.5
101126 2010-3-23 2:31:19 38.5228 39.7213 7.08 2.6
101127 2010-3-23 2:57:26 38.4137 39.24 5 3.2
101131 2010-3-23 5:12:19 38.7963 40.0102 14.27 2.9
101147 2010-3-23 9:5:8 37.162 37.1498 7.16 2.8
101151 2010-3-23 9:53:51 37.1755 37.0838 7.09 2.6
101160 2010-3-23 10:59:29 38.874 40.1428 4.67 3.1
101183 2010-3-23 16:45:37 38.7272 40.1447 7 2.7
101187 2010-3-23 19:22:46 36.6388 36.4403 7.02 3.2
101204 2010-3-24 1:13:37 38.4528 39.4047 6.95 2.9
101213 2010-3-24 5:18:5 36.393 36.2343 7.03 2.5
101233 2010-3-24 14:11:30 38.7713 40.0935 22.57 5
101238 2010-3-24 15:5:16 38.7828 40.123 7.06 3
101245 2010-3-24 16:3:20 36.5175 36.3013 7.01 2.6
101249 2010-3-24 16:33:46 38.718 39.999 14.64 2.9
101250 2010-3-24 16:56:40 36.5447 36.4408 4.46 3
101251 2010-3-24 16:59:57 36.5885 36.417 7 2.7
101253 2010-3-24 17:40:34 36.657 36.3375 7 2.8
101255 2010-3-24 17:52:36 36.5773 36.4302 8.34 3.2
101256 2010-3-24 18:6:50 36.6195 36.3622 6.95 2.6
101261 2010-3-24 18:49:51 36.5998 36.408 7 2.7
101262 2010-3-24 18:50:58 36.5897 36.4305 7 2.9
101263 2010-3-24 18:58:11 36.6168 36.3712 7 2.6
101264 2010-3-24 19:8:23 36.5967 36.444 7 2.4
101273 2010-3-24 23:40:4 38.8333 40.1228 6.98 2.8
101274 2010-3-25 0:2:25 36.6057 36.3845 7.08 2.7
101279 2010-3-25 1:39:39 38.0268 37.95 6.99 2.6
101283 2010-3-25 2:47:23 38.843 40.151 6.99 2.6
101284 2010-3-25 2:59:13 38.4023 39.252 7.01 2.6
101288 2010-3-25 4:25:49 36.5947 36.429 7 2.7
101302 2010-3-25 10:29:58 38.7965 40.0437 15.02 2.9
101306 2010-3-25 11:45:13 38.7093 40.0197 11.51 2.7
101325 2010-3-25 14:5:56 36.6932 36.1743 7.01 2.5
101328 2010-3-25 14:40:53 38.4825 39.3555 7.16 2.9
101333 2010-3-25 16:26:4 38.7955 40.0372 18.68 2.9
101345 2010-3-26 3:39:53 38.7467 40.1243 7 2.5
101346 2010-3-26 5:54:10 38.8312 40.04 6.23 2.6
101347 2010-3-26 6:27:15 38.7317 40.0785 10.02 2.8
101362 2010-3-26 10:15:0 38.8947 40.2083 7.84 2.8
101364 2010-3-26 11:2:49 36.5678 36.0322 7.23 2.7
101384 2010-3-26 16:35:25 38.8292 40.0927 6.98 2.7
101407 2010-3-26 21:17:7 38.862 40.0455 7.11 2.8
101417 2010-3-26 23:17:3 38.7978 40.0702 22.19 3.1
101435 2010-3-27 5:3:32 38.4533 39.1615 7 1.7
101451 2010-3-27 9:22:34 37.4472 37.2508 19.81 2.4
101453 2010-3-27 9:38:46 38.662 39.9393 19.22 2.8
101461 2010-3-27 10:5:26 37.1598 37.226 7.03 2.9
101483 2010-3-27 14:30:26 38.4757 39.244 7 2.6
101508 2010-3-28 0:32:7 38.8297 40.1465 6.91 2.8
101509 2010-3-28 1:7:3 38.903 40.248 7.12 2.6
101513 2010-3-28 2:24:20 38.868 40.2907 14.27 2.9
101516 2010-3-28 4:11:37 38.8087 40.0995 31.72 3.1
101520 2010-3-28 6:39:6 38.8062 40.01 7.16 3
101542 2010-3-28 16:23:51 36.54 36.592 6.83 2.9
101550 2010-3-28 22:9:10 38.8273 40.1013 7.03 2.9
101551 2010-3-28 22:23:37 38.0385 38.1972 7.15 2.8
101554 2010-3-28 23:41:37 38.8148 40.151 25.66 3.1
101555 2010-3-28 23:57:52 38.83 40.127 7.09 2.8
101561 2010-3-29 2:40:37 38.8233 40.1385 6.98 2.9
101568 2010-3-29 6:33:22 38.9223 40.0328 6.87 2.8
101570 2010-3-29 8:3:18 38.829 40.1225 25.1 3.1
101571 2010-3-29 8:9:24 38.8283 40.1183 7.73 3
101598 2010-3-29 15:6:39 38.8413 40.1088 15.91 3.1
101601 2010-3-29 15:26:36 38.8317 40.1102 7.01 2.5
101614 2010-3-29 18:14:54 38.8495 40.0815 8.25 3
101624 2010-3-29 23:38:12 38.7853 40.0565 7 2.7
101627 2010-3-30 0:9:54 38.8212 40.197 6.99 2.8
101630 2010-3-30 0:50:36 38.811 40.1377 9.43 3.1
101640 2010-3-30 5:9:30 38.8488 40.0833 2.61 2.9
101655 2010-3-30 10:58:5 38.782 40.1645 7 2.7
101660 2010-3-30 12:33:45 38.6948 40.0118 11.37 2.2
101671 2010-3-30 18:19:41 38.8227 40.0368 14.39 2.9
101680 2010-3-31 3:43:48 38.836 40.149 2.02 3.5
101681 2010-3-31 5:51:26 38.3037 38.8278 7 2.1
101682 2010-3-31 5:55:23 38.4245 39.284 5 3
101683 2010-3-31 6:4:48 38.827 40.1153 7.04 3.1
101717 2010-3-31 14:20:13 36.7167 36.5635 7 2.6
101718 2010-3-31 14:20:36 38.8798 40.1783 7.01 2.8
101723 2010-3-31 19:24:17 38.854 40.2107 6.97 2.8
101731 2010-3-31 23:1:23 38.6885 39.9823 8.79 2.6
101740 2010-4-1 1:41:15 36.2993 36.051 5.16 3.5
101742 2010-4-1 3:2:9 38.4587 39.3188 7 3.1
101770 2010-4-1 12:9:32 37.8733 37.6867 6.99 2.7
101787 2010-4-1 15:0:38 38.0958 38.4493 6.97 2.9
101800 2010-4-1 18:25:41 38.6027 39.7823 6.68 2.9
101804 2010-4-1 19:55:2 38.7295 40.0845 5.03 2.6
101805 2010-4-1 19:55:48 38.7633 40.0048 9.34 3.1
101829 2010-4-2 1:33:16 38.3873 39.2177 14.97 3
101846 2010-4-2 8:14:26 37.1755 37.1805 7 2.8
101876 2010-4-2 13:50:2 36.5562 36.4665 6.9 3.1
101880 2010-4-2 14:52:50 36.6602 36.0593 7.01 2.7
101910 2010-4-3 13:19:6 38.696 39.9702 15.78 3.7
101911 2010-4-3 13:28:40 38.7123 39.995 14.48 2.7
101932 2010-4-3 22:31:22 38.7472 39.9913 8.5 2.8
101936 2010-4-4 1:18:6 36.3737 36.3268 7 2.6
101967 2010-4-4 8:55:8 37.1648 37.1005 7 2.7
102014 2010-4-5 3:16:48 38.8493 40.1207 5 2.7
102016 2010-4-5 3:49:13 38.7645 40.1335 6.99 2.7
102020 2010-4-5 5:18:15 36.5935 36.3832 7 2.7
102030 2010-4-5 8:53:39 38.7202 40.0275 5 3
102033 2010-4-5 9:19:12 38.7218 39.9515 16.77 2.7
102054 2010-4-5 13:52:56 38.5187 39.5203 7 2.6
102063 2010-4-5 16:10:12 36.5623 36.344 7 2.6
102065 2010-4-5 16:49:2 38.7643 40.038 8.49 2.6
102069 2010-4-5 18:36:10 38.7432 39.9783 6.7 2.7
102093 2010-4-6 9:45:41 38.4942 39.486 6.99 2.7
102105 2010-4-6 12:28:39 38 38.2178 7.26 2.7
102117 2010-4-6 15:40:20 38.1208 38.2528 7.01 2.6
102130 2010-4-6 21:42:33 37.6957 37.4593 7 2.6
102136 2010-4-7 0:51:18 38.5297 39.3203 6.79 2.7
102144 2010-4-7 3:0:29 38.8023 40.0253 9.14 2.6
102151 2010-4-7 4:40:43 38.4993 39.4863 5 2.7
102177 2010-4-7 18:12:53 38.7095 40.0863 6.58 2.7
102179 2010-4-7 19:19:26 38.673 40.027 6.84 2.8
102188 2010-4-8 0:34:8 38.486 39.4853 7 2.6
102194 2010-4-8 3:28:1 38.2927 38.7577 5.65 2.9
102201 2010-4-8 7:25:37 38.7732 40.0175 13.78 3.1
102241 2010-4-8 18:57:0 38.1453 38.4137 6.97 2.8
102251 2010-4-9 1:43:12 38.8287 40.1007 16.65 3.3
102260 2010-4-9 4:36:0 36.6858 36.1133 11.81 3.3
102283 2010-4-9 10:31:4 38.7835 40.0358 15.79 2.8
102293 2010-4-9 12:28:47 36.5493 36.247 7 2.7
102303 2010-4-9 13:58:21 37.7857 37.9383 5.23 2.7
102315 2010-4-9 16:49:40 36.6527 36.2177 7.72 3.1
102338 2010-4-10 1:14:13 38.4522 39.2595 7 2.5
102344 2010-4-10 5:12:30 37.2302 37.0372 6.93 2.6
102351 2010-4-10 7:18:27 38.7573 39.9848 20.8 2.7
102353 2010-4-10 8:23:45 38.4 39.1468 7.02 2.9
102377 2010-4-10 13:6:31 38.3963 39.1507 1.32 2.7
102403 2010-4-10 19:43:41 38.414 39.1872 8.43 3
102406 2010-4-10 20:18:40 38.7958 40.0145 20.39 3.1
102407 2010-4-10 20:41:52 36.9015 36.8698 7 2.5
102409 2010-4-10 20:54:33 36.6433 36.1682 11.13 3.2
102416 2010-4-10 23:1:17 37.972 38.118 7 2
102420 2010-4-11 0:39:56 38.4117 39.1558 10.89 3.1
102450 2010-4-11 15:48:11 38.7705 40.0953 6.85 2.6
102451 2010-4-11 16:10:56 39.0662 40.8078 18.15 4.2
102486 2010-4-12 10:2:39 38.0218 38.2353 7 2.6
102501 2010-4-12 13:30:44 38.792 40.002 5.52 3.4
102530 2010-4-12 23:1:58 37.2433 37.2048 15.56 3.5
102549 2010-4-13 9:16:55 37.7635 37.8488 5 2.7
102563 2010-4-13 12:54:25 38.8385 39.9792 6.56 2.9
102565 2010-4-13 13:32:50 37.2402 37.2365 7 2.6
102567 2010-4-13 13:57:51 38.1408 38.232 7.01 2.7
102597 2010-4-14 8:4:16 37.1585 37.2138 6.96 2.6
102658 2010-4-14 23:28:27 38.1007 38.336 7 2.6
102659 2010-4-14 23:47:21 36.7092 36.5202 6.96 2.6
102681 2010-4-15 8:35:15 37.2055 36.8855 13.48 3.4
102683 2010-4-15 8:49:19 37.2083 36.8882 5.51 2.8
102714 2010-4-15 15:28:12 36.7608 36.3108 7 3
102715 2010-4-15 16:3:1 36.832 36.5527 7 2.5
102723 2010-4-15 22:51:37 38.0535 38.0833 6.99 2.6
102730 2010-4-16 2:50:14 38.3603 39.0133 7 2.6
102734 2010-4-16 4:33:9 38.7345 40.138 6.86 2.6
102744 2010-4-16 9:12:0 37.7178 37.8212 5 3
102755 2010-4-16 12:24:37 36.4727 36.3483 10.19 2.6
102760 2010-4-16 13:4:26 38.7217 40.0268 13.45 2.9
102769 2010-4-16 15:26:41 38.7882 40.044 6.91 3.3
102789 2010-4-17 0:1:49 36.2043 35.8725 6.98 3.2
102816 2010-4-17 9:37:31 38.7443 40.0518 7.09 2.8
102828 2010-4-17 13:45:46 37.9752 38.0718 7.13 2.7
102840 2010-4-17 20:30:44 38.7835 40.0123 13.19 2.2
102841 2010-4-17 20:34:27 38.717 40.103 6.68 2
102844 2010-4-17 22:34:25 38.7992 39.9865 7.21 2.7
102846 2010-4-18 0:3:9 38.7412 40.0052 12.29 3
102868 2010-4-18 8:35:37 36.9045 36.3565 7 2.5
102932 2010-4-19 10:48:9 38.6342 40.0527 7.21 2.6
102939 2010-4-19 12:41:15 37.1607 37.076 7.01 2.4
102943 2010-4-19 13:53:6 38.1385 38.2445 7 2.4
102945 2010-4-19 14:7:32 38.744 40.1565 6.97 2.6
102954 2010-4-19 16:19:46 37.9748 38.0257 6.99 2.7
102956 2010-4-19 20:15:54 38.7738 40.0853 7.03 3
102961 2010-4-19 23:31:28 37.0142 36.6995 7.04 2.8
103033 2010-4-21 3:2:21 36.9547 36.8108 7 2.6
103079 2010-4-21 21:12:46 37.2205 36.9018 7 2.8
103082 2010-4-21 22:48:58 37.187 36.9267 7 1.9
103091 2010-4-22 2:6:2 37.6942 37.2835 22.64 2
103092 2010-4-22 2:7:52 37.6802 37.2863 11.21 2.9
103105 2010-4-22 9:7:15 36.5893 36.0793 3.64 2.5
103106 2010-4-22 9:9:33 37.7242 37.8375 5 2.9
103117 2010-4-22 11:46:18 37.9818 37.9526 26.16 2.6
103125 2010-4-22 14:27:23 38.0742 38.2567 7 1.9
103162 2010-4-23 1:7:11 38.384 39.3793 7 2.2
103182 2010-4-23 9:17:4 38.7847 40.0612 6.94 3.2
103195 2010-4-23 15:46:11 36.5353 36.2832 7 2.6
103236 2010-4-24 3:13:12 36.134 36.1383 8.13 2.8
103240 2010-4-24 5:15:7 38.8042 40.1315 19.94 4.2
103241 2010-4-24 5:46:29 38.7505 39.9788 23.73 2.8
103254 2010-4-24 10:27:10 37.3932 37.248 11.74 2.7
103270 2010-4-24 14:19:43 37.1665 37.09 7.08 2.9
103276 2010-4-24 16:45:17 35.9719 35.6709 7.74 3
103292 2010-4-25 0:51:24 38.781 40.1254 1.6 2.7
103321 2010-4-25 16:28:45 38.7257 40.1017 6.85 2.5
103326 2010-4-25 20:38:55 38.8027 40.1053 6.99 2.8
103340 2010-4-26 8:1:47 37.1587 37.1552 6.97 3
103342 2010-4-26 8:20:25 36.521 36.3155 7 2.6
103355 2010-4-26 11:26:37 36.1942 36.325 16.45 2.8
103363 2010-4-26 12:37:52 36.2137 36.0337 7.13 2.5
103369 2010-4-26 13:17:15 36.8822 36.7993 7 2.6
103377 2010-4-26 14:24:10 38.404 39.195 6.97 2.7
103383 2010-4-26 17:30:24 38.3033 38.8302 7 2.7
103395 2010-4-26 22:20:28 38.041 37.9208 7 3.5
103400 2010-4-27 1:24:16 38.6353 39.9323 6.83 2.7
103406 2010-4-27 5:50:11 38.3857 39.0875 7 2.2
103409 2010-4-27 6:45:36 36.1707 36.1508 6.99 2.8
103454 2010-4-27 17:30:24 37.2038 36.9162 4.35 3
103457 2010-4-27 19:58:11 38.7587 40.0703 9.67 3.4
103474 2010-4-28 7:0:57 38.3882 39.3382 6.85 2.5
103500 2010-4-28 15:13:21 38.7247 39.9687 18.45 2.6
103508 2010-4-28 19:12:54 37.1278 36.7253 3.42 2.8
103525 2010-4-29 3:35:14 38.3567 39.0928 7 2.5
103547 2010-4-29 17:1:55 37.4775 37.0028 7.03 2.6
103580 2010-4-30 12:21:42 38.1815 38.5797 6.96 2.8
103612 2010-5-1 2:13:6 36.6112 36.3865 7 2.7
103618 2010-5-1 3:44:58 38.7847 40.0643 7.06 2.8
103638 2010-5-1 10:13:31 38.74 39.9916 8.44 3.3
103640 2010-5-1 10:25:45 37.2993 37.0925 7 2.7
103673 2010-5-1 16:10:59 38.8092 40.1372 6.84 2.8
103683 2010-5-1 23:47:46 38.7633 40.0357 7.09 2.9
103689 2010-5-2 4:52:32 36.7225 36.1322 20.19 2.6
103692 2010-5-2 6:39:30 38.7562 39.998 7.01 2.9
103709 2010-5-2 13:33:38 38.7242 39.9818 7 2.7
103714 2010-5-2 14:53:6 38.7793 40.0025 6.99 2.8
103719 2010-5-2 16:35:13 38.249 38.808 5 3.1
103761 2010-5-3 9:39:40 37.1442 37.182 7 2.8
103793 2010-5-3 16:59:50 38.8072 40.0558 7.75 3.4
103797 2010-5-3 18:38:21 38.7913 40.0602 5 3.3
103800 2010-5-3 20:3:44 37.257 36.9872 12.73 2.6
103804 2010-5-3 21:50:59 38.35 38.9558 7.24 2.6
103832 2010-5-4 9:7:36 37.418 36.9787 11.68 1.7
103873 2010-5-4 17:24:20 39.0203 40.4405 4.44 3.2
103896 2010-5-4 22:27:9 38.3427 38.9953 10.59 3.4
103912 2010-5-5 1:50:25 37.3508 36.8352 6.95 2.4
103944 2010-5-5 13:18:50 38.7297 39.983 15.08 2.9
104016 2010-5-6 22:43:6 37.0348 36.64 7 2.5
104027 2010-5-7 1:17:20 38.5157 39.6257 7 2.6
104060 2010-5-7 11:22:48 38.4182 39.3083 7 2.6
104061 2010-5-7 11:34:3 37.9595 38.055 7 2.6
104077 2010-5-7 15:14:15 38.1097 38.2483 7.02 2.3
104088 2010-5-8 1:44:57 38.7977 40.0815 19.89 2.6
104089 2010-5-8 1:46:28 38.7992 40.0485 19.31 4.1
104090 2010-5-8 1:52:12 38.8233 40.0337 7.15 2.5
104092 2010-5-8 2:12:33 38.7443 40.0392 8.98 2.9
104093 2010-5-8 2:15:52 38.7982 40.0043 7.01 2.2
104094 2010-5-8 2:17:55 38.7778 40.1087 6.97 2.4
104095 2010-5-8 2:23:5 38.8143 40.0415 6.99 2.5
104097 2010-5-8 4:34:57 37.8375 37.7993 7.02 2.8
104134 2010-5-8 11:15:2 38.3607 39.3773 7 2.9
104138 2010-5-8 11:44:58 38.3445 39.3552 7 2.5
104156 2010-5-8 15:50:54 38.2243 38.6297 7.03 2.5
104157 2010-5-8 16:27:9 37.8367 37.7828 6.98 2.8
104160 2010-5-8 18:4:56 38.053 38.2175 6.93 2.3
104198 2010-5-9 9:24:14 36.5008 36.339 7.03 2.8
104255 2010-5-10 7:26:39 38.3468 39.3593 7 2.3
104267 2010-5-10 9:41:3 38.7408 40.023 9.34 2.7
104275 2010-5-10 11:10:15 37.1652 37.1603 6.97 2.8
104276 2010-5-10 11:59:33 38.7182 40.0697 5 2.9
104277 2010-5-10 12:34:1 36.6487 36.1752 7 2.8
104314 2010-5-10 22:51:29 38.1015 38.2427 7 2.5
104468 2010-5-12 18:57:0 37.3473 37.0985 10.87 2.4
104470 2010-5-12 19:20:4 37.3897 37.0848 12.05 2.5
104479 2010-5-12 23:45:15 37.4137 37.0778 5 2.6
104510 2010-5-13 10:32:56 37.6883 37.4392 10.58 2.9
104523 2010-5-13 12:31:51 38.4152 39.1218 16.74 2.8
104528 2010-5-13 13:16:35 36.639 36.1457 6.09 2.6
104575 2010-5-14 6:12:3 37.7888 37.516 6.97 2.6
104587 2010-5-14 9:5:15 37.1603 37.0847 7.05 2.8
104604 2010-5-14 12:2:42 36.7763 36.3497 4.87 2.5
104609 2010-5-14 12:46:36 37.3994 37.087 9.96 2.4
104763 2010-5-16 16:13:22 36.2135 36.0633 2.52 3
104807 2010-5-17 9:27:55 36.5507 36.435 7.1 2.8
104811 2010-5-17 12:15:42 37.3825 37.1528 3.28 2.3
104885 2010-5-18 19:46:29 38.2727 38.8548 7 2.7
104888 2010-5-18 22:7:3 38.8477 40.1468 5 3.4
104889 2010-5-18 22:39:44 38.2717 38.8622 7 2.8
104963 2010-5-20 14:37:35 38.2535 39.0485 7 2.4
104970 2010-5-20 15:28:57 38.8065 40.2778 7.17 2.6
104975 2010-5-20 20:28:4 38.3123 38.7908 5.66 2.6
104984 2010-5-21 0:56:49 38.8347 40.256 5 3.7
104986 2010-5-21 2:25:44 37.788 37.6392 7.09 2.7
104990 2010-5-21 4:59:11 37.7802 37.709 7.01 2.8
105029 2010-5-21 22:54:14 39.1342 40.9277 7.03 2.7
105033 2010-5-22 1:5:54 38.3375 38.9978 7 2.5
105044 2010-5-22 5:17:34 38.233 38.9017 7 2.7
105050 2010-5-22 8:48:20 37.6945 37.2198 5.79 2.8
105053 2010-5-22 9:8:57 38.8423 40.2987 6.99 2.8
105152 2010-5-23 11:24:21 36.178 36.0653 6.88 2.6
105153 2010-5-23 11:25:44 36.1928 36.0608 7.03 2.5
105257 2010-5-24 9:8:57 37.1515 37.1662 7 2.7
105259 2010-5-24 9:25:9 38.8658 40.2907 6.97 3.1
105276 2010-5-24 13:6:15 38.7492 40.0373 21.11 2.9
105343 2010-5-25 9:21:33 36.5536 36.1509 10.26 2.8
105364 2010-5-25 12:37:13 37.2575 37.2052 7 2.7
105404 2010-5-25 20:20:18 37.0767 36.7483 7.02 2
105422 2010-5-26 1:44:34 37.4783 37.1685 6.92 1.8
105428 2010-5-26 3:31:42 38.0115 38.1305 6.99 2.6
105457 2010-5-26 10:50:49 37.1542 37.222 6.99 2.8
105505 2010-5-27 3:53:38 38.4172 39.3845 7.03 2.6
105533 2010-5-27 11:49:10 36.6533 36.1867 7 2.6
105538 2010-5-27 18:38:29 38.6635 40.0572 6.61 2.9
105540 2010-5-27 19:2:42 36.3128 36.4102 7.02 3
105545 2010-5-27 23:10:35 37.0998 36.821 7 2.4
105564 2010-5-28 9:23:44 37.7598 37.734 6.88 2.6
105583 2010-5-28 17:56:23 36.3005 35.8513 6.98 2.6
105588 2010-5-28 22:16:41 36.0693 36.0705 4.65 2.6
105671 2010-5-29 16:15:17 37.8207 37.4343 6.98 2.6
105676 2010-5-29 18:28:6 38.3627 39.0077 7 2.1
105712 2010-5-30 9:47:55 37.4068 36.9322 7.05 2.5
105752 2010-5-31 1:39:16 37.244 36.891 6.84 2
105769 2010-5-31 8:59:22 37.1672 37.0845 6.97 2.7
105772 2010-5-31 9:20:38 37.19 37.35 7.38 3
105802 2010-5-31 14:42:24 36.5542 36.2525 7 2.4
105827 2010-5-31 21:58:45 37.6333 37.6295 6.96 2.3
105889 2010-6-1 20:33:43 38.2608 38.8078 1.39 3
105895 2010-6-1 22:17:38 38.2807 38.862 7.05 2.6
105903 2010-6-2 2:22:52 38.7223 40.133 6.91 2.9
105908 2010-6-2 7:20:14 38.2578 38.7457 7 2.4
105925 2010-6-2 11:48:22 38.7503 40.0228 12.59 3.3
105932 2010-6-2 13:21:32 38.7947 40.0347 8.67 2.9
105947 2010-6-2 22:40:34 38.4905 39.503 7 2.7
105958 2010-6-3 4:34:24 37.3038 36.8703 10.23 3
105996 2010-6-3 10:34:25 36.4895 36.2437 6.99 3
106030 2010-6-3 20:48:41 36.6625 36.6097 6.99 3.2
106113 2010-6-5 0:57:32 38.4612 39.1983 7 1.8
106120 2010-6-5 4:58:20 38.2957 38.874 7 2.6
106160 2010-6-5 17:26:53 36.6772 36.5842 6.97 2.2
106205 2010-6-6 7:17:4 37.6133 37.289 6.75 2.8
106225 2010-6-6 20:36:45 38.7262 40.0577 37.88 2.9
106269 2010-6-7 14:46:30 36.6193 36.1292 7 2.8
106289 2010-6-7 21:33:38 38.6959 39.8292 27.64 2.9
106369 2010-6-8 9:10:21 37.7132 37.8108 6.98 2.9
106408 2010-6-8 22:5:44 37.7473 37.3905 6.71 2.7
106442 2010-6-9 10:9:15 37.101 37.2337 7.14 3
106447 2010-6-9 11:11:7 38.0745 38.2497 7 2.7
106489 2010-6-10 3:38:13 38.7455 40.0595 7.02 2.5
106517 2010-6-10 13:54:19 37.4022 37.0647 7 2.6
106685 2010-6-12 21:54:6 38.459 39.227 17.25 2.5
106686 2010-6-12 21:54:56 38.4635 39.2337 6.95 2.8
106687 2010-6-12 21:56:48 38.4703 39.2307 17.64 3.3
106688 2010-6-12 22:1:47 38.4657 39.228 7.01 2.7
106693 2010-6-12 23:0:9 38.4513 39.2172 7.06 2.8
106700 2010-6-13 1:15:47 38.4587 39.2398 7.02 2.9
106711 2010-6-13 8:22:23 38.528 39.1233 7 2.6
106725 2010-6-13 10:54:51 36.0957 35.529 7.06 3
106734 2010-6-13 12:51:15 38.4152 39.1872 7.11 2.6
106749 2010-6-13 18:42:41 38.9128 40.0143 7.15 2.7
106759 2010-6-14 0:37:14 36.265 35.6782 6.76 3.2
106762 2010-6-14 2:44:19 38.4357 39.2538 7 2.6
106771 2010-6-14 7:2:1 39.0103 40.4808 7.13 3.2
106839 2010-6-15 4:35:12 38.482 39.2708 7 2.6
106889 2010-6-15 16:20:49 38.1697 38.2222 7 2.3
106896 2010-6-15 17:43:51 38.7958 40.0073 8.56 3.8
106921 2010-6-16 3:5:49 38.4655 39.2568 7 2.4
106957 2010-6-16 13:29:59 36.379 36.429 6.99 2.4
106967 2010-6-16 14:35:22 38.8247 40.093 6.93 3
107026 2010-6-17 23:56:8 38.8333 40.0927 6.66 2.8
107034 2010-6-18 6:31:49 38.2233 38.6013 7 2.6
107044 2010-6-18 10:56:3 37.1635 36.9003 7 2.6
107048 2010-6-18 11:33:6 36.6255 36.1353 7 2.8
107061 2010-6-18 14:37:38 38.0297 38.2603 6.89 2.5
107089 2010-6-19 10:29:51 39.0468 40.6938 7.01 3.1
107121 2010-6-19 20:13:12 38.1235 38.5352 7 2.7
107124 2010-6-19 22:22:24 38.4738 39.2648 7.01 2.8
107128 2010-6-19 23:49:59 38.3742 39.3227 7.03 3.2
107141 2010-6-20 5:7:14 37.698 37.432 7 2.4
107148 2010-6-20 11:32:53 37.9693 37.8545 7.02 2.4
107170 2010-6-20 20:22:41 37.9148 38.0087 8.35 2.6
107183 2010-6-21 4:13:24 38.1592 38.3062 7 2.5
107184 2010-6-21 4:47:50 38.1732 38.3148 6.08 2.9
107207 2010-6-21 12:48:20 38.359 39.3933 7.03 2.9
107236 2010-6-21 18:6:18 38.0483 37.9703 7 2.2
107245 2010-6-22 0:22:0 38.5785 39.587 7 2.8
107253 2010-6-22 8:2:45 38.3743 39.4047 7.01 3.1
107264 2010-6-22 9:38:21 38.358 39.339 6.88 2.9
107282 2010-6-22 11:47:9 37.0543 36.7308 8.84 2.9
107304 2010-6-22 15:32:42 38.7913 40.0515 7.08 2.8
107411 2010-6-24 7:52:56 37.7307 37.4497 7 2.8
107483 2010-6-25 11:46:35 37.4878 37.1077 7.06 2.8
107537 2010-6-26 17:2:11 38.332 39.3108 7 2.5
107562 2010-6-27 0:33:53 36.2803 36.149 6.98 2.9
107602 2010-6-27 19:5:56 38.7258 39.6852 7.01 2.9
107616 2010-6-28 7:55:28 38.789 40.037 2.37 3.1
107644 2010-6-28 20:5:59 38.2583 38.6568 7.14 2.7
107658 2010-6-29 4:43:13 38.3595 38.954 9.13 2.7
107690 2010-6-29 10:6:24 38.5225 39.4668 6.98 2.6
107747 2010-6-30 16:0:47 36.2595 36.2104 2.42 2.6
107775 2010-7-1 1:4:39 36.1472 36.1408 6.94 2.6
107783 2010-7-1 3:53:2 38.3712 39.2013 8.39 2.8
107787 2010-7-1 5:3:54 38.439 39.1552 13.07 3.1
107789 2010-7-1 6:26:14 37.2662 36.8728 5.18 2.1
107825 2010-7-1 15:41:36 38.2175 38.54 8.74 2.8
107841 2010-7-1 21:31:1 36.6353 36.455 7.02 2.7
107843 2010-7-1 22:33:25 38.8159 40.113 3.67 3
107888 2010-7-3 5:6:43 38.2732 38.812 7 2.7
107900 2010-7-3 7:45:48 36.2338 36.1883 6.86 2.8
107912 2010-7-3 10:21:52 37.158 37.1832 6.98 2.7
107919 2010-7-3 12:32:58 36.7258 36.2742 6.9 2.8
107920 2010-7-3 13:22:40 37.823 37.9247 6.99 2.9
107926 2010-7-3 15:59:54 38.0203 38.2257 3.07 2.3
107935 2010-7-3 19:28:45 38.2997 38.8303 10.94 3
107937 2010-7-3 19:32:46 38.275 38.8197 6.99 2.6
107938 2010-7-3 20:4:9 38.668 39.8485 7.89 3.1
107939 2010-7-3 21:11:50 38.7838 40.0995 10.14 2.8
107953 2010-7-4 2:7:33 38.6585 39.8603 10.74 2.7
107954 2010-7-4 2:15:5 38.6643 39.8347 6.45 2.3
107966 2010-7-4 6:7:2 38.7332 40.1203 22.07 2.9
107971 2010-7-4 7:49:0 37.3023 37.0255 11.88 2.5
107972 2010-7-4 7:51:5 37.2765 37.0315 7 2.4
107979 2010-7-4 8:40:17 38.3465 39.3283 7.02 2.7
107980 2010-7-4 8:42:1 36.6207 36.3185 7 2.7
108020 2010-7-4 20:26:13 37.435 37.0638 7.18 3
108061 2010-7-5 12:57:28 38.5175 39.4873 7 2.4
108076 2010-7-5 17:22:12 38.6953 40.0163 8.44 2.8
108085 2010-7-5 21:37:43 38.6602 39.9017 9.04 3.1
108088 2010-7-5 22:1:59 38.6708 39.833 5 2.9
108100 2010-7-6 0:24:51 36.1697 35.9057 3.44 2.7
108116 2010-7-6 8:53:37 36.1608 35.9055 7.04 2.8
108144 2010-7-6 14:41:55 38.0623 38.2605 3.75 2.7
108150 2010-7-6 15:23:35 37.9695 37.9935 7.27 2.6
108162 2010-7-6 18:19:47 38.8478 40.2937 8.39 2.3
108187 2010-7-7 6:22:33 35.9773 35.6595 6.16 3
108192 2010-7-7 9:4:2 37.1618 37.0803 7 2.8
108194 2010-7-7 9:27:25 37.1785 37.1588 7.01 2.4
108213 2010-7-7 18:13:44 37.8732 38.0232 16.29 2.4
108216 2010-7-7 19:32:19 38.2477 38.6592 7.02 2.6
108230 2010-7-8 0:11:12 38.6832 39.836 9.14 3.1
108235 2010-7-8 2:43:9 38.7648 39.9378 7.03 2.7
108239 2010-7-8 5:6:55 37.3675 37.0432 6.32 2.1
108254 2010-7-8 10:32:32 36.458 36.3852 7 2.7
108256 2010-7-8 11:17:51 37.8073 37.8875 8.56 2.5
108280 2010-7-8 22:7:47 38.735 40.037 8.03 2.9
108281 2010-7-8 22:16:41 38.7605 40.0508 9.17 2.8
108294 2010-7-9 1:37:26 38.9117 40.1003 6.95 2.8
108354 2010-7-10 15:7:38 37.701 37.3647 8.26 2.7
108357 2010-7-10 15:27:55 38.1002 38.2617 1.01 2.4
108358 2010-7-10 15:33:0 37.6927 37.307 1.69 2.6
108416 2010-7-12 9:22:35 38.9322 40.2897 7.01 2.7
108421 2010-7-12 10:2:34 37.0687 37.207 6.49 2.6
108423 2010-7-12 10:21:49 38.6345 39.9127 5.22 2.6
108452 2010-7-12 15:47:51 38.4853 39.313 7 2.6
108512 2010-7-13 11:23:19 37.9077 37.725 7 2.5
108525 2010-7-13 13:23:19 36.7295 36.5883 7.02 2.7
108551 2010-7-13 21:7:26 38.3843 39.1005 5 2.8
108567 2010-7-14 2:14:7 38.382 39.1378 7.9 2.4
108583 2010-7-14 8:40:23 38.382 39.1293 12.71 2.6
108604 2010-7-14 12:25:37 37.313 36.9535 6.4 2.5
108678 2010-7-15 16:55:47 36.7167 36.6748 7 2.5
108683 2010-7-15 21:4:8 38.802 40.0513 6.99 2.9
108731 2010-7-16 11:41:9 38.2682 38.7342 6.98 2.5
108738 2010-7-16 13:20:56 38.8265 40.0392 7.04 2.6
108756 2010-7-16 21:36:6 38.768 40.044 5 2.9
108814 2010-7-17 14:45:12 38.127 38.256 7.06 2.6
108843 2010-7-18 8:50:6 37.32 37.0532 9.51 3
108888 2010-7-18 21:27:2 38.5292 39.6215 14.9 2.9
108969 2010-7-19 19:22:3 38.1465 38.7798 7.08 2.4
108979 2010-7-19 23:39:19 35.8338 35.9337 6.99 3
109019 2010-7-20 12:34:16 36.6082 36.2992 7.03 2.8
109034 2010-7-20 15:45:11 38.1953 38.2805 7.05 2.7
109093 2010-7-21 11:54:30 38.406 39.1392 7 2.6
109130 2010-7-22 7:52:54 38.769 40.0363 7.24 2.5
109204 2010-7-24 8:5:15 38.3827 38.774 7 2.9
109225 2010-7-24 13:56:59 38.0068 38.2722 5 2.7
109259 2010-7-25 1:30:39 38.7732 39.9877 10.58 3.3
109289 2010-7-25 9:50:54 36.5025 36.5487 7 2.9
109293 2010-7-25 10:18:52 38.7648 40.0737 11.61 2.9
109394 2010-7-26 17:43:0 38.1882 38.7065 7 2.6
109422 2010-7-27 9:17:22 38.4425 39.1332 14.85 2.6
109429 2010-7-27 9:49:31 38.4658 39.2105 7.57 2.5
109475 2010-7-27 22:8:14 36.585 36.6455 6.98 2.7
109495 2010-7-28 3:52:33 38.3733 39.142 7 2.1
109508 2010-7-28 8:21:35 36.6808 36.1553 9.86 2.8
109535 2010-7-28 10:18:45 36.0395 36.1773 8.86 2.9
109546 2010-7-28 14:10:29 38.0648 38.2537 2.9 2.5
109572 2010-7-29 10:14:13 37.3226 37.1283 26.37 2.6
109590 2010-7-29 15:44:27 37.956 38.0628 7 2
109593 2010-7-29 17:19:40 37.3212 37.1565 6.95 2.6
109598 2010-7-29 20:12:31 38.7582 40.3553 6.95 2.8
109628 2010-7-30 11:12:22 38.0208 38.1103 6.58 2.6
109629 2010-7-30 11:13:2 38.126 38.17 7.01 2.7
109633 2010-7-30 13:28:5 37.2637 37.1518 6.86 2.5
109653 2010-7-30 16:9:20 38.394 39.0543 7 2.3
109655 2010-7-30 17:50:43 38.826 40.297 7.34 2.5
109666 2010-7-30 22:18:45 38.118 38.4088 7 2.4
109687 2010-7-31 5:22:32 37.1273 36.7188 7 2.4
109697 2010-7-31 7:26:7 36.4895 36.3848 7.54 3
109715 2010-7-31 10:38:31 36.1738 36.151 7.03 3
109731 2010-7-31 14:30:17 38.0437 38.2595 5.59 2.5
109756 2010-8-1 2:30:56 37.3195 37.0897 6.49 2.7
109776 2010-8-1 13:51:20 37.1553 37.0843 7 2.6
109787 2010-8-1 22:33:44 38.4667 39.2098 7 2.7
109789 2010-8-1 23:50:56 38.7452 40.0315 6.2 2.8
109790 2010-8-2 0:3:28 38.4058 39.0957 9.99 2.6
109852 2010-8-2 23:51:31 38.5692 39.7982 6.98 2.5
109855 2010-8-3 1:55:44 38.1077 38.1903 5 2.3
109971 2010-8-4 8:3:46 38.0438 38.2397 6.6 2.2
110010 2010-8-4 19:21:23 38.2835 38.8782 6.99 2.6
110095 2010-8-5 15:32:56 37.1335 37.057 6.99 2.5
110097 2010-8-5 15:48:22 37.6773 37.4177 7 2.6
110115 2010-8-5 23:22:56 38.8828 40.0482 7.01 2.6
110116 2010-8-6 0:0:36 38.8315 40.0957 7.03 2.8
110154 2010-8-6 14:14:15 36.4863 36.3203 6.97 2.5
110165 2010-8-6 17:30:5 38.7955 40.0773 7.11 2.8
110179 2010-8-6 23:25:16 37.7635 37.5057 6.98 2.6
110212 2010-8-7 9:52:44 38.4558 39.5433 7.13 2.5
110223 2010-8-7 12:32:0 37.59 37.2448 7 2.4
110295 2010-8-8 9:17:23 37.1828 37.3365 7.27 2.9
110314 2010-8-8 13:31:3 38.3515 39.0388 10.52 2.3
110316 2010-8-8 14:11:20 38.4905 39.388 6.98 2.5
110370 2010-8-9 11:13:17 38.2848 38.7853 7.15 2.7
110426 2010-8-10 8:27:13 37.8142 37.9767 6.62 2.6
110468 2010-8-10 16:24:22 37.3228 37.149 6.76 2.5
110560 2010-8-12 3:43:56 36.4572 36.4162 7.41 3.2
110577 2010-8-12 8:32:0 37.7255 37.8298 6.99 3
110597 2010-8-12 12:52:45 37.9631 38.2055 28.77 2.8
110618 2010-8-12 19:32:25 38.3488 39.0692 7 2.5
110625 2010-8-12 23:46:59 38.6228 39.8533 17.11 2.9
110656 2010-8-13 10:24:48 38.8588 40.1387 17.18 3.2
110673 2010-8-13 14:33:35 36.441 36.456 6.79 2.4
110676 2010-8-13 16:8:14 37.5465 37.2888 6.9 2.8
110707 2010-8-14 10:46:40 38.0388 37.9778 6.93 2.7
110719 2010-8-14 19:21:38 38.7477 40.1028 2.87 2.6
110725 2010-8-14 20:59:10 38.3952 38.875 1.48 2.6
110817 2010-8-16 6:22:51 35.9677 35.8683 6.82 3
110859 2010-8-16 21:5:55 37.3915 37.1912 5.38 2.7
110884 2010-8-17 8:31:44 36.2885 36.2893 7.42 3.3
110991 2010-8-18 13:5:8 37.9938 38.1232 8.38 2.6
111068 2010-8-19 15:3:52 37.0827 37.2417 7.01 2.7
111073 2010-8-19 16:3:20 37.148 37.212 7.01 2.3
111093 2010-8-20 0:38:51 38.5602 39.5363 7 2.1
111130 2010-8-20 16:8:39 37.9988 37.9182 7.06 3
111137 2010-8-20 19:39:55 38.6928 40.0913 7.04 3.3
111169 2010-8-21 12:2:37 37.3383 37.0928 5 2.6
111171 2010-8-21 13:10:11 38.4785 39.3147 7 2.7
111212 2010-8-22 10:54:13 38.32 38.8768 30.89 2.4
111215 2010-8-22 12:40:17 37.2818 37.1823 7.2 2.8
111256 2010-8-22 23:45:25 37.1323 36.9183 7 2.6
111257 2010-8-22 23:52:6 37.1553 36.953 7.04 2.3
111278 2010-8-23 10:58:43 38.3195 38.9525 7 2.4
111290 2010-8-23 13:45:3 38.2673 38.8295 7 2.7
111295 2010-8-23 15:35:36 38.345 38.9802 7 3
111336 2010-8-24 12:59:34 38.7387 40.0422 7.29 2.8
111348 2010-8-24 14:43:18 36.5775 36.2302 7 2.5
111354 2010-8-24 15:54:24 38.6173 39.6887 7 2.6
111362 2010-8-24 19:49:53 38.6453 39.754 7.07 2.5
111391 2010-8-25 10:6:8 37.106 37.2043 6.98 2.9
111422 2010-8-25 21:11:56 38.7963 40.1075 7.07 3
111468 2010-8-26 15:8:57 37.3097 37.1548 5 2.4
111536 2010-8-28 1:56:52 38.2408 38.7848 6.93 2.6
111598 2010-8-28 20:3:41 36.6566 36.1014 24.95 2.4
111608 2010-8-28 22:42:37 37.1342 37.2287 6.96 3
111614 2010-8-28 23:31:6 36.172 36.0145 7.11 3.2
111637 2010-8-29 5:31:48 38.3453 38.9607 7 2.4
111662 2010-8-29 15:5:17 38.0523 38.1083 2.94 2.6
111737 2010-8-30 20:51:41 37.318 37.012 5 2.2
111745 2010-8-31 2:0:29 38.0817 38.3005 6.99 1.8
111757 2010-8-31 9:43:17 37.1157 37.2505 7 2.7
111771 2010-8-31 13:31:14 37.982 38.0043 7 2.2
111776 2010-8-31 14:26:27 38.0293 38.2465 6.58 2.4
111781 2010-8-31 15:12:59 38.093 38.629 7 2.2
111830 2010-9-1 12:7:22 38.81 40.0905 14.36 3
111854 2010-9-1 17:42:9 37.622 37.3045 7.04 2.3
111855 2010-9-1 18:9:55 36.7855 36.6618 23.65 3.1
111857 2010-9-1 18:49:24 38.8008 40.1152 9.19 2.8
111881 2010-9-2 1:55:54 38.7963 40.1055 13.2 2.8
111886 2010-9-2 3:40:44 38.8283 40.136 7.14 2.7
111920 2010-9-2 13:59:11 38.8368 40.0987 6.99 2.6
111942 2010-9-3 3:26:52 38.788 40.1467 28.33 2.9
111966 2010-9-3 11:2:32 36.7132 36.6072 7 2.3
111978 2010-9-3 12:16:12 37.2865 37.1353 2.67 2.8
111998 2010-9-3 18:19:38 38.8673 40.0652 7.94 2.6
112038 2010-9-4 10:16:4 38.2818 38.8102 7 2
112052 2010-9-4 13:29:47 38.0207 38.2423 6.54 2.1
112068 2010-9-4 16:20:32 38.0322 38.278 6.22 2.1
112087 2010-9-4 23:15:30 38.4328 39.5152 7 2.6
112131 2010-9-5 16:10:46 38.2043 38.2753 7.04 2.7
112158 2010-9-6 3:58:16 38.3512 39.0118 7 2.1
112165 2010-9-6 6:40:3 38.9152 40.0967 7.34 2.7
112179 2010-9-6 11:2:18 38.0368 38.2392 6.68 2.2
112205 2010-9-6 19:15:24 38.4115 39.3107 7.07 2.7
112222 2010-9-6 23:28:1 38.8028 40.1003 13.89 2.8
112260 2010-9-7 12:54:59 38.6725 39.8833 9.45 2.8
112277 2010-9-7 19:21:48 37.9412 37.9337 7.15 2
112289 2010-9-8 1:26:39 38.672 39.8557 5 2.7
112317 2010-9-8 19:19:56 37.707 37.414 7 2.6
112324 2010-9-8 22:48:34 37.663 37.2622 5.51 2.3
112328 2010-9-9 0:10:42 38.6557 39.852 9.09 2.6
112331 2010-9-9 1:21:41 38.4398 39.4785 7 2.6
112343 2010-9-9 6:41:53 38.5328 39.7807 7.05 2.6
112387 2010-9-10 7:32:36 38.7078 39.9963 9.24 2.9
112393 2010-9-10 9:52:56 38.4577 39.4318 7 2.8
112407 2010-9-11 0:57:24 38.0563 38.1052 6.84 2.3
112429 2010-9-11 16:6:11 38.1622 38.6228 6.93 2.6
112457 2010-9-12 1:57:11 38.4432 39.2412 7 1.9
112474 2010-9-12 18:3:57 38.5635 39.5375 7.23 2.8
112538 2010-9-13 19:19:49 38.4132 39.2318 6.97 2.6
112550 2010-9-14 1:48:20 38.4265 39.2188 6.97 2.4
112564 2010-9-14 8:25:3 38.8333 40.1362 24.69 3.4
112603 2010-9-14 19:7:16 37.0325 36.6523 6.97 2.7
112610 2010-9-14 20:40:16 38.392 39.078 7 2.3
112612 2010-9-14 20:58:24 38.8492 40.1495 7 2.7
112617 2010-9-14 22:5:33 38.4667 39.2915 8.45 3.2
112667 2010-9-15 14:42:22 38.0262 38.2502 6.52 2
112681 2010-9-15 22:31:39 38.3237 38.823 7 2.4
112774 2010-9-17 10:50:21 38.2108 38.9572 7 2.4
112797 2010-9-17 13:17:22 37.3518 37.1237 6.06 2.3
112809 2010-9-17 15:26:40 37.2608 37.1592 6.63 2.1
112822 2010-9-17 22:56:30 37.1222 36.854 6.97 2.7
112837 2010-9-18 3:3:7 38.04 38.1988 7.21 2
112869 2010-9-18 15:24:15 38.043 38.245 7.05 2.6
112870 2010-9-18 15:30:21 38.0322 38.2347 6.89 2.6
112871 2010-9-18 15:50:29 38.053 38.2443 7.3 2.7
112882 2010-9-19 1:21:32 38.5145 39.4942 7 2.6
112888 2010-9-19 5:44:24 38.1497 38.6185 7.03 3.1
112889 2010-9-19 5:46:40 38.1473 38.5985 15.37 2.9
112926 2010-9-19 17:31:46 37.7268 37.2545 7 2
112951 2010-9-20 2:24:26 38.0355 38.123 6.87 2.3
113059 2010-9-21 13:53:28 37.881 37.7395 7 2.7
113094 2010-9-21 23:13:6 37.6972 37.24 13.28 2.8
113152 2010-9-22 17:20:40 38.0483 38.133 5.8 2.5
113158 2010-9-22 20:5:40 38.1078 38.33 7 1.8
113172 2010-9-23 0:6:6 38.4617 39.2888 7.01 2.1
113200 2010-9-23 14:36:37 37.9502 38.3722 7.16 2.7
113202 2010-9-23 14:54:46 38.052 38.2315 6.82 2.5
113211 2010-9-23 16:12:55 37.646 37.3078 7.06 2.3
113240 2010-9-24 3:16:48 38.0682 38.2417 7.31 2.6
113271 2010-9-24 13:48:26 37.2323 37.1443 6.61 2.6
113291 2010-9-24 20:34:7 37.1457 36.7745 7.04 2.9
113294 2010-9-24 21:46:33 37.174 36.7863 7.03 2.6
113313 2010-9-25 7:11:45 37.2937 37.2702 7 2.6
113338 2010-9-25 22:5:44 37.7715 37.422 5 2.7
113344 2010-9-26 2:11:59 38.4955 39.489 7.01 2.4
113345 2010-9-26 2:21:16 38.3193 38.922 7 2.2
113397 2010-9-27 3:35:14 38.015 38.1107 13.33 2.5
113439 2010-9-27 16:22:2 38.6953 39.9867 9.79 3.4
113440 2010-9-27 16:23:25 38.7412 39.8492 7 2.7
113449 2010-9-27 19:35:39 38.3575 38.9983 7 2.3
113479 2010-9-28 6:34:58 38.0242 38.1095 6.9 2.3
113491 2010-9-28 9:46:20 37.129 37.1177 6.98 2.7
113502 2010-9-28 11:33:20 38.734 39.9502 10.05 2.9
113526 2010-9-28 15:0:54 38.0695 38.2553 5 2.1
113532 2010-9-28 20:16:24 38.7348 39.9752 6.65 2.6
113579 2010-9-29 15:12:41 38.0313 38.2285 6.68 2.3
113582 2010-9-29 15:38:35 38.5602 39.8497 7.59 2.6
113616 2010-9-30 13:51:50 36.723 36.267 7.02 2.6
113676 2010-10-1 11:15:38 37.2782 37.1233 5 2.6
113730 2010-10-2 5:27:34 37.8597 37.4993 7 2.6
113775 2010-10-2 22:35:11 38.5593 39.491 7.04 2.3
113785 2010-10-3 6:55:52 37.9243 38.1255 7 2.7
113788 2010-10-3 8:18:1 38.0535 38.6277 6.95 2.6
113808 2010-10-3 19:4:0 37.1033 36.6595 5.39 2.3
113813 2010-10-3 22:22:56 38.0553 38.2383 6.91 2.7
113846 2010-10-4 18:55:40 38.0373 37.89 7.02 2.4
113861 2010-10-5 2:35:37 36.9245 36.6338 7 2.7
113901 2010-10-5 15:24:55 37.1742 37.0695 7 2.5
113970 2010-10-6 13:47:5 39.0652 40.7642 7.04 2.7
113975 2010-10-6 15:11:2 37.2593 37.1387 7 2.7
113998 2010-10-6 23:31:0 39.001 40.6315 6.76 2.4
114008 2010-10-7 2:57:40 37.3225 36.9808 6.99 2.6
114035 2010-10-7 13:39:36 37.0423 37.2355 7 2.9
114080 2010-10-8 4:19:48 37.132 37.0538 7 2.7
114090 2010-10-8 10:18:32 37.3067 37.083 6.84 2.9
114094 2010-10-8 11:32:58 37.289 37.1155 6.68 2.5
114151 2010-10-9 16:37:3 38.6687 39.9365 6.4 3.8
114154 2010-10-9 17:45:25 37.05 36.7718 7 2.4
114221 2010-10-11 2:7:31 38.7158 39.9233 8.85 2.7
114269 2010-10-11 14:26:53 37.2932 37.162 7 2.7
114271 2010-10-11 14:34:32 37.1445 37.0892 7.07 2.6
114295 2010-10-12 2:25:15 37.687 37.4168 7 2.8
114297 2010-10-12 3:55:12 36.2095 35.8567 6.93 3.1
114324 2010-10-12 13:49:14 37.858 37.7705 7.05 2.5
114329 2010-10-12 14:48:53 37.9342 38.2288 6.87 2.6
114349 2010-10-12 22:7:2 38.431 39.2287 6.96 2.5
114352 2010-10-12 22:36:24 37.9108 37.9738 6.97 2.9
114354 2010-10-12 23:6:25 38.3412 39.0405 7 2.4
114367 2010-10-13 1:54:52 38.2975 39.1863 6.89 2.7
114369 2010-10-13 2:20:16 38.3225 39.2497 7 2.3
114405 2010-10-13 13:46:10 37.2757 37.1498 7 2.6
114434 2010-10-13 22:50:45 37.9198 37.9527 6.99 2.6
114436 2010-10-13 23:44:20 37.8345 37.477 7 2.8
114437 2010-10-13 23:48:11 38.2967 38.836 7 2.7
114443 2010-10-14 4:17:0 36.1805 35.8813 7.24 3
114449 2010-10-14 7:6:9 38.4847 39.4573 7 2.5
114513 2010-10-15 0:55:33 38.4153 38.9635 7.03 2.2
114540 2010-10-15 12:6:14 36.7033 36.0978 7 2.6
114545 2010-10-15 13:33:55 38.4273 39.1735 7 2.4
114558 2010-10-15 14:47:19 36.564 36.3585 7 2.6
114572 2010-10-15 16:6:1 38.5267 39.6713 13.92 3
114624 2010-10-16 10:24:14 37.0787 37.2795 7 2.8
114628 2010-10-16 11:33:29 36.5097 36.4548 6.79 2.6
114631 2010-10-16 12:12:7 37.2788 37.1203 6.99 2.7
114656 2010-10-16 18:16:19 38.3978 39.386 6.98 2.5
114684 2010-10-17 0:12:47 37.7555 37.2953 7 2.5
114724 2010-10-17 13:4:29 36.2158 35.7537 6.97 2.8
114782 2010-10-18 11:8:25 38.6303 39.4715 7 2.3
114788 2010-10-18 13:1:0 37.9775 38.0192 6.98 2.6
114791 2010-10-18 13:40:57 37.4173 37.0242 7.2 2.7
114819 2010-10-19 8:37:42 37.135 37.2245 6.99 3
114892 2010-10-20 13:17:10 37.2288 37.139 6.85 2.6
114903 2010-10-20 18:27:46 37.3083 36.9532 7.04 2.9
114919 2010-10-21 7:40:20 36.489 36.4342 7 2.5
115054 2010-10-23 20:1:29 38.6255 39.7667 6.95 2.8
115067 2010-10-24 0:17:30 36.3646 35.7916 10 2.8
115092 2010-10-24 18:22:34 36.9625 36.6802 6.98 2.6
115119 2010-10-25 8:2:46 38.8825 40.0645 7.09 2.7
115124 2010-10-25 9:18:40 38.3743 39.2847 6.99 3.3
115129 2010-10-25 9:52:27 36.6168 36.3993 5.68 2.6
115130 2010-10-25 9:54:16 36.6228 36.3266 11.03 2.6
115134 2010-10-25 13:19:6 37.2955 37.0982 7.06 2.7
115150 2010-10-25 19:46:42 38.6768 39.9498 6.13 2.9
115235 2010-10-27 0:54:47 38.1237 38.523 6.98 2.2
115250 2010-10-27 9:48:44 37.1652 37.1037 7.02 2.8
115253 2010-10-27 10:34:39 37.2323 36.9035 7 2.8
115262 2010-10-27 14:18:10 36.5873 36.0888 7.15 2.5
115294 2010-10-28 1:35:14 38.0333 38.2417 9.13 2.6
115310 2010-10-28 13:39:12 37.8568 37.6535 7 2.5
115318 2010-10-28 22:40:15 38.4162 39.032 15.7 3.1
115333 2010-10-29 12:1:34 37.2433 37.1528 4.1 2.6
115353 2010-10-29 21:1:28 38.0518 38.2377 7.48 2.8
115449 2010-10-31 9:23:25 38.2818 38.8252 7 2.5
115510 2010-11-1 5:28:27 38.2848 38.8572 7 2.6
115517 2010-11-1 6:16:58 38.6983 39.9107 7.54 2.8
115527 2010-11-1 8:58:23 36.3056 36.506 28.9 2.3
115532 2010-11-1 10:5:38 37.1373 37.1838 6.81 2.9
115550 2010-11-1 11:33:33 37.3655 37.061 6.8 2.4
115567 2010-11-1 13:1:49 37.5143 37.1007 7 2.7
115701 2010-11-2 1:2:25 38.7748 40.0085 6.28 2.9
115737 2010-11-2 12:8:29 37.8278 37.9618 5.7 2.7
115746 2010-11-2 12:57:10 37.017 37.2865 7.04 2.9
115758 2010-11-2 14:39:47 36.602 36.363 7 2.7
115759 2010-11-2 14:43:16 38.0843 38.2567 7.03 2.6
115780 2010-11-2 21:13:19 36.1215 36.0042 6.67 2.7
115865 2010-11-3 16:52:20 38.3645 38.954 1.57 2.7
115884 2010-11-3 21:21:39 37.6868 37.4588 7 2.6
115911 2010-11-4 2:17:20 36.651 36.1573 7 2.8
116032 2010-11-5 12:28:23 37.286 37.1745 7.4 2.3
116039 2010-11-5 13:18:45 36.6225 36.3432 7 2.8
116060 2010-11-5 14:53:32 36.6178 36.3112 7 2.5
116126 2010-11-6 11:48:58 37.3905 37.1478 12.02 2.2
116177 2010-11-6 23:13:8 36.888 36.5198 7 2.2
116182 2010-11-7 0:23:22 38.9763 40.622 5 3.2
116185 2010-11-7 1:12:16 37.2943 37.2275 7 2.7
116193 2010-11-7 3:21:34 38.1223 38.5472 7 2.8
116194 2010-11-7 3:22:19 38.165 38.5098 19 2.6
116206 2010-11-7 12:7:26 38.1578 38.5823 7 2.5
116265 2010-11-8 12:1:52 36.6402 36.3903 7 2.6
116268 2010-11-8 13:49:36 37.9737 38.0323 7 2.1
116276 2010-11-8 16:8:49 36.6205 36.3902 7.06 2.9
116296 2010-11-9 0:5:5 37.0412 36.692 3.23 2.6
116307 2010-11-9 4:11:8 38.2635 38.7788 7 1.8
116317 2010-11-9 10:20:30 37.1576 37.1747 2.33 2.8
116329 2010-11-9 13:6:55 38.0302 38.5983 6.98 2.9
116346 2010-11-9 23:4:34 38.0822 38.5127 7 2.2
116386 2010-11-10 23:8:8 36.677 36.4915 6.87 2.1
116481 2010-11-12 8:39:56 37.759 37.4268 11.89 2.7
116496 2010-11-12 9:48:21 38.0482 38.6112 6.57 2.4
116515 2010-11-12 13:33:13 37.3232 37.0882 5 2.4
116535 2010-11-12 18:52:55 37.2257 36.9625 6.95 2.7
116554 2010-11-13 3:58:26 36.5078 35.9315 7.36 2.9
116555 2010-11-13 5:6:55 36.5068 35.9958 7.14 2.9
116583 2010-11-13 10:15:7 37.1813 37.0727 7 2.6
116590 2010-11-13 10:44:1 37.2848 37.0828 1.2 2.5
116606 2010-11-13 13:12:26 37.1593 37.287 7.14 2.8
116635 2010-11-13 17:34:5 37.8207 37.549 7 2.2
116648 2010-11-13 20:40:17 37.7055 37.3575 5 2.8
116659 2010-11-13 22:19:28 38.4263 39.2338 6.99 2.5
116663 2010-11-13 22:43:27 38.7622 40.0268 4.46 2.9
116665 2010-11-13 23:7:45 37.2485 37.0342 2.09 3.2
116688 2010-11-14 2:16:14 38.5371 39.51 7.95 2.4
116729 2010-11-14 11:5:51 36.504 36.2925 7 2.8
116766 2010-11-14 23:8:25 36.6053 35.987 24.17 5.1
116767 2010-11-14 23:33:28 36.5943 36.0623 7.06 3
116779 2010-11-15 2:55:50 36.7958 36.3503 5.75 2.6
116785 2010-11-15 4:7:31 38.2487 38.688 12.58 2.9
116794 2010-11-15 9:51:20 38.1977 38.2898 7.04 2.8
116850 2010-11-16 13:7:6 37.2115 36.944 7 2.1
116859 2010-11-16 17:0:14 37.0642 37.023 7.01 2.7
116930 2010-11-17 18:25:53 36.9545 36.3797 5.98 2.9
116970 2010-11-18 4:21:55 38.1012 38.447 7.98 3
117069 2010-11-19 17:30:20 38.0528 38.1982 8.02 2.6
117107 2010-11-20 12:15:39 36.1232 36.1848 4.84 2.9
117132 2010-11-20 22:21:37 36.1362 36.1505 7 2.5
117158 2010-11-21 5:57:24 37.199 36.8903 7 2.1
117175 2010-11-21 10:43:43 37.1384 37.0501 1.76 2.3
117177 2010-11-21 11:3:2 36.6488 36.3932 7 2.7
117178 2010-11-21 11:11:59 37.9712 38.046 6.65 2.6
117273 2010-11-22 20:26:24 36.61 36.1372 7 2.8
117323 2010-11-23 6:32:4 37.373 37.0562 7 2.7
117370 2010-11-23 20:45:49 37.0008 36.9158 6.98 2.2
117372 2010-11-23 21:17:51 38.1057 38.2972 7 2.1
117377 2010-11-24 0:52:33 37.453 37.1167 6.94 1.9
117441 2010-11-24 22:36:51 36.2038 35.9333 6.89 3
117444 2010-11-25 0:0:2 39.0198 40.7158 7.06 2.8
117521 2010-11-26 2:5:39 38.4493 39.2962 7 1.9
117526 2010-11-26 4:57:34 38.0418 37.8762 7 2.7
117563 2010-11-27 0:8:32 36.557 36.2183 3.04 2.7
117582 2010-11-27 17:13:6 38.2243 38.7415 7 2.6
117607 2010-11-28 9:32:37 36.1546 35.6032 17.82 2.8
117636 2010-11-28 19:29:37 38.0452 38.1752 6.93 1.9
117693 2010-11-29 14:29:35 37.3332 36.9992 28.1 2.6
117699 2010-11-29 17:33:52 38.429 39.3623 7 2.5
117713 2010-11-30 10:1:27 37.7198 37.8352 5 2.9
117729 2010-11-30 16:38:38 36.1295 35.8675 8.68 3.1
117733 2010-11-30 18:9:20 36.1415 35.8303 7.09 2.7
117777 2010-12-1 10:7:30 37.1025 37.1943 6.95 2.9
117785 2010-12-1 11:37:34 38.8138 40.2862 6.68 2.8
117799 2010-12-1 13:34:17 36.7008 36.3093 5 2.6
117825 2010-12-2 8:1:31 36.3812 36.3777 7.01 2.6
117850 2010-12-2 14:37:20 36.5977 36.3638 7 2.6
117878 2010-12-3 6:17:29 38.392 39.318 7 2.6
117901 2010-12-3 13:17:1 37.2932 37.2292 3.7 2.4
117949 2010-12-4 14:34:39 38.0747 38.2273 5 2.8
117965 2010-12-4 22:48:2 36.9852 36.9557 6.98 2.7
118013 2010-12-5 15:30:56 38.5418 39.6982 7.05 2.9
118015 2010-12-5 15:51:8 36.7157 36.1537 7 2.7
118021 2010-12-5 20:51:33 38.5557 39.5387 7 3.3
118030 2010-12-6 6:8:25 37.0213 36.658 7 2.4
118059 2010-12-6 15:30:51 36.4628 35.8303 6.79 2.5
118142 2010-12-7 19:32:3 38.3488 38.9413 10.45 2.7
118148 2010-12-7 22:20:28 38.0283 38.062 7 2.1
118152 2010-12-7 23:17:48 38.0127 38.2433 7.79 2.6
118156 2010-12-8 0:23:58 36.2395 36.171 7 2.4
118161 2010-12-8 1:45:23 38.2425 38.6687 7 2.1
118187 2010-12-8 11:19:19 38.0432 38.6178 7 2.6
118196 2010-12-8 14:18:30 38.083 38.2415 3.36 3
118204 2010-12-8 19:30:51 38.4363 39.1727 7 2.7
118215 2010-12-8 22:46:34 36.2108 35.7613 6.99 2.9
118216 2010-12-8 22:54:43 36.2162 35.8175 26.94 3.2
118221 2010-12-8 23:50:32 36.2043 36.16 7 2.3
118229 2010-12-9 3:2:28 36.238 35.853 6.86 2.7
118246 2010-12-9 12:43:7 36.7085 36.4258 1.21 2.3
118252 2010-12-9 13:18:24 37.2258 37.192 6.96 2.5
118264 2010-12-9 14:24:2 37.2875 37.1702 7.02 2.6
118265 2010-12-9 14:24:39 37.2393 37.219 7 2.6
118336 2010-12-11 14:19:13 37.5078 37.1618 15.77 3.1
118341 2010-12-11 18:9:21 38.0045 38.1592 6.31 2
118349 2010-12-12 7:35:8 36.2727 35.8325 6.97 3.2
118364 2010-12-12 19:3:51 38.7568 39.9492 5.9 2.2
118373 2010-12-12 23:12:37 37.0402 36.7985 7 1.9
118384 2010-12-13 4:58:10 37.393 36.9093 6.99 1.5
118416 2010-12-14 2:54:20 37.7028 37.455 7.5 2.3
118433 2010-12-14 12:57:32 38.8098 40.122 5 3.3
118449 2010-12-14 20:47:41 36.4737 36.4558 7 2.8
118456 2010-12-15 1:3:37 37.986 37.9622 7 2.4
118503 2010-12-15 22:59:7 38.1372 38.4765 7 2.7
118515 2010-12-16 10:38:43 36.3582 36.1842 6.9 2.9
118553 2010-12-17 11:32:4 36.5772 36.3018 7.08 2.6
118557 2010-12-17 11:53:46 36.682 36.0852 7 2.5
118574 2010-12-17 19:25:27 38.7518 40.0495 11.75 2.8
118579 2010-12-17 21:27:13 38.3815 39.0953 7 2.4
118596 2010-12-18 1:43:27 38.1265 38.5073 7 2.2
118600 2010-12-18 3:46:36 38.416 39.0935 7 2.2
118617 2010-12-18 11:21:40 38.2077 38.8003 7 2.6
118646 2010-12-18 19:6:45 37.9132 38.1085 14.48 2.4
118657 2010-12-18 23:33:59 37.9852 38.1178 5.85 2.1
118664 2010-12-19 3:7:46 37.9505 38.081 7.12 2.8
118665 2010-12-19 4:39:30 37.1138 36.8678 7 2.2
118667 2010-12-19 5:42:19 36.2858 36.4023 7.1 2.6
118684 2010-12-19 22:2:2 36.7438 36.3838 6.79 2.9
118690 2010-12-19 23:31:25 36.7382 36.4435 7 2.2
118704 2010-12-20 6:22:25 36.2116 35.8105 3.42 3.5
118705 2010-12-20 6:40:18 36.1913 35.8568 6.9 3
118711 2010-12-20 10:12:7 38.234 38.8815 7.01 2.8
118833 2010-12-22 2:45:47 38.4115 38.93 6.89 2.4
118850 2010-12-22 9:17:58 36.6101 36.3709 28.24 2.4
118853 2010-12-22 10:2:19 37.8327 37.3848 7.1 1.9
118871 2010-12-22 14:12:49 37.8382 37.3912 7 2.4
118905 2010-12-23 9:14:22 39.0665 40.7688 7.02 2.4
118943 2010-12-23 15:17:49 38.4568 39.2892 7 2.8
118954 2010-12-23 21:48:10 37.373 37.0357 3.32 2.6
118998 2010-12-24 12:49:27 37.0053 37.298 7 2.7
119016 2010-12-24 16:55:7 36.9195 36.6818 7.02 2.9
119017 2010-12-24 17:9:28 36.9148 36.6337 7 2.7
119021 2010-12-24 18:29:8 38.4098 39.0885 7 2.6
119025 2010-12-24 20:49:48 36.6818 36.4235 7 2.9
119041 2010-12-25 13:7:19 37.3197 37.1248 6.01 2.8
119206 2010-12-27 23:54:21 38.4575 39.2198 7 2.7
119215 2010-12-28 4:0:53 38.6993 39.9468 17.11 2.6
119266 2010-12-28 14:29:44 36.61 36.3178 7 2.4
119281 2010-12-28 19:57:16 36.1772 35.909 7.02 2.5
119361 2010-12-30 1:11:29 37.5913 37.5043 7.08 2.6
119369 2010-12-30 6:43:15 37.5273 37.3067 7.07 1.7
119395 2010-12-30 14:24:53 38.0685 38.2448 3.03 2.7
119403 2010-12-30 19:15:56 38.3908 39.0132 7 2.6
119491 2011-1-1 18:12:37 38.235 38.79 7 2.4
119509 2011-1-2 0:40:22 39.0983 41.0063 7.01 2.5
119513 2011-1-2 2:4:11 38.114 38.7583 7 2.2
119559 2011-1-2 17:25:14 38.3742 38.9058 7 2.6
119570 2011-1-2 19:51:20 38.8257 40.0662 7.01 2.6
119625 2011-1-3 14:53:45 38.7738 39.9895 5.67 2.7
119627 2011-1-3 15:1:21 38.2075 38.4536 2.49 2.8
119629 2011-1-3 16:4:40 38.2155 38.4403 15.08 3.2
119678 2011-1-4 12:50:8 38.0497 38.159 6.98 2.6
119694 2011-1-4 18:11:17 38.1468 38.7328 7 2.6
119702 2011-1-5 2:36:54 36.9202 36.6335 7 2.8
119711 2011-1-5 4:50:14 38.703 39.9328 9.12 2.4
119749 2011-1-5 16:33:46 38.6872 39.988 7.02 2.8
119750 2011-1-5 16:56:13 38.6833 39.9565 6.99 2.9
119793 2011-1-6 11:31:10 36.5338 36.367 6.96 2.7
119799 2011-1-6 12:24:20 36.6817 36.2017 7 2.4
119812 2011-1-6 14:5:23 38.0572 38.2617 2.51 2.6
119818 2011-1-6 14:50:6 36.6085 36.284 7 2.6
119832 2011-1-6 19:59:13 39.1608 40.8958 7.29 2.8
119835 2011-1-6 20:38:50 38.7525 39.97 17.82 3.2
119836 2011-1-6 20:40:55 38.7467 39.9852 15.6 3.1
119904 2011-1-7 17:2:55 38.554 39.5147 8.09 3
119920 2011-1-8 0:24:46 38.8064 40.0675 4.22 2.8
119944 2011-1-8 10:42:13 38.6887 39.977 19.85 2.7
120005 2011-1-9 8:43:6 37.1172 37.2272 7.02 2.8
120009 2011-1-9 12:8:15 36.3248 36.3793 6.92 2.8
120029 2011-1-9 21:30:47 38.3427 38.9573 7 2.3
120040 2011-1-10 0:32:20 39.0863 40.7227 6.98 2.6
120096 2011-1-10 15:22:22 37.267 37.2225 6.24 2.7
120118 2011-1-10 21:52:33 38.061 38.4348 4.76 2.2
120132 2011-1-11 2:33:21 37.396 37.1397 12.79 2.9
120141 2011-1-11 10:33:41 38.7248 40.0417 6.96 3.1
120156 2011-1-11 13:51:37 37.3787 37.1538 14.68 2.1
120163 2011-1-11 14:45:47 38.1133 38.3635 7 2.3
120191 2011-1-11 20:3:13 36.7082 36.331 7 2.7
120287 2011-1-13 13:0:44 39.1127 40.7793 7 2.6
120322 2011-1-13 19:37:17 38.3912 39.0275 14.07 2.7
120327 2011-1-13 21:23:12 38.1277 38.8073 7 2.3
120341 2011-1-14 0:22:9 38.3883 39.0212 7.01 2.5
120344 2011-1-14 0:37:27 38.3883 39.003 7.24 2.4
120346 2011-1-14 1:0:55 38.3695 38.9978 7 2
120359 2011-1-14 5:34:47 38.3682 39.3167 7.01 2.2
120545 2011-1-16 23:57:53 38.409 39.1778 7 2.8
120591 2011-1-17 21:38:18 37.0028 36.6378 7.05 2.4
120641 2011-1-18 16:7:36 36.2147 36.1678 7.09 2.5
120744 2011-1-19 17:49:19 38.316 38.8735 7 2.4
120748 2011-1-19 21:19:0 36.511 35.884 7.02 3.4
120786 2011-1-20 9:22:45 38.0272 38.0993 6.73 2.8
120794 2011-1-20 10:30:33 37.9332 37.705 6.45 3.2
120802 2011-1-20 12:0:6 38.0542 38.131 7.02 2.2
120813 2011-1-20 12:46:3 36.664 36.2628 7 2.6
120924 2011-1-22 0:0:38 38.4687 39.2587 7 2.6
120990 2011-1-22 18:0:57 38.2855 38.8183 7 2
120995 2011-1-22 18:49:6 38.5652 39.5762 6.98 2.4
121008 2011-1-23 1:3:44 37.1043 36.7393 4.18 2.6
121020 2011-1-23 4:47:33 38.375 38.9003 7 2.3
121082 2011-1-24 14:1:39 38.9137 40.3748 7.03 2.8
121101 2011-1-24 22:45:20 38.7198 40.0615 14.79 2.7
121104 2011-1-24 23:50:51 37.9887 38.0917 14.54 2.6
121191 2011-1-26 14:5:19 36.5622 36.3285 7 2.6
121235 2011-1-26 23:32:58 38.4617 39.4253 13.11 2.8
121252 2011-1-27 4:12:46 38.3678 39.289 6.87 2.5
121255 2011-1-27 5:1:39 38.3395 39.3382 3.44 3
121305 2011-1-28 1:36:7 38.6588 39.6295 7 1.9
121319 2011-1-28 8:43:13 36.9867 37.0453 7.06 2.7
121325 2011-1-28 10:23:3 38.2182 38.8145 6.98 2.1
121326 2011-1-28 10:54:37 37.2792 37.168 5.62 2.7
121330 2011-1-28 12:29:4 38.6168 39.7207 7.06 2.9
121352 2011-1-28 20:13:7 38.9918 40.4852 7.04 2.9
121357 2011-1-28 22:42:35 38.0073 37.8702 7 2.5
121360 2011-1-29 2:38:41 38.4522 39.3865 6.88 2.8
121364 2011-1-29 5:42:10 37.55 37.3018 7 2.4
121426 2011-1-31 2:59:38 37.178 36.9907 7 2.1
121431 2011-1-31 4:27:39 37.4412 37.1125 3.71 1.8
121485 2011-2-2 7:49:28 36.7235 36.6502 6.99 2.8
121562 2011-2-3 13:2:15 36.7888 36.2115 7 2.4
121563 2011-2-3 13:5:58 37.2822 37.1545 7.01 3
121576 2011-2-3 15:27:48 38.4575 39.216 18.88 4.1
121577 2011-2-3 15:31:23 38.4387 39.1907 7 3.1
121583 2011-2-3 17:0:56 38.4345 39.2007 7.01 2.4
121584 2011-2-3 18:0:11 38.1755 38.6977 7 2.4
121587 2011-2-3 20:54:17 38.4338 39.1912 6.99 2.4
121591 2011-2-3 22:48:20 37.5403 37.2572 7 2.6
121599 2011-2-4 1:34:12 38.4455 39.2157 6.9 2.5
121603 2011-2-4 4:24:26 37.5355 37.2642 7 2.2
121613 2011-2-4 9:57:51 38.2582 38.5147 7.01 2.4
121625 2011-2-4 11:21:58 38.1187 38.5653 15.07 3.5
121646 2011-2-4 14:58:13 38.1878 38.6982 17.5 3.3
121664 2011-2-4 23:46:8 37.4507 37.106 2.98 2.2
121691 2011-2-5 5:41:36 39.0623 40.7825 7.04 2.7
121697 2011-2-5 10:44:18 37.3012 37.0837 6.95 2.6
121732 2011-2-6 0:45:30 39.0837 40.7358 7 2.4
121735 2011-2-6 1:44:19 39.0813 40.9753 7 2.8
121777 2011-2-6 10:53:46 36.0995 36.0253 7.08 2.7
121788 2011-2-6 13:3:40 36.7968 36.2582 23.77 2.6
121792 2011-2-6 13:30:24 38.4637 39.4395 6.97 2.6
121832 2011-2-6 21:31:20 39.1072 40.7823 6.99 2.6
121987 2011-2-9 0:35:8 37.1862 36.9878 3.93 2.5
122092 2011-2-10 18:13:42 37.134 36.7303 4.05 2.8
122099 2011-2-10 23:42:34 38.3617 38.9385 7 2.6
122103 2011-2-11 0:49:18 37.3285 36.885 7.03 1.9
122113 2011-2-11 4:30:53 38.1202 38.5658 11.52 2.9
122183 2011-2-12 1:19:42 38.1245 38.5242 7.19 2.6
122195 2011-2-12 10:9:17 37.1755 37.139 6.72 2.5
122202 2011-2-12 13:44:33 37.1983 37.1855 6.99 2.9
122223 2011-2-13 8:17:30 37.333 37.3515 16.5 3.1
122243 2011-2-13 16:10:47 36.6818 36.4757 20.08 2.8
122318 2011-2-14 22:41:38 36.3064 36.4158 12.81 2.8
122353 2011-2-15 17:1:18 37.5908 37.5192 6.97 2.8
122360 2011-2-15 21:4:23 38.399 39.271 7.06 2.9
122393 2011-2-16 11:1:11 36.5877 36.2843 7 2.3
122398 2011-2-16 12:3:28 38.4905 39.6363 6.98 2.6
122410 2011-2-16 20:15:34 37.3282 37.0853 6.93 3
122425 2011-2-17 2:55:39 37.39 37.1265 8.37 2.6
122503 2011-2-18 21:0:18 35.6429 35.8955 26.46 3.5
122516 2011-2-19 3:49:57 37.5682 37.3165 7.09 2.8
122530 2011-2-19 16:22:10 37.3235 36.8833 7 2.7
122567 2011-2-20 9:11:3 37.745 37.5317 7.14 2.3
122581 2011-2-20 19:15:6 38.4645 39.3008 7 2.6
122582 2011-2-20 20:10:33 38.4285 39.1883 7 2.8
122584 2011-2-20 22:13:54 38.8927 40.322 6.97 2.6
122596 2011-2-21 2:53:34 37.4585 37.2009 2.78 2.6
122637 2011-2-21 19:57:19 38.8697 40.2847 6.01 3.4
122652 2011-2-22 2:36:18 38.448 39.1102 7.15 2.6
122783 2011-2-22 23:52:2 36.1133 36.2562 8.02 2.8
122830 2011-2-23 12:5:30 37.3347 37.0132 7 2.1
122894 2011-2-23 23:39:22 36.9799 36.6916 2.13 3.1
122918 2011-2-24 10:47:23 39.0422 40.8607 5 2.9
123026 2011-2-25 22:33:2 38.5822 39.5348 6.99 2.5
123032 2011-2-26 0:32:38 38.4722 39.2815 7.1 2.5
123034 2011-2-26 0:57:52 38.3953 39.1427 7 2
123041 2011-2-26 3:48:52 38.783 40.015 3.39 2.6
123042 2011-2-26 3:57:24 38.8698 40.16 3.82 2.7
123047 2011-2-26 8:28:35 37.2148 37.2442 6.97 2.5
123122 2011-2-27 21:45:14 38.8032 40.051 6.78 2
123124 2011-2-27 22:13:40 38.3063 38.8048 12.19 2.7
123917 2011-3-14 10:49:12 37.902 37.906 7 2.5
124678 2011-3-26 1:18:56 37.3407 37.1975 4.75 2.4
124788 2011-3-28 0:8:43 36.3703 36.2532 6.52 2.8
125483 2011-4-5 22:6:35 37.0062 36.7407 7 2.3
127422 2011-5-5 1:53:47 36.4745 35.8795 5.45 3.2
127562 2011-5-6 21:17:6 38.8287 40.1115 7 2.9
127570 2011-5-6 22:52:46 38.8475 40.1032 7.06 2.9
127579 2011-5-7 5:24:15 38.4803 39.2302 13.77 3.2
127583 2011-5-7 6:21:0 38.4657 39.1998 7.01 2.6
127598 2011-5-7 9:22:40 37.7905 37.9568 14.21 2.5
128141 2011-5-14 19:15:42 37.2945 36.8852 7.13 2.4
128386 2011-5-17 20:33:28 38.3913 39.0883 7 2.5
129880 2011-5-24 11:10:5 36.7356 36.2419 13.49 3.5
130238 2011-5-25 21:27:0 38.6255 39.697 7 2.7
131221 2011-5-31 0:40:51 38.844 40.3823 6.99 2.9
131298 2011-5-31 11:53:38 37.3693 37.0492 3.05 2.8
131367 2011-6-1 1:7:5 39.027 40.3442 7 2.4
131416 2011-6-1 8:11:44 37.7417 37.814 5 2.8
131778 2011-6-3 12:9:17 37.1407 37.1027 7 2.8
131781 2011-6-3 12:19:29 39.0303 40.3098 7 2.6
132574 2011-6-10 13:50:3 38.3833 38.9932 7 2.3
132865 2011-6-13 20:46:18 37.3277 37.107 5.84 2.3
132866 2011-6-13 20:51:9 37.3177 37.1202 5.83 3.2
132870 2011-6-13 21:57:34 37.3185 37.1182 9.74 3.3
132881 2011-6-14 1:23:46 37.3203 37.1035 5.99 3
132882 2011-6-14 1:25:19 37.3233 37.112 3.38 3
132883 2011-6-14 1:28:2 37.3187 37.1092 1.22 2.6
133533 2011-6-20 15:4:33 38.8132 40.0438 18.83 2.7
133536 2011-6-20 15:25:35 37.9533 38.0673 6.75 3
133752 2011-6-23 7:34:43 38.5562 39.6307 13.42 5.3
133779 2011-6-23 12:0:6 38.5867 39.6008 19.2 4
133815 2011-6-24 3:38:50 38.591 39.537 6.97 2.7
133872 2011-6-24 17:14:8 38.595 39.6487 7 2.6
133909 2011-6-24 22:27:45 38.5922 39.6388 7.09 2.7
133931 2011-6-25 11:26:56 38.6298 39.6063 24.29 3.3
133938 2011-6-25 14:17:6 38.5752 39.5702 4.54 3.2
133945 2011-6-25 18:31:30 38.4867 39.585 7 2.7
133950 2011-6-25 21:21:22 38.6075 39.6288 6.99 2.7
133959 2011-6-26 1:16:35 38.5582 39.5907 6.95 2.8
133965 2011-6-26 3:29:20 38.6152 39.5955 7 2.7
133966 2011-6-26 4:22:7 38.8632 40.1522 7.01 2.8
133989 2011-6-26 14:16:30 38.6155 39.7097 7 2.9
133991 2011-6-26 14:28:7 38.6227 39.6248 7 2.6
134019 2011-6-26 22:3:29 38.5963 39.5592 28.26 3
134022 2011-6-26 23:42:26 38.5852 39.5923 6.59 2.6
134026 2011-6-27 2:3:42 38.5183 39.5967 6.99 3.1
134028 2011-6-27 2:47:0 38.6022 39.6055 7.02 3
134082 2011-6-27 20:27:27 38.5988 39.6032 6.99 2.4
134083 2011-6-27 21:8:20 38.5793 39.6062 7 3
134477 2011-6-30 5:17:9 38.6082 39.6142 6.82 3
134585 2011-7-1 8:53:47 38.615 39.5817 7.01 3.8
134589 2011-7-1 9:21:44 38.5373 39.6047 7 2.9
135127 2011-7-8 15:39:47 38.069 38.2443 2.52 2.3
135339 2011-7-12 3:36:25 35.935 35.8167 12.57 2.8
135985 2011-7-20 18:23:12 38.8648 40.2698 7 2.9
135999 2011-7-21 0:2:22 38.588 39.5883 7.02 2.6
136034 2011-7-21 13:27:37 38.5902 39.614 7 3.2
136037 2011-7-21 14:6:5 38.6065 39.6693 7.01 3.2
136100 2011-7-22 10:22:48 38.7508 40.001 9.47 2.8
136129 2011-7-22 18:21:54 37.8927 37.9203 6.91 2.7
136137 2011-7-22 21:20:38 38.5837 39.639 15.35 3.9
136138 2011-7-22 21:23:13 38.6042 39.606 7.01 2.8
136141 2011-7-22 22:34:8 38.602 39.6475 7.02 2.9
136964 2011-8-4 2:7:12 38.6145 39.6258 7 2.9
136966 2011-8-4 2:49:48 38.6825 39.563 7 2.7
136968 2011-8-4 3:13:8 38.5952 39.6348 22.2 4.4
136969 2011-8-4 3:19:14 38.6265 39.6295 7.01 2.7
136970 2011-8-4 3:25:22 38.617 39.5832 7 2.4
137023 2011-8-4 20:43:12 39.0308 40.7013 7.92 2.3
137771 2011-8-17 8:22:9 38.6987 39.8675 7.4 2.9
138126 2011-8-23 6:33:17 37.7412 37.4363 8.31 3.1
138235 2011-8-24 7:23:46 38.6017 39.6093 7.44 3.1
138499 2011-8-28 4:17:23 38.1432 38.546 6.99 2.3
138521 2011-8-28 18:27:13 37.7688 37.431 6.95 2.4
138525 2011-8-28 19:51:15 38.5762 39.6032 6.96 2.4
138592 2011-8-30 16:31:27 38.1703 38.4643 11.54 2.8
138618 2011-8-31 0:55:29 38.6068 39.6138 7.03 2.6
138631 2011-8-31 7:13:34 38.5372 39.8207 8.05 3.2
138634 2011-8-31 9:3:18 38.5613 39.8733 9.11 2.9
138638 2011-8-31 10:50:38 35.8503 36.0373 26.14 2.5
138640 2011-8-31 11:46:39 38.5443 39.8282 6.99 3
138698 2011-9-1 15:27:43 38.8447 40.415 7.03 2.8
139216 2011-9-11 14:40:3 36.1655 35.9035 29.96 3.1
139297 2011-9-12 17:52:54 37.1752 36.8968 7 2.6
139322 2011-9-13 4:39:42 38.7692 40.1275 6.97 2.8
139687 2011-9-17 18:53:23 38.4733 39.2547 7 2
139691 2011-9-17 20:40:5 38.6197 39.8567 7 2.3
140038 2011-9-23 0:9:24 37.2923 36.8473 7.18 1.7
140329 2011-9-28 0:29:1 36.1183 36.1538 9.4 3.1
141176 2011-10-10 7:14:31 38.4543 39.2525 15.68 4
141206 2011-10-11 8:34:57 38.2977 38.7885 9.41 2.8
141459 2011-10-15 14:43:59 37.2735 37.2017 7.21 2.5
142800 2011-10-26 2:18:56 38.6178 39.5907 6.99 2.7
143368 2011-10-28 10:59:2 38.7228 39.9968 5.67 3.3
144019 2011-10-31 2:37:41 38.4782 39.3297 7.06 3
144253 2011-11-1 4:4:3 39.061 40.4218 6.79 2.8
145387 2011-11-5 18:4:35 38.0882 38.4887 7 2.2
145474 2011-11-6 2:11:51 38.1077 38.444 15.1 3.4
145598 2011-11-6 14:31:2 38.6138 39.5833 7.04 2.8
145821 2011-11-7 10:54:24 38.6083 39.6018 7 3.1
145898 2011-11-7 18:52:22 38.6103 39.5893 18.94 3.3
146133 2011-11-8 23:23:9 38.6058 39.5598 7 2.5
146134 2011-11-8 23:34:8 38.6193 39.5275 7 2.2
146462 2011-11-10 12:40:19 38.5993 39.5748 6.9 3.1
146648 2011-11-11 16:53:57 36.6532 36.4868 7 3
147734 2011-11-17 7:56:41 36.9962 36.6282 7 2.7
148061 2011-11-19 2:46:21 39.051 40.412 7.02 2.8
148631 2011-11-22 13:25:4 37.2948 37.1415 1.34 2.3
148836 2011-11-24 0:3:12 36.4743 35.9647 7.01 2.5
148837 2011-11-24 0:4:0 36.5098 35.8965 7.13 2.7
149273 2011-11-28 4:20:53 38.2463 38.902 6.99 2.4
149411 2011-11-29 5:57:23 38.5962 39.5455 7 2.3
149537 2011-11-30 3:28:35 38.3768 38.9735 7 2.3
149538 2011-11-30 3:30:1 38.3867 39.0117 7 2.4
149853 2011-12-2 14:38:9 38.0838 38.2275 3.91 2.5
150807 2011-12-9 19:50:18 38.9418 40.503 7 2.8
151011 2011-12-12 1:37:12 37.3377 37.0338 11.66 2.6
151263 2011-12-13 21:32:21 37.1487 36.791 7.02 2.2
151297 2011-12-14 4:21:3 37.2282 36.9603 4.98 3
151331 2011-12-14 11:19:38 38.7227 40.0447 8.88 3
151855 2011-12-19 13:12:44 37.1517 37.065 6.98 2.4
152097 2011-12-22 2:0:42 38.367 38.9777 6.97 2.5
152216 2011-12-23 6:38:22 36.9798 37.094 7 2.8
152223 2011-12-23 7:44:49 38.8538 40.0368 7.09 2.6
152834 2011-12-29 10:0:23 38.5075 39.2402 14.52 3
153054 2011-12-31 14:24:0 38.0883 38.2172 2.98 2.5
153201 2012-1-2 7:33:6 38.3437 38.8503 7 2.2
154253 2012-1-14 1:54:56 38.044 38.1385 13.87 2.4
154541 2012-1-17 20:20:16 38.2418 38.635 12.38 3.1
154852 2012-1-21 18:29:33 37.1802 36.935 7 3.2
154874 2012-1-22 5:50:19 37.7328 37.8052 11.14 3.6
154898 2012-1-22 14:49:21 38.4283 39.0117 15.43 2.9
154944 2012-1-23 2:32:35 37.2238 36.9577 7.41 3
154974 2012-1-23 11:31:11 36.5157 36.3478 7 2.2
155002 2012-1-23 20:0:42 37.2135 36.994 6.27 2.9
155317 2012-1-27 14:18:30 38.3025 38.7157 7 3.2
155339 2012-1-27 18:22:1 38.1002 38.2922 10.14 3
155620 2012-1-31 3:9:59 37.6947 37.3295 6.97 2.4
155680 2012-1-31 18:35:30 38.5758 39.6687 7 2.5
155682 2012-1-31 19:17:28 36.1655 35.89 7.01 2.8
155686 2012-1-31 22:30:19 36.3437 35.7768 6.93 2.5
156324 2012-2-9 8:37:0 37.1193 36.8543 7 2
156362 2012-2-9 19:31:59 38.601 39.6323 20.85 3.2
156386 2012-2-10 4:36:25 37.2535 37.202 7 3.2
157196 2012-2-20 7:42:13 38.1967 38.6018 6.94 2.5
157362 2012-2-21 23:44:20 38.5723 39.6772 7 2.6
157475 2012-2-23 8:52:9 38.0483 38.2288 11.87 2.7
157503 2012-2-23 13:34:42 38.9827 40.682 6.91 2.8
157683 2012-2-25 17:50:44 38.6617 39.71 7.31 2.7
157699 2012-2-26 1:18:55 37.7297 37.4202 7.05 2.4
157706 2012-2-26 3:36:38 37.6542 37.4238 6.99 2.5
157858 2012-2-28 11:16:28 38.1707 38.6035 7 2.5
158028 2012-3-1 23:11:52 38.2338 38.6805 7 2.5
158094 2012-3-2 23:14:16 38.2543 38.6585 6.96 2.6
158099 2012-3-3 0:57:18 38.2483 38.665 20.36 2.9
158100 2012-3-3 1:1:32 38.2562 38.665 6.99 2.5
158101 2012-3-3 1:4:57 38.2712 38.6717 7 1.8
158359 2012-3-7 3:34:59 37.4777 37.0432 6.99 1.9
158625 2012-3-10 1:11:28 37.1952 36.9302 7.2 2.8
158626 2012-3-10 1:18:12 38.8858 40.4903 7 2.4
158650 2012-3-10 17:32:59 37.2032 36.9162 7 2.4
159027 2012-3-15 22:17:33 38.4795 39.271 13.96 2.4
159031 2012-3-15 23:24:44 37.1737 36.9667 7.17 2.7
159427 2012-3-20 6:25:17 38.1817 38.6022 7 2.3
159865 2012-3-25 20:40:56 37.278 36.9067 2.69 2.8
160765 2012-4-6 11:1:24 38.5337 39.2957 7 3.2
160880 2012-4-8 16:42:42 37.3135 36.7878 7.01 2.5
160915 2012-4-9 9:24:36 38.4242 39.0903 14.41 2.9
161745 2012-4-19 7:28:40 38.5218 39.1768 7.04 2.7
161746 2012-4-19 7:30:37 38.4842 39.1875 6.88 3.1
161747 2012-4-19 7:31:46 38.3888 39.0853 7.04 2.5
161749 2012-4-19 7:47:9 38.462 39.1942 7.08 2.7
162002 2012-4-21 13:39:45 38.2303 38.7337 12.84 3
162065 2012-4-22 0:15:58 38.22 38.7607 7 2.2
162165 2012-4-23 0:7:5 36.1765 36.0675 26.72 3.5
162166 2012-4-23 0:18:9 38.3183 38.9245 7.04 2.8
162966 2012-4-30 12:19:28 38.8148 40.0905 6.99 2.6
164257 2012-5-8 22:37:29 38.3475 38.8665 16.88 3.7
164290 2012-5-9 3:44:16 38.3707 38.8265 7 2.8
164997 2012-5-16 19:3:39 38.379 38.9467 15.15 3.3
165494 2012-5-22 8:7:22 38.3707 38.9968 7.4 2.5
165523 2012-5-22 18:16:42 38.5855 39.62 7.01 3
165529 2012-5-22 20:32:23 38.3948 39.0077 13.2 2.6
165784 2012-5-25 11:22:39 38.1522 38.5873 12.22 4.8
165786 2012-5-25 11:56:57 38.1423 38.5948 7.07 2.7
166557 2012-6-4 5:59:55 38.4108 39.0808 7.06 2.7
166564 2012-6-4 7:47:31 39.077 40.4267 16.25 3.4
166652 2012-6-5 3:48:47 38.3912 38.9602 11.55 2.9
166980 2012-6-8 11:1:3 38.5562 39.2442 6.64 2.5
167628 2012-6-13 8:13:47 38.402 38.9568 16.14 2.9
168222 2012-6-19 18:17:12 38.5172 39.2532 6.99 2.4
168251 2012-6-20 8:52:31 38.1553 38.5762 7.3 3
168482 2012-6-22 15:37:17 38.1253 38.224 6.98 3
169159 2012-6-30 22:47:50 38.2535 38.87 7.25 2.3
169488 2012-7-6 3:40:44 38.9955 40.6813 10.94 2.5
169524 2012-7-6 12:15:59 37.3275 36.8535 7.02 3.2
169622 2012-7-7 14:47:51 38.5927 39.593 17.71 3.4
169724 2012-7-9 19:36:55 38.353 38.9418 6.99 2.6
169767 2012-7-10 9:15:58 37.1727 37.2905 6.9 2.6
169968 2012-7-13 7:46:43 38.022 38.115 6.79 2.5
170048 2012-7-14 13:8:31 37.005 36.7453 20.42 3.9
170050 2012-7-14 13:13:18 37.0163 36.7155 7.03 2.8
170192 2012-7-17 0:33:10 38.3202 38.774 7 2.8
170255 2012-7-18 4:20:39 38.9315 40.4702 2.63 2.9
170496 2012-7-22 0:20:9 38.3062 38.7895 7 2.2
171098 2012-7-30 21:38:18 37.3504 36.8959 12.23 2.3
171102 2012-7-30 22:58:33 38.2878 38.8422 7.11 2.4
171133 2012-7-31 8:27:52 38.3695 38.9943 7 2.4
171667 2012-8-7 14:14:42 38.162 38.5193 6.93 2.8
171707 2012-8-8 7:11:35 38.0892 38.1833 6.99 2.9
172153 2012-8-14 13:13:0 38.7928 40.3782 7 2.1
172828 2012-8-26 7:37:16 38.9545 40.5278 6.7 2.6
172872 2012-8-27 6:34:9 38.296 38.7243 7 2.7
173010 2012-8-29 15:27:0 36.0453 36.0537 28.72 3.2
173297 2012-9-3 14:14:25 38.4728 39.3847 7 2.6
173314 2012-9-3 18:42:3 37.9467 37.9687 6.99 2.9
173598 2012-9-8 10:1:6 37.2895 37.1293 21.68 4.3
173657 2012-9-9 16:11:54 37.3187 37.1228 22.56 3.9
173658 2012-9-9 16:20:38 37.3442 37.1352 7.05 3.3
173666 2012-9-9 21:9:13 37.3187 37.1335 6.92 3.3
174128 2012-9-17 7:58:26 36.1018 35.8927 7.22 2.7
174176 2012-9-18 8:6:5 37.1628 36.8655 15.08 3.5
174188 2012-9-18 10:8:17 38.1698 38.2388 7.02 2.7
174296 2012-9-19 7:19:20 37.3145 37.1168 26.02 4
174304 2012-9-19 8:14:17 37.2748 37.1243 6.59 3
174305 2012-9-19 8:14:40 37.346 37.0997 6.94 3
174306 2012-9-19 8:25:31 37.4365 37.1613 7.18 2.8
174307 2012-9-19 8:33:59 37.3102 37.1273 6.82 2.9
174311 2012-9-19 9:17:13 37.3408 37.152 7.16 3.8
174312 2012-9-19 9:17:46 37.2838 37.1398 22.35 5.1
174313 2012-9-19 9:27:24 37.3087 37.1457 27.98 3.9
174320 2012-9-19 9:54:57 37.412 37.1668 7 2.7
174321 2012-9-19 9:55:32 37.3718 37.1298 6.98 2.7
174322 2012-9-19 9:58:9 37.3467 37.1605 7.08 3.1
174323 2012-9-19 10:7:26 37.4455 37.1822 6.91 2.7
174326 2012-9-19 10:30:59 37.309 37.145 24.62 3.7
174327 2012-9-19 10:49:39 37.3217 37.1027 7.18 3.3
174328 2012-9-19 10:57:24 37.3193 37.1853 7.04 3.3
174331 2012-9-19 11:10:35 37.2788 37.138 1.46 3.4
174332 2012-9-19 11:19:41 37.3418 37.0865 7.03 3
174336 2012-9-19 11:51:9 37.376 37.1353 7.06 3.7
174341 2012-9-19 12:33:27 37.4102 37.15 6.99 3
174342 2012-9-19 12:39:17 37.3387 37.1425 6.97 2.9
174343 2012-9-19 12:44:36 37.3363 37.1032 6.98 3.2
174345 2012-9-19 13:22:39 37.3162 37.1635 21.19 3.7
174346 2012-9-19 13:24:30 37.3345 37.1025 10.85 3.3
174347 2012-9-19 13:31:8 37.3053 37.1572 6.66 2.7
174348 2012-9-19 13:35:48 37.3082 37.1218 6.92 3
174350 2012-9-19 13:49:5 37.292 37.1292 7.01 3.1
174352 2012-9-19 13:54:40 37.3044 37.0888 7.33 3.1
174355 2012-9-19 14:5:22 37.3222 37.1198 6.95 2.7
174358 2012-9-19 14:34:8 37.3413 37.1172 21.19 3.4
174405 2012-9-19 23:15:7 37.29 37.1467 25.44 4.3
174425 2012-9-20 1:11:11 37.3151 37.1366 12.88 4
174426 2012-9-20 1:13:8 37.287 37.111 7.01 3.3
174439 2012-9-20 2:16:10 37.2625 37.1275 40.26 3.2
174441 2012-9-20 2:21:58 37.2492 37.0892 18.91 3.1
174442 2012-9-20 2:27:33 37.3298 37.187 6.9 2.9
174448 2012-9-20 3:6:17 37.2837 37.14 29.76 3.1
174457 2012-9-20 4:56:37 37.3352 37.118 6.97 2.4
174460 2012-9-20 5:43:35 37.328 37.1033 7.04 2.9
174465 2012-9-20 6:19:2 37.3697 36.9725 7 2.7
174466 2012-9-20 6:29:0 37.451 37.1352 6.97 2.5
174467 2012-9-20 6:56:20 37.2856 37.1438 13.21 2.8
174468 2012-9-20 7:32:41 37.3292 37.1777 7 2.9
174470 2012-9-20 7:43:41 37.2767 37.15 7.01 3
174491 2012-9-20 10:56:4 37.3178 37.1917 6.96 2.7
174510 2012-9-20 15:8:42 37.3382 37.1605 6.96 2.4
174511 2012-9-20 15:9:35 37.3168 37.1233 6.98 2.5
174524 2012-9-20 19:1:2 37.2617 37.127 7 2.9
174525 2012-9-20 19:13:2 37.3105 37.139 39.13 3
174526 2012-9-20 19:46:49 37.282 37.1187 6.44 2.4
174531 2012-9-20 22:17:37 37.3623 37.1323 7.02 3.6
174532 2012-9-20 22:27:43 37.2921 37.1132 13.54 3
174533 2012-9-20 23:19:21 37.3318 37.1308 6.54 2.7
174555 2012-9-21 2:29:41 37.3072 37.0962 7.01 2.7
174565 2012-9-21 7:43:28 37.3185 37.1203 7 2.6
174566 2012-9-21 7:51:27 37.3787 37.2135 7.02 2.6
174573 2012-9-21 10:22:27 37.3302 37.154 7.1 2.7
174595 2012-9-21 15:31:28 37.3335 37.0957 7.14 2.8
174603 2012-9-21 18:25:9 37.4192 37.053 7.02 2.5
174605 2012-9-21 18:46:19 37.3183 37.1122 7.21 2.8
174606 2012-9-21 19:8:16 37.2998 37.1297 7.06 3.4
174607 2012-9-21 19:18:31 37.3267 37.0978 6.98 2.8
174608 2012-9-21 19:49:40 37.2929 37.1453 13.07 2.5
174611 2012-9-21 20:51:21 37.2831 37.0524 12.95 2.6
174618 2012-9-21 23:13:30 37.3022 37.1416 13.96 2.7
174620 2012-9-21 23:30:14 37.3045 37.0749 12.28 2.6
174621 2012-9-21 23:36:48 37.3038 37.1377 6.8 3
174627 2012-9-22 1:22:47 37.3237 37.1545 7.02 2.1
174629 2012-9-22 1:58:21 37.3043 37.1295 6.95 2.8
174635 2012-9-22 4:26:24 37.3149 37.0791 9.65 2.8
174656 2012-9-22 15:8:18 37.3148 37.1473 21.16 3.3
174659 2012-9-22 18:54:24 37.4277 37.1647 7.08 2.8
174669 2012-9-22 21:48:23 37.2713 37.102 13.41 3.3
174673 2012-9-22 23:0:23 37.3205 37.1192 7.17 2
174675 2012-9-22 23:25:59 37.2957 37.1172 26.78 3.3
174678 2012-9-23 0:23:40 37.3232 37.1613 6.88 2.8
174681 2012-9-23 0:41:45 37.2942 37.1122 7.02 2.9
174690 2012-9-23 4:50:49 37.2817 36.9996 8.24 2.4
174711 2012-9-23 9:10:32 37.2962 37.1262 6.95 2.6
174826 2012-9-24 23:52:18 37.3183 37.1388 6.76 2.4
174827 2012-9-25 0:12:50 37.2785 37.1212 6.38 2.7
174834 2012-9-25 2:30:54 37.3187 37.1303 6.7 2.5
174836 2012-9-25 3:20:32 37.4065 37.161 7 2.9
174842 2012-9-25 3:49:16 37.3187 37.1157 6.96 2.9
174846 2012-9-25 5:10:35 37.3535 37.1372 6.88 3.3
174854 2012-9-25 8:27:6 37.287 37.1297 7 2.9
174983 2012-9-26 16:39:40 37.3002 37.1498 6.98 2.9
174991 2012-9-26 18:57:32 37.3004 37.1465 12.83 2.8
175000 2012-9-26 21:38:4 37.307 37.123 6.97 3.3
175002 2012-9-26 22:13:53 37.3167 37.1468 19.04 2.7
175039 2012-9-27 7:34:47 37.2827 37.1338 6.86 2.8
175041 2012-9-27 8:2:50 37.3315 37.1512 6.98 2.9
175062 2012-9-27 14:52:47 37.3832 37.0692 7.06 2.3
175063 2012-9-27 15:8:54 37.2773 37.1242 6.84 2.7
175090 2012-9-27 23:34:20 37.2928 37.1637 28.91 3.3
175094 2012-9-28 1:58:3 37.3072 37.1197 6.67 2.9
175096 2012-9-28 2:18:5 37.3177 37.1203 6.88 2.6
175271 2012-9-30 0:39:10 38.4333 38.9315 6.53 2.2
175286 2012-9-30 4:26:59 37.2763 37.1133 6.77 3.1
175334 2012-9-30 18:2:51 37.2915 37.1375 6.84 2.9
175408 2012-10-1 15:55:24 37.4122 37.1533 7.06 2.7
175411 2012-10-1 17:27:3 37.3073 37.0703 6.87 2.5
175412 2012-10-1 17:53:18 37.3243 37.144 6.65 2.5
175437 2012-10-2 0:53:59 37.327 37.187 7.06 2.6
175475 2012-10-2 13:24:5 38.4078 38.9308 6.41 2.3
175483 2012-10-2 14:58:45 38.1582 38.2878 7.07 3.1
175591 2012-10-3 17:58:16 38.5622 39.4405 6.99 2.7
175592 2012-10-3 18:3:30 38.5458 39.4457 7 2.4
175597 2012-10-3 19:30:10 38.5655 39.418 7.02 2.2
175622 2012-10-4 2:55:42 38.0567 38.2205 7.02 2.9
175720 2012-10-5 9:45:54 38.5688 39.431 7 2.3
175760 2012-10-5 18:32:38 37.3343 37.1748 6.85 3.1
175761 2012-10-5 18:40:5 37.3115 37.2063 1.32 3.4
175770 2012-10-6 0:35:57 37.3627 37.1442 6.96 2.3
175794 2012-10-6 9:3:9 38.236 38.5942 6.79 2.8
175837 2012-10-7 6:2:12 37.3323 37.2823 6.68 2.5
176010 2012-10-9 14:4:0 37.1552 37.2017 7.08 2.3
176061 2012-10-10 9:27:35 37.328 37.1345 7.01 2.5
176197 2012-10-12 7:54:21 35.9253 35.8285 6.58 2.5
176414 2012-10-16 1:16:18 37.2773 37.1484 13.3 4.6
176463 2012-10-16 10:25:4 37.271 37.1372 28.96 4.6
176961 2012-10-23 21:33:49 37.3742 37.1522 7.02 2.6
176966 2012-10-23 22:34:26 37.3693 37.1292 7.06 2.4
176970 2012-10-23 23:34:55 37.3 37.1333 6.78 2.3
177056 2012-10-25 6:45:38 37.2177 37.166 3.13 2.6
177058 2012-10-25 7:25:8 37.2462 37.1277 3.87 3
177070 2012-10-25 13:20:50 39.0598 40.7778 7 2.4
177259 2012-10-28 17:11:33 37.5595 37.2682 6.98 2.7
177265 2012-10-28 20:24:43 38.665 39.961 6.97 2.1
177281 2012-10-29 6:39:50 37.3183 37.1033 7 2.6
177282 2012-10-29 6:41:25 37.3065 37.0947 7 3
177283 2012-10-29 6:42:39 37.2817 37.1645 6.99 2.6
177319 2012-10-30 1:6:5 37.2722 37.1375 6.96 3.1
177352 2012-10-30 13:48:14 37.3118 37.1952 38.05 3.7
177362 2012-10-30 20:57:59 37.3082 37.1365 7.01 3
177365 2012-10-30 21:36:54 38.6715 39.8843 7.02 3.4
177394 2012-10-31 11:5:37 38.1603 38.2643 7.3 2.6
177432 2012-11-1 1:38:49 37.2933 37.1858 7.17 2.6
177449 2012-11-1 5:37:30 37.3155 37.118 6.92 2.9
177528 2012-11-2 15:19:0 38.8357 40.1332 6.99 2.7
177536 2012-11-2 23:30:46 37.3257 37.1158 20.89 3.2
177538 2012-11-2 23:53:7 37.4938 37.2133 7.9 2.3
177600 2012-11-4 2:28:56 36.4927 36.0872 5.11 2.1
177670 2012-11-5 7:13:33 37.3487 37.1392 7.02 2.8
177943 2012-11-9 17:42:9 37.2938 37.2022 6.81 3.1
178015 2012-11-11 8:21:41 37.2842 37.1872 6.62 2.3
178035 2012-11-11 14:13:13 37.3188 37.2037 7 2.9
178092 2012-11-12 14:1:33 38.1262 38.2275 7.01 2.8
178109 2012-11-12 22:40:18 38.378 38.9842 7.1 2.8
178114 2012-11-12 23:52:20 38.0375 38.2468 7 2.6
178149 2012-11-13 13:5:42 38.7373 39.9603 5 3.1
178180 2012-11-13 22:15:53 37.3513 37.1458 7 2.5
178181 2012-11-13 22:31:29 37.3212 37.0967 7 2.9
178187 2012-11-13 23:55:48 37.3055 37.12 23.41 4.7
178188 2012-11-14 0:1:59 37.3052 37.1202 27.71 4.4
178189 2012-11-14 0:3:20 37.3368 37.1902 7.1 4
178190 2012-11-14 0:7:36 37.2938 37.0378 7.03 3
178191 2012-11-14 0:9:6 37.2413 37.1342 6.76 2.9
178235 2012-11-14 6:15:19 37.2985 37.2077 7 3
178265 2012-11-14 11:8:49 37.3165 37.203 7 2.8
178318 2012-11-15 4:7:55 37.317 37.1422 6.67 2.5
178328 2012-11-15 8:23:26 37.2955 37.1243 6.99 2.9
178337 2012-11-15 10:29:38 37.3047 37.135 6.39 3
178436 2012-11-16 10:52:14 37.2942 37.1035 6.72 2.9
178452 2012-11-16 15:15:3 37.122 37.1357 17.14 3.3
178572 2012-11-18 2:43:3 37.3033 37.1442 6.62 2.7
178627 2012-11-18 19:18:45 37.3262 37.133 27.95 4
178675 2012-11-19 12:25:20 39.0118 40.486 7 2.4
178710 2012-11-20 2:0:13 38.5857 39.6092 7.02 2.5
178711 2012-11-20 2:16:45 37.2985 37.1337 6.93 2.6
178724 2012-11-20 7:45:39 38.963 40.346 6.96 2.5
178849 2012-11-21 8:38:33 38.3022 38.5685 7.04 2.8
178861 2012-11-21 11:11:7 38.1152 38.2523 6.38 2.4
178870 2012-11-21 13:9:51 37.2827 37.1237 6.85 2.9
178896 2012-11-21 20:52:42 37.3378 37.1138 7.03 2.5
178898 2012-11-21 21:18:52 38.5315 39.5593 7.02 2.9
178903 2012-11-21 22:58:0 37.3145 37.138 6.75 2.5
178906 2012-11-21 23:28:6 37.316 37.123 6.99 2.1
178908 2012-11-22 0:7:19 37.312 37.1317 7.07 2.7
178909 2012-11-22 0:7:47 37.2992 37.1528 24.62 3.9
178912 2012-11-22 0:51:59 37.3045 37.161 6.64 2.5
178927 2012-11-22 6:37:19 37.7967 37.6298 6.98 3.3
179036 2012-11-23 14:37:34 38.8218 40.2308 7.09 2.6
179104 2012-11-24 21:51:40 37.3243 37.1342 6.96 2.8
179164 2012-11-25 3:58:30 37.2963 37.1617 7 2.8
179171 2012-11-25 4:52:56 37.3052 37.123 7.07 3.2
179185 2012-11-25 7:46:16 37.3777 37.0982 7.04 2.3
179846 2012-11-29 9:15:37 37.2738 37.1963 27.4 3.4
180002 2012-12-1 21:27:5 37.2727 37.151 30.21 3.3
180095 2012-12-3 14:14:14 38.08 38.237 7 2.6
180129 2012-12-4 9:8:20 38.4725 39.291 7.61 2.5
180161 2012-12-5 0:59:6 37.2932 37.138 6.99 3.2
180181 2012-12-5 8:23:35 37.335 37.1373 7.01 3.4
180232 2012-12-5 23:11:32 37.729 37.4945 7 2.3
180248 2012-12-6 4:43:31 37.287 37.128 6.99 3
180266 2012-12-6 11:40:47 37.311 37.144 6.95 2.4
180451 2012-12-9 4:1:9 38.4283 39.2422 7.08 2.8
180558 2012-12-10 14:30:8 38.1367 38.2445 7.05 2.8
180645 2012-12-12 2:8:5 37.366 37.135 7.09 2.4
180646 2012-12-12 2:10:38 38.205 38.6108 7 2.4
180669 2012-12-12 12:2:10 37.1585 37.252 6.98 2.6
180999 2012-12-16 21:11:35 37.441 37.1567 7 2.1
181000 2012-12-16 21:29:46 37.2902 37.1603 6.94 2.3
181001 2012-12-16 21:38:47 37.3028 37.1298 7.01 1.9
181009 2012-12-17 0:4:1 38.3933 38.9542 14.55 2.8
181059 2012-12-17 12:29:6 37.1347 37.1997 6.98 2.4
181096 2012-12-17 21:39:42 37.4773 37.131 4.57 2.4
181122 2012-12-18 5:33:0 37.3573 37.121 7 2
181189 2012-12-19 3:13:34 37.3542 37.1325 6.99 2.3
181191 2012-12-19 3:46:52 37.3403 36.9903 7.03 3.4
181192 2012-12-19 3:56:0 37.3862 36.9387 7 2.1
181214 2012-12-19 11:16:32 37.4312 37.0285 7.01 2.7
181222 2012-12-19 12:45:41 37.3958 37.0078 7.01 2.5
181223 2012-12-19 12:46:19 37.2955 36.9665 7.04 3.4
181289 2012-12-20 9:39:33 37.4313 37.1607 7 2.1
181296 2012-12-20 11:18:36 37.2915 37.1537 7 2.5
181335 2012-12-21 0:19:3 37.7263 37.729 7 1.9
181431 2012-12-22 6:8:31 37.3107 37.1188 6.97 2.7
181432 2012-12-22 7:15:35 37.4207 37.0612 6.91 2.4
181433 2012-12-22 7:20:24 37.3967 37.0765 7.01 2.4
181488 2012-12-23 0:59:11 37.4465 37.2628 6.99 2
181569 2012-12-23 19:52:36 37.3728 37.082 7.01 2.5
181705 2012-12-25 8:46:17 37.4643 37.1473 7 2.3
181738 2012-12-25 17:54:3 37.4062 37.191 6.99 2.2
181746 2012-12-25 19:36:19 37.4687 37.1517 7 2.1
181843 2012-12-26 12:21:33 37.3133 37.108 7.08 3
181974 2012-12-27 13:35:10 38.7983 40.3003 7 2.5
182009 2012-12-27 19:19:9 37.3678 37.2763 4.99 2.5
182024 2012-12-27 21:37:58 37.7182 37.4183 6.99 2.6
182031 2012-12-27 22:55:8 37.3122 37.1502 7 2.3
182037 2012-12-28 0:52:10 37.7137 37.423 6.99 2.8
182086 2012-12-28 12:4:10 37.7148 37.4437 7 2.6
182244 2012-12-30 13:44:0 38.7732 40.2867 7 2.7
182338 2012-12-31 12:19:21 37.1173 37.3012 7.01 2.7
182378 2012-12-31 22:30:23 38.4693 39.5345 6.97 2.1
182389 2013-1-1 2:19:37 37.7568 37.5198 7.02 1.9
182465 2013-1-1 23:26:47 37.2978 37.21 7 1.9
182468 2013-1-1 23:36:45 37.3322 37.1372 5.19 2
182478 2013-1-2 2:25:38 37.3317 37.3055 6.9 2
182521 2013-1-2 12:59:15 37.7185 37.417 6.99 2.9
182548 2013-1-3 1:11:47 37.3195 37.1655 7 1.9
182572 2013-1-3 9:28:53 37.7142 37.4493 7 3
182890 2013-1-6 21:40:38 38.6727 39.6555 25.55 3.2
182911 2013-1-7 7:20:46 36.6532 36.255 23.61 2.7
182942 2013-1-7 17:23:27 37.2845 37.1068 7 2.5
182943 2013-1-7 17:37:25 37.473 37.1722 6.99 2.8
182977 2013-1-8 6:5:6 37.936 37.9788 15.35 4.7
182978 2013-1-8 6:9:46 37.921 37.9453 7 2.9
182979 2013-1-8 6:10:39 37.9132 37.9677 3.2 3.4
182980 2013-1-8 6:15:5 37.9108 37.9265 7.6 4.3
182981 2013-1-8 6:23:40 37.9192 37.9397 9.91 3.4
182982 2013-1-8 6:36:32 37.9278 37.9405 7.06 3
182983 2013-1-8 6:42:38 37.937 37.9385 6.97 3
182984 2013-1-8 6:45:53 37.9235 37.9537 6.99 2.9
182985 2013-1-8 6:51:15 37.9225 37.941 4.28 3.4
183006 2013-1-8 10:27:14 37.8785 38.0032 7 2.1
183007 2013-1-8 10:31:20 37.9255 37.9685 8.13 3.6
183011 2013-1-8 10:47:54 37.9132 37.978 7.01 3
183013 2013-1-8 11:10:7 37.913 37.942 7.03 3
183025 2013-1-8 14:16:54 37.9262 37.9438 6.98 2.8
183077 2013-1-8 22:8:53 38.212 38.6317 6.86 3.2
183079 2013-1-8 22:30:40 38.19 38.6093 6.84 2.4
183080 2013-1-8 23:0:58 37.9075 37.9515 7.01 2.5
183138 2013-1-9 12:43:3 37.9063 37.9672 7.06 2.8
183200 2013-1-9 21:42:2 37.9168 37.971 7.09 2.6
183205 2013-1-9 22:30:40 38.3563 38.9047 27.75 3.2
183241 2013-1-10 4:34:31 37.941 37.9892 6.98 2.4
183343 2013-1-11 8:20:31 37.9283 37.923 5 3.3
183372 2013-1-11 14:24:56 36.7572 36.2153 17.33 2.8
183398 2013-1-11 19:4:7 37.942 37.8562 7 1.9
183465 2013-1-12 5:17:51 37.945 37.9162 7.06 2.7
183468 2013-1-12 6:11:10 37.9178 37.9128 6.88 2.1
183480 2013-1-12 9:7:44 37.9255 37.9428 6.87 2.5
183594 2013-1-13 14:17:42 37.921 38.02 7 2.3
183599 2013-1-13 16:41:11 37.9203 37.919 7.07 2.3
[truncated: 10,363 more rows]
