# Supplementary material for: The preparatory process of the 2023 Mw 7.8 Türkiye earthquake
Source: Sci Rep. 2023 Oct 19;13:17853. doi: 10.1038/s41598-023-45073-8 (PMC10587168; doi:10.1038/s41598-023-45073-8)
Supplement: Supplementary file 3 — Supplementary Information 3. [file 41598_2023_45073_MOESM3_ESM.csv]

ID-AFAD Latitude Longitude Magnitude b-value SE-b-value Dc SE-Dc energy-rate SE-energy-rate
309472 37.3565 36.9158 1.6 0.88833 0.096113 1.1722 0.082023 12.8007 0.37455
309508 37.3283 36.9338 2.6 0.87924 0.15215 1.1858 0.075911 12.8604 0.37377
309509 37.3283 36.9338 4 0.84336 0.084393 1.1638 0.095307 12.9607 0.32311
309515 37.3376 36.9286 1.6 0.86046 0.099712 1.1568 0.084023 12.8385 0.31458
309514 37.3358 36.9315 2.1 0.87468 0.097145 1.1569 0.08013 12.864 0.3076
309631 37.3608 36.9441 1.5 0.86859 0.10809 1.1572 0.0781 12.8673 0.34053
309868 37.3288 36.9281 2 0.85834 0.15334 1.1327 0.080463 12.9007 0.31261
309915 37.3446 36.921 1.7 0.86344 0.093556 1.1496 0.080349 12.8521 0.32714
310051 37.3225 36.9453 1.9 0.86429 0.10439 1.1416 0.067298 12.8508 0.34473
310366 37.3138 37.131 1.5 0.87338 0.09507 1.1494 0.067522 12.8869 0.28932
312280 37.3558 37.1238 2.4 0.85345 0.087962 1.1713 0.062979 12.91 0.2966
312444 37.0913 37.1031 3 0.84464 0.11202 1.1473 0.074226 12.947 0.3172
312704 37.0873 37.1031 2.1 0.84966 0.084452 1.1423 0.066626 12.9093 0.28062
312811 36.995 36.9998 2 0.84144 0.10855 1.1467 0.08754 12.9701 0.2954
312846 37.245 37.138 1.6 0.8554 0.16146 1.1548 0.077473 12.9687 0.31296
313136 37.2296 37.0135 1.5 0.85877 0.087263 1.1686 0.084059 12.8799 0.29134
313314 37.361 36.891 2 0.85624 0.092004 1.1555 0.065909 12.9404 0.30392
313702 37.1985 37.0805 1.9 0.86131 0.10041 1.159 0.072401 12.8199 0.28591
314041 36.7785 36.6485 2.1 0.88407 0.11904 1.1458 0.073494 12.8964 0.32014
315164 37.1845 37.0873 1.5 0.87732 0.10466 1.1673 0.081364 12.8873 0.29928
315379 37.4096 36.9903 1.7 0.87163 0.13097 1.1561 0.084457 12.9183 0.27862
315433 37.2146 37.0611 1.9 0.87556 0.14945 1.1523 0.084376 12.834 0.3215
315566 37.398 37.1001 2.1 0.87477 0.1125 1.1475 0.086437 12.8557 0.28358
315599 37.0813 36.6653 1.8 0.88533 0.099767 1.1449 0.077872 12.8007 0.3066
315621 37.2205 36.9065 1.5 0.89257 0.10461 1.1366 0.089751 12.8155 0.28368
316171 37.2238 36.8886 2.7 0.88553 0.086603 1.1515 0.084249 12.8438 0.26101
316292 37.1868 37.0735 1.6 0.89348 0.11167 1.1326 0.096995 12.7742 0.31087
316309 37.337 36.9308 2 0.89168 0.13033 1.1691 0.073032 12.8155 0.28462
316515 37.1253 37.1141 1.7 0.899 0.11531 1.1655 0.092231 12.7605 0.33313
316649 37.1236 36.918 2.2 0.88718 0.10774 1.1595 0.075852 12.7552 0.35158
316670 37.1185 36.684 1.9 0.90933 0.15195 1.1631 0.071255 12.792 0.28891
318049 37.0733 36.878 3.1 0.87622 0.11096 1.1579 0.075093 12.9144 0.24352
318129 37.243 37.017 2 0.89854 0.087612 1.1662 0.070897 12.8472 0.27619
318173 36.7598 36.524 1.5 0.8944 0.10594 1.1602 0.075891 12.8506 0.30617
318352 36.6493 36.4333 1.5 0.89121 0.12973 1.1734 0.07557 12.8179 0.31659
318402 37.0825 36.7981 1.6 0.89624 0.11368 1.1478 0.087923 12.8277 0.27506
318447 37.349 37.0941 1.7 0.88086 0.10048 1.1645 0.070276 12.8311 0.31136
318534 37.1001 36.814 2.7 0.91545 0.11279 1.1495 0.080179 12.8219 0.32488
318651 37.0836 36.8063 3 0.86686 0.10277 1.1451 0.072404 12.902 0.34651
318658 37.0976 36.8293 1.9 0.89395 0.11862 1.1417 0.068793 12.8815 0.34486
318855 37.1728 37.1151 1.5 0.88668 0.13176 1.1491 0.072948 12.7462 0.34707
318856 37.1766 37.106 1.5 0.89669 0.098128 1.1276 0.080145 12.6831 0.32053
319669 37.0865 37.0261 1.8 0.88133 0.10967 1.1255 0.075841 12.7799 0.32579
320033 37.2233 37.0456 1.5 0.87425 0.10294 1.1385 0.079593 12.8663 0.32675
321683 37.0886 36.8988 1.7 0.87119 0.092953 1.1332 0.0686 12.8414 0.31543
322447 37.3535 37.1361 1.6 0.87688 0.088016 1.161 0.070003 12.8245 0.25648
322973 37.1991 36.8705 2.1 0.89257 0.10449 1.1479 0.078107 12.8079 0.32847
322977 37.4311 37.034 1.7 0.89029 0.10227 1.1521 0.072482 12.7942 0.34807
323051 36.837 36.6486 1.9 0.88893 0.096385 1.147 0.076358 12.815 0.3119
323114 37.1725 36.9326 1.6 0.89993 0.10109 1.1352 0.083146 12.7727 0.32533
323147 37.1078 36.8938 1.8 0.90647 0.11305 1.1549 0.068664 12.8142 0.33384
323305 37.4298 37.0745 2.3 0.87953 0.10437 1.1429 0.080162 12.8668 0.30592
324507 37.5051 37.045 1.7 0.90086 0.11396 1.1544 0.077284 12.8266 0.33037
324529 36.7965 36.6463 1.8 0.91264 0.10532 1.1396 0.075003 12.7873 0.32334
324616 37.3715 37.1016 1.6 0.90145 0.10333 1.1533 0.077093 12.8113 0.305
324618 37.2996 37.1661 2 0.90553 0.099087 1.1434 0.071525 12.827 0.28424
325381 37.0763 36.7873 2.6 0.92423 0.12739 1.1485 0.064012 12.7609 0.29552
325407 37.0858 36.8335 2.2 0.90319 0.10247 1.154 0.074475 12.8167 0.28426
325571 37.3618 37.1041 2.1 0.90789 0.10699 1.1491 0.093195 12.7739 0.29595
325606 37.1933 37.0046 1.5 0.90272 0.11512 1.1804 0.072156 12.8123 0.3277
325667 37.3206 37.092 1.6 0.90883 0.11897 1.1386 0.093698 12.7239 0.32
325766 37.3251 37.1145 1.5 0.89578 0.11506 1.1575 0.075286 12.8338 0.34129
327011 37.3511 37.133 1.6 0.93664 0.11775 1.1604 0.076087 12.7267 0.3262
327335 37.3606 36.8853 1.5 0.95455 0.10026 1.1608 0.076929 12.7537 0.31081
327615 37.5008 37.0601 1.6 0.92487 0.10536 1.1472 0.071828 12.755 0.30224
327693 37.009 36.7716 1.6 0.94015 0.11027 1.1654 0.08778 12.742 0.31338
327769 36.9615 37.0033 1.6 0.92276 0.10859 1.1692 0.076313 12.7194 0.30954
327975 37.0833 36.81 2.1 0.96992 0.21218 1.1683 0.077713 12.6798 0.31546
328134 37.3668 37.1038 1.7 0.94371 0.10906 1.1701 0.087321 12.7182 0.31616
329823 37.2306 36.9811 2 0.90319 0.10828 1.137 0.087236 12.7336 0.32829
330352 37.1823 37.1928 1.7 0.92964 0.12103 1.1577 0.083553 12.7578 0.32741
334938 37.1736 36.9698 1.9 0.94935 0.12833 1.1721 0.075183 12.644 0.35311
335103 37.0096 36.59 1.7 0.93363 0.11357 1.1342 0.084866 12.69 0.30524
335126 37.1526 37.1136 1.5 0.92472 0.11131 1.1474 0.095491 12.7953 0.31103
335265 37.2948 36.8976 1.6 0.93713 0.12095 1.1432 0.088631 12.7486 0.35359
335272 37.0105 37.0538 1.7 0.97699 0.1195 1.1618 0.086125 12.6222 0.31493
335394 36.9145 36.6231 3.8 0.92964 0.10921 1.1365 0.077718 12.7373 0.29407
335396 36.9093 36.6191 4 0.93864 0.11391 1.1419 0.093229 12.7534 0.32503
335398 36.9061 36.6223 1.5 0.93864 0.13488 1.1325 0.092419 12.7212 0.34193
335431 36.9078 36.6303 2.1 0.93063 0.1366 1.1394 0.071607 12.6674 0.34935
335469 36.917 36.5746 2.1 0.96138 0.12507 1.143 0.078476 12.6439 0.32363
335543 36.9931 37.0033 3.8 0.92766 0.10488 1.1229 0.090126 12.7055 0.25242
335548 36.9983 36.9953 2.7 0.89669 0.13472 1.1308 0.10178 12.8091 0.36101
335549 36.9838 37.0061 2.6 0.91695 0.10955 1.1382 0.10891 12.7407 0.2825
335551 36.9846 37.0116 1.6 0.89358 0.1251 1.1458 0.097145 12.7641 0.33035
335556 37.0125 37.0166 2.2 0.90366 0.11936 1.1432 0.096664 12.7442 0.31484
335578 37.0083 37.0268 2.3 0.89532 0.11355 1.1252 0.091841 12.8724 0.3216
335579 37.0041 37.0178 3.1 0.89961 0.1082 1.1494 0.098228 12.8725 0.31171
335581 36.9901 36.9983 1.9 0.91888 0.12365 1.1205 0.085261 12.6803 0.32368
335612 36.8696 36.638 1.7 0.87997 0.097698 1.1247 0.094268 12.8553 0.31908
335636 37.0081 37.031 2.2 0.88175 0.1114 1.1074 0.096073 12.9003 0.31664
335673 37.0198 37.0126 1.9 0.88399 0.10503 1.0913 0.092405 12.8239 0.29747
335728 37.029 37.0181 2.2 0.85708 0.11027 1.1118 0.093317 12.8263 0.31924
335756 36.9923 37.0208 2.4 0.86301 0.11015 1.1113 0.10452 12.9069 0.28139
335757 36.9953 37.0345 2 0.87076 0.11124 1.1245 0.093707 12.8786 0.29636
335770 36.9915 36.9965 2.5 0.87876 0.10231 1.1174 0.090581 12.8382 0.31265
335771 36.973 36.9965 2.3 0.8698 0.10147 1.1338 0.09644 12.8744 0.2747
335776 36.9118 36.6153 1.7 0.84179 0.094543 1.0912 0.084546 12.915 0.2928
335801 37.4713 37.0226 1.7 0.86088 0.10696 1.1041 0.087553 12.9072 0.33175
335807 36.99 37.0383 1.6 0.85624 0.098856 1.1145 0.095963 12.9713 0.31824
335808 36.9915 37.0133 1.6 0.88984 0.11296 1.1004 0.10053 12.8327 0.33743
335879 37.1973 36.8976 1.7 0.84057 0.096284 1.1129 0.11223 12.9104 0.30359
335925 36.9873 36.9931 2.2 0.8422 0.11045 1.1015 0.097391 12.9386 0.31203
335927 37.0055 37.0185 1.9 0.84017 0.12797 1.1 0.11212 12.9761 0.28425
335929 37.0083 37.0336 1.5 0.85289 0.095264 1.0839 0.089704 12.9625 0.2825
336111 36.8941 36.583 2.4 0.86215 0.088406 1.1194 0.11533 12.928 0.25934
336280 36.9933 37.0236 1.9 0.8782 0.11046 1.0874 0.10845 12.8815 0.3258
336396 36.9936 37.0286 2.1 0.84998 0.16867 1.1072 0.12534 12.9499 0.3028
336585 37.0025 37.031 1.8 0.85498 0.11701 1.0989 0.1079 12.8833 0.25057
336630 36.9866 37.0041 1.9 0.85666 0.10203 1.0854 0.10023 13.0076 0.29496
336638 36.9758 37.0188 2.8 0.8422 0.10011 1.101 0.090089 12.9853 0.31086
336667 37.0236 37.041 1.9 0.82004 0.10065 1.1031 0.098098 13.0424 0.28513
336862 37.1556 36.9186 1.9 0.84179 0.083962 1.0937 0.10351 13.021 0.27884
338095 37.2431 37.1133 1.8 0.82198 0.10145 1.0922 0.087075 13.0422 0.27611
338439 37.0126 37.0118 2.6 0.84792 0.097808 1.1199 0.10335 12.6778 0.15815
338565 36.9911 37.0235 1.5 0.86515 0.10805 1.0956 0.097047 12.6518 0.13169
339732 37.2241 36.9241 1.5 0.83654 0.086292 1.108 0.087149 12.6811 0.1369
339770 37.1926 37.1243 1.6 0.86558 0.10031 1.1241 0.087728 12.6386 0.16033
339771 37.1773 37.0646 1.8 0.86173 0.11718 1.1309 0.076639 12.6485 0.15215
340039 37.1203 37.1138 1.5 0.86213 0.11476 1.1391 0.078103 12.6352 0.16325
340120 37.0991 36.7876 1.7 0.8471 0.12074 1.1463 0.077157 12.6627 0.14934
342755 37.2935 37.0761 2.3 0.87206 0.083473 1.1549 0.084266 12.6063 0.11095
342765 37.094 36.6586 2.2 0.85331 0.099524 1.1599 0.073754 12.6352 0.17758
342887 36.9796 37.0123 2.3 0.85582 0.095707 1.1609 0.075686 12.6417 0.15233
343142 37.3198 37.1153 2.1 0.86945 0.081316 1.1631 0.080478 12.6219 0.13161
343151 37.0925 36.9306 2.1 0.84957 0.10394 1.159 0.068496 12.6467 0.14972
344130 37.2881 36.9553 2.4 0.85961 0.10836 1.1697 0.079408 12.6088 0.14988
344131 37.3221 36.9345 2.2 0.82042 0.079984 1.1675 0.084455 12.6678 0.12057
344160 37.116 37.1626 1.7 0.84853 0.096424 1.1955 0.070405 12.6391 0.14022
345385 37.2841 37.1685 1.6 0.86003 0.089357 1.1912 0.072502 12.6105 0.14779
345439 37.3011 37.0461 2.1 0.84098 0.1134 1.2044 0.080699 12.6456 0.1383
345466 37.2245 37.0843 2 0.84751 0.1171 1.1841 0.071044 12.6389 0.12759
345608 37.361 36.8816 1.7 0.87556 0.10341 1.1854 0.060437 12.6115 0.12454
345788 36.4708 36.614 1.5 0.85835 0.096162 1.1975 0.063745 12.6374 0.17451
345951 37.3301 37.0981 3.5 0.84341 0.10728 1.2025 0.074185 12.6439 0.15695
345953 37.3238 37.0953 3.3 0.83495 0.088744 1.2014 0.077311 12.6523 0.14228
346082 37.1718 37.1095 1.9 0.83136 0.1029 1.1896 0.071293 12.6541 0.1124
347314 37.1696 37.0881 1.8 0.84424 0.11402 1.1887 0.074462 12.6133 0.14274
347504 37.1673 37.0806 1.8 0.8212 0.099705 1.2033 0.078339 12.6689 0.15171
347521 37.2358 36.9056 1.8 0.83815 0.098319 1.2066 0.066416 12.6397 0.12176
347771 37.0016 37.2668 1.6 0.82274 0.084767 1.2073 0.071768 12.6558 0.14474
347955 37.3071 36.892 2.7 0.81808 0.083631 1.2058 0.073781 12.6522 0.13617
347957 37.317 36.892 1.9 0.85414 0.099418 1.2018 0.071099 12.6117 0.15684
348896 37.1596 36.9358 1.5 0.86515 0.096789 1.2019 0.068645 12.5864 0.12552
348900 37.1581 36.9368 1.5 0.83855 0.09453 1.2078 0.071525 12.6157 0.14748
348901 37.1668 36.9343 1.6 0.84138 0.11392 1.1988 0.072983 12.6175 0.17199
348913 37.1618 36.9295 2.4 0.83976 0.091539 1.1879 0.072827 12.6316 0.13072
348915 37.1563 36.9366 2.2 0.84098 0.09049 1.2024 0.062576 12.621 0.12366
348919 37.1553 36.9221 1.9 0.85 0.11054 1.2025 0.065388 12.632 0.16342
348997 37.161 36.9111 1.7 0.82197 0.094258 1.1874 0.062558 12.6666 0.14194
349054 37.2055 36.9008 4 0.81279 0.098928 1.2012 0.06589 12.6786 0.10463
349055 37.1948 36.9088 2 0.82939 0.089671 1.1957 0.072583 12.6641 0.14263
349387 37.2703 37.1506 1.9 0.84179 0.086421 1.1888 0.074584 12.6577 0.12498
349408 37.1596 36.967 2.1 0.8243 0.084535 1.2068 0.070565 12.6763 0.1124
349486 37.1348 36.9065 1.7 0.83896 0.099628 1.1951 0.075471 12.6664 0.14282
350783 37.1538 36.9113 2.4 0.84066 0.10028 1.1943 0.070494 12.6518 0.1288
350857 37.1771 36.9293 3.3 0.84546 0.082922 1.2183 0.072985 12.6427 0.1263
350885 37.178 36.9186 2.1 0.82409 0.095887 1.2098 0.073228 12.6684 0.14572
350863 37.1565 36.9033 1.7 0.81468 0.075222 1.2223 0.073583 12.6916 0.1181
350912 37.1593 36.9196 1.6 0.85131 0.094867 1.1963 0.067767 12.6428 0.14249
350989 37.1436 36.8958 1.6 0.84792 0.088628 1.2202 0.075065 12.6388 0.12601
351043 37.2948 36.836 2 0.85247 0.093729 1.2196 0.082386 12.641 0.14031
351044 37.3123 36.8513 2 0.83075 0.11639 1.2177 0.082187 12.6711 0.14111
351051 37.3238 36.8893 1.5 0.84001 0.1042 1.2095 0.06811 12.6613 0.1291
351060 37.1523 36.927 1.6 0.85637 0.096319 1.1974 0.075296 12.6315 0.13238
351209 37.164 36.9371 1.7 0.87644 0.11335 1.2096 0.077 12.6197 0.14392
351219 37.1545 36.9595 2.1 0.87208 0.09878 1.2113 0.073801 12.6331 0.12269
352209 37.0725 37.2471 1.6 0.86773 0.088252 1.2294 0.074031 12.6241 0.12458
352881 36.9806 36.9891 1.7 0.86429 0.12417 1.2167 0.080603 12.6532 0.16493
353200 36.6168 36.5206 2.1 0.85919 0.10443 1.2032 0.082235 12.6465 0.13723
353556 36.981 36.6928 1.6 0.85624 0.10466 1.2151 0.0711 12.6438 0.11965
353669 37.2135 36.8746 1.8 0.87089 0.090788 1.216 0.080896 12.6212 0.12994
353739 37.2 36.8905 1.5 0.85372 0.10327 1.2086 0.065295 12.632 0.14456
353907 37.3773 36.9946 1.5 0.87424 0.0797 1.2115 0.063824 12.6212 0.10815
354779 37.343 36.8611 2 0.88131 0.10383 1.2141 0.063764 12.6025 0.12087
355265 37.1971 36.9566 1.6 0.86902 0.11956 1.2025 0.083211 12.6056 0.15027
355748 37.2836 36.788 1.8 0.90215 0.11365 1.2148 0.0688 12.5654 0.17581
355752 37.2801 36.7878 1.8 0.87337 0.10138 1.2049 0.063882 12.6025 0.15542
355796 37.1363 36.8315 2.8 0.86823 0.096528 1.2095 0.071633 12.6153 0.12278
355914 37.166 36.9101 2.1 0.85585 0.10695 1.2179 0.077114 12.6286 0.13243
356142 37.3185 36.9196 2 0.86344 0.10774 1.2104 0.077698 12.6258 0.14153
356442 37.0875 37.1716 2 0.88309 0.12363 1.2082 0.059042 12.5877 0.15993
356516 37.0986 36.8031 2.1 0.86003 0.10583 1.2198 0.067739 12.6354 0.14516
356583 37.1731 37.2128 1.9 0.87381 0.12051 1.1872 0.068729 12.6228 0.12891
357194 37.092 36.8166 1.9 0.86558 0.11343 1.2025 0.078553 12.6135 0.1299
357196 37.09 36.797 2.3 0.85419 0.081307 1.1989 0.071299 12.6398 0.10251
357201 37.0901 36.8046 1.5 0.85498 0.11746 1.1974 0.068224 12.6483 0.10892
358428 36.9011 36.7886 1.9 0.85961 0.13427 1.1971 0.071746 12.6241 0.15181
358713 37.2073 37.0695 1.5 0.85585 0.11071 1.1882 0.072362 12.6388 0.12672
358709 37.0868 36.8656 1.8 0.85876 0.11277 1.179 0.062492 12.6342 0.1248
358876 37.113 36.8511 1.6 0.87797 0.10783 1.1923 0.070875 12.6122 0.112
358941 37.339 37.0341 1.6 0.85961 0.1075 1.1979 0.064006 12.6424 0.12386
359136 37.209 36.798 2.2 0.83976 0.10816 1.1898 0.071643 12.6788 0.1373
360102 37.4206 37.0336 1.6 0.87179 0.1212 1.1831 0.079101 12.6387 0.12284
361796 36.9083 36.6486 2.4 0.86516 0.17059 1.179 0.073033 12.6483 0.13092
361889 36.996 37.1756 1.6 0.86645 0.12053 1.1756 0.064802 12.6534 0.12885
362654 37.1336 37.1803 1.8 0.86945 0.18125 1.1941 0.066336 12.6387 0.13394
362842 37.1173 37.0673 1.8 0.84342 0.12092 1.1725 0.073686 12.6549 0.11479
362879 36.995 37.1691 2.5 0.8471 0.088001 1.1897 0.069566 12.6544 0.1167
363205 37.1638 37.1713 1.7 0.85206 0.1312 1.1987 0.063275 12.6715 0.10931
365012 37.3265 37.1113 2.5 0.82978 0.1299 1.183 0.064195 12.6811 0.13092
366516 37.1233 36.9193 1.5 0.84048 0.11226 1.1815 0.067152 12.6378 0.12384
366674 37.0598 37.242 2 0.86257 0.13477 1.2005 0.069552 12.6218 0.12061
366716 37.3991 37.0141 1.6 0.85624 0.18611 1.1734 0.062547 12.6146 0.17309
366933 37.0803 37.1793 1.6 0.85877 0.15405 1.1978 0.066987 12.6078 0.12886
367008 37.1088 37.0631 1.6 0.88042 0.11021 1.1829 0.072234 12.5854 0.13197
367030 37.1538 36.9348 1.6 0.87162 0.13111 1.1862 0.076138 12.6197 0.11943
367043 37.1515 36.9446 1.5 0.86178 0.14606 1.1745 0.08228 12.6194 0.15641
367831 37.2165 36.7388 3 0.87163 0.11001 1.1776 0.072108 12.6129 0.11822
368286 37.1895 36.9951 1.5 0.88715 0.12362 1.181 0.07123 12.5801 0.13305
368285 37.1806 37.0291 1.7 0.87865 0.13359 1.1821 0.070336 12.6167 0.15255
368530 36.9911 36.9305 1.7 0.87632 0.11066 1.1918 0.075308 12.6099 0.12092
369116 37.3235 37.1038 1.7 0.89721 0.14235 1.1864 0.072954 12.569 0.17726
369972 37.0931 37.118 1.8 0.87588 0.13224 1.193 0.062458 12.6004 0.15418
370176 36.8478 36.4775 2.6 0.89349 0.14515 1.1678 0.0725 12.5727 0.13911
370393 37.1975 37.0628 1.6 0.86497 0.12687 1.1775 0.066396 12.6077 0.14851
370582 37.1356 37.0656 1.5 0.86946 0.13907 1.1967 0.071283 12.6053 0.11849
371149 37.1703 37.0991 1.6 0.87821 0.1175 1.1856 0.071872 12.5943 0.12568
371751 36.6645 36.5873 2 0.86644 0.10257 1.1884 0.075361 12.6162 0.14333
373444 37.1718 36.9893 1.6 0.88399 0.1162 1.1802 0.061778 12.5771 0.12319
374365 37.1848 36.9335 2 0.88668 0.11215 1.1769 0.07014 12.5645 0.14885
376385 37.1816 36.9755 2.9 0.85289 0.12616 1.2019 0.060058 12.6072 0.1353
377029 37.3648 37.1391 1.9 0.87294 0.11719 1.1837 0.073954 12.5664 0.13707
379833 37.3611 37.0431 1.5 0.86643 0.096388 1.19 0.083977 12.5752 0.13298
380170 37.3321 37.1103 1.7 0.87119 0.096817 1.1957 0.07792 12.5581 0.12348
381042 37.205 37.1818 1.7 0.88175 0.11674 1.1883 0.073433 12.5542 0.16481
381830 37.3841 37.1166 2 0.8674 0.11778 1.1963 0.067748 12.5472 0.12247
381894 37.3246 37.006 2.2 0.87209 0.17415 1.1769 0.067175 12.5609 0.14888
382198 37.385 37.1215 2.8 0.87206 0.14278 1.1861 0.070778 12.5653 0.16861
382476 37.3778 37.124 1.6 0.88624 0.12403 1.1957 0.073563 12.5382 0.16459
382487 37.3741 37.1266 3 0.86025 0.16362 1.1717 0.068369 12.5844 0.16093
382792 37.3718 37.1198 1.7 0.87338 0.10073 1.1785 0.066189 12.5695 0.15961
382944 37.3693 37.1161 2.6 0.8673 0.10889 1.1966 0.060497 12.5702 0.13894
382936 37.3708 37.1188 1.7 0.86774 0.10988 1.186 0.069831 12.5696 0.14137
383122 37.3843 37.1243 1.7 0.87032 0.10449 1.1991 0.076636 12.5604 0.14796
383587 37.3841 37.136 1.8 0.89173 0.095959 1.2128 0.073575 12.5344 0.13955
383637 37.3681 37.1241 1.7 0.86729 0.10316 1.1949 0.07172 12.5773 0.14314
383853 37.2861 37.0975 1.5 0.87829 0.10366 1.2044 0.0734 12.5648 0.1135
385108 37.3878 37.1355 1.6 0.88131 0.12568 1.196 0.072783 12.5576 0.14633
387457 36.9375 36.6376 1.8 0.90175 0.11454 1.1968 0.083461 12.5103 0.14624
387522 37.1803 36.7751 1.9 0.89716 0.080715 1.1918 0.072403 12.5225 0.12017
388246 37.098 36.6463 1.5 0.89688 0.10562 1.1931 0.071868 12.5363 0.13975
388716 37.3631 37.1436 2.2 0.87953 0.13691 1.1884 0.079851 12.552 0.1482
389925 37.203 36.9253 1.8 0.8758 0.12896 1.1985 0.08626 12.54 0.14516
390730 37.2763 37.023 2 0.89726 0.12173 1.1981 0.092949 12.5144 0.14361
393060 37.0246 37.2575 1.5 0.86173 0.11988 1.2236 0.080901 12.5634 0.14382
393138 37.168 37.062 1.5 0.87486 0.13391 1.203 0.06439 12.5432 0.14646
393154 37.1161 37.1838 1.6 0.89716 0.10392 1.203 0.070578 12.507 0.16242
393981 37.3506 37.128 2.5 0.87619 0.12095 1.2191 0.073584 12.5507 0.14175
394086 37.0986 37.2118 1.7 0.88231 0.168 1.1989 0.072774 12.5292 0.14095
395689 37.1511 37.1056 1.9 0.87424 0.10697 1.2086 0.073332 12.5326 0.14412
395810 37.3203 36.954 1.7 0.89623 0.1203 1.2043 0.066065 12.5207 0.16521
395903 36.9578 37.0043 1.7 0.87865 0.1095 1.1915 0.080903 12.524 0.13465
396298 36.906 36.6168 2.3 0.90091 0.11915 1.1988 0.069834 12.4992 0.14187
396521 37.3106 37.1321 2.1 0.8883 0.13057 1.2161 0.083294 12.5197 0.15014
396556 37.161 36.8325 1.6 0.8725 0.12087 1.2114 0.074465 12.5314 0.14595
396586 37.1398 36.8565 1.8 0.88668 0.25286 1.2037 0.08143 12.5249 0.1248
396628 37.0545 36.7236 1.7 0.88789 0.092584 1.1966 0.071026 12.5242 0.13916
396808 37.3386 36.9505 1.7 0.89116 0.12963 1.1938 0.07355 12.5189 0.15358
396834 37.3225 37.1373 1.5 0.91743 0.13905 1.2173 0.071873 12.4924 0.16493
396836 37.3571 36.96 1.9 0.91331 0.12611 1.2173 0.079026 12.4738 0.15981
396872 37.3285 36.9498 2 0.90412 0.16183 1.1878 0.073589 12.5066 0.15564
396891 37.1421 37.1653 1.6 0.89348 0.11773 1.2037 0.072562 12.5309 0.1396
397050 37.1466 37.1048 1.7 0.90459 0.12281 1.1892 0.070517 12.5116 0.13948
397347 37.3561 36.9683 2.2 0.88373 0.1225 1.1768 0.068497 12.5439 0.15335
397353 37.3551 36.947 1.5 0.89244 0.10616 1.1752 0.074445 12.5398 0.13658
397369 37.1475 37.086 1.6 0.90587 0.11501 1.1932 0.072633 12.5265 0.15488
397543 37.1368 37.203 1.7 0.903 0.13815 1.1885 0.06929 12.5189 0.14045
397612 37.1391 37.1421 1.5 0.89699 0.12807 1.1793 0.067776 12.53 0.13069
397690 36.9883 37.248 1.8 0.90779 0.11106 1.211 0.069836 12.5314 0.11552
397849 37.1835 37.2003 1.8 0.89663 0.11153 1.1976 0.075721 12.5378 0.14603
397855 37.0745 36.807 2 0.89246 0.13511 1.1944 0.085211 12.5627 0.13619
398081 37.3345 37.1706 1.9 0.91073 0.14294 1.1945 0.068194 12.5243 0.15081
398082 37.3098 37.171 2.3 0.8854 0.11613 1.1873 0.076184 12.5676 0.14687
398148 37.2678 37.1558 3.8 0.86883 0.11758 1.1821 0.072268 12.5834 0.15027
398158 37.2888 37.168 1.5 0.87168 0.11085 1.1968 0.080814 12.5745 0.14069
398160 37.277 37.134 1.6 0.88035 0.10184 1.1717 0.076034 12.5726 0.11771
398161 37.2818 37.1391 1.5 0.9112 0.12943 1.1993 0.079843 12.5401 0.14757
398163 37.3196 37.0793 1.5 0.90737 0.12959 1.2149 0.058071 12.4964 0.13776
398277 37.0581 37.2156 1.5 0.92206 0.12147 1.1936 0.072054 12.4941 0.16045
398363 37.1313 37.1226 1.6 0.92203 0.10172 1.1986 0.073043 12.4954 0.16353
398435 37.3266 37.11 1.9 0.90039 0.12632 1.2037 0.084632 12.5172 0.14666
398604 37.2535 37.1495 1.6 0.93462 0.11247 1.2202 0.063256 12.4643 0.20952
398645 37.2695 37.1588 3.5 0.93869 0.16762 1.2087 0.077811 12.4304 0.19267
398659 37.2905 37.1245 2 0.94033 0.16022 1.2341 0.077032 12.4682 0.18125
398726 37.205 37.0646 1.6 0.96032 0.1297 1.218 0.090091 12.4561 0.16739
398937 37.424 37.1066 1.6 0.94371 0.10511 1.2246 0.076887 12.4444 0.17223
399031 37.1726 37.0868 1.7 0.94332 0.14256 1.2297 0.068911 12.4553 0.17901
399334 37.3116 37.1438 2.6 0.92472 0.13796 1.2395 0.088896 12.4246 0.18112
399364 37.2993 37.1395 1.7 0.986 0.11965 1.2546 0.10394 12.3961 0.18768
399372 37.3145 37.132 1.8 0.92717 0.11701 1.2501 0.079299 12.4415 0.17733
399417 37.3176 37.1333 2 0.96617 0.12856 1.2139 0.10523 12.4275 0.19443
399418 37.3243 37.1251 2 0.968 0.11743 1.2203 0.10007 12.4163 0.17086
399423 37.2895 37.1388 2.3 0.9651 0.16164 1.2203 0.11079 12.4196 0.19346
399425 37.3773 37.122 1.5 0.94767 0.14133 1.2603 0.10135 12.4488 0.17148
399438 37.2901 37.1396 2.2 0.97534 0.16404 1.2472 0.11705 12.4046 0.18078
399440 37.2893 37.1453 2.2 0.96953 0.15399 1.2421 0.098505 12.3687 0.18184
399559 37.1566 37.0978 1.8 0.95094 0.11668 1.2577 0.095988 12.4099 0.17645
399777 37.3066 37.1338 1.7 0.9726 0.13748 1.2627 0.098069 12.4128 0.18137
399778 37.2276 37.1636 1.7 0.97322 0.13237 1.281 0.10638 12.3852 0.18069
399871 37.3268 37.1068 1.5 0.96297 0.12047 1.2662 0.11735 12.4137 0.1951
399901 37.3038 37.1395 3.5 0.94679 0.11134 1.2791 0.10555 12.4185 0.16426
399902 37.3108 37.1333 2.1 0.9257 0.10769 1.29 0.11881 12.4573 0.17477
399910 37.3053 37.1446 1.8 0.94713 0.12845 1.2919 0.10121 12.4325 0.17568
399941 37.2523 37.1558 1.9 0.94767 0.12068 1.3272 0.10827 12.4325 0.14983
399955 37.259 37.1533 1.8 0.96403 0.14751 1.27 0.10723 12.4133 0.1818
399956 37.3133 37.1176 1.5 0.96022 0.16932 1.2982 0.10108 12.4251 0.16696
399968 37.3068 37.1231 1.5 0.93562 0.12275 1.3248 0.10051 12.4522 0.18758
400062 37.288 37.1873 2 0.9432 0.10767 1.3087 0.099168 12.4524 0.16277
400135 37.3061 37.139 1.5 0.95927 0.1416 1.3312 0.10016 12.4047 0.17874
400209 37.2943 37.1321 2 0.95799 0.1831 1.3593 0.10081 12.4352 0.18233
400291 37.3208 37.138 1.6 0.95455 0.10514 1.3134 0.10561 12.4243 0.16277
400339 37.3091 37.1303 1.6 0.94884 0.096574 1.3462 0.08785 12.4119 0.1691
400385 37.3093 37.1366 2.1 0.96804 0.13259 1.3383 0.10229 12.3992 0.17559
400383 37.3048 37.1371 2.8 0.93212 0.11058 1.3341 0.08344 12.4424 0.16964
400384 37.3361 37.1053 1.7 0.94678 0.10737 1.3496 0.086674 12.4343 0.15196
400389 37.2975 37.1583 1.7 0.99708 0.13503 1.3428 0.092979 12.3956 0.18302
400394 37.3138 37.1428 1.5 0.94627 0.10301 1.3659 0.11123 12.4576 0.18923
400541 37.3028 37.142 1.7 0.98351 0.11691 1.3376 0.10581 12.4196 0.18135
400622 37.1353 36.9433 2.2 0.96235 0.12641 1.3555 0.10055 12.4264 0.19504
400722 36.9345 37.094 1.8 0.94987 0.12421 1.3418 0.10281 12.4209 0.19603
400761 37.2981 37.1286 1.9 0.95509 0.10187 1.3556 0.097424 12.4556 0.16853
400900 37.3138 37.1395 1.6 0.99537 0.098491 1.3431 0.078962 12.3813 0.17113
400902 37.318 37.1375 2.7 0.95012 0.10974 1.3415 0.094236 12.4704 0.19799
401042 37.5698 37.0798 1.9 0.96854 0.14509 1.3259 0.091611 12.4214 0.19782
401048 37.3161 37.1316 1.8 0.94513 0.11097 1.3087 0.082229 12.4752 0.17188
401120 37.3225 37.1145 1.5 0.98813 0.12777 1.3115 0.069667 12.4263 0.20118
401150 37.2841 36.9943 2.6 0.96085 0.11874 1.2965 0.092209 12.4565 0.18813
401282 37.311 37.1376 1.8 1.0001 0.12385 1.2826 0.088181 12.4192 0.16643
401486 37.3161 37.153 2.3 0.95151 0.12994 1.2888 0.076596 12.4393 0.16846
401490 37.2751 37.1175 1.6 0.9931 0.11503 1.2983 0.091183 12.4368 0.17289
401623 37.306 37.1398 3.2 0.96181 0.1154 1.2878 0.10256 12.4351 0.17434
401682 37.3001 36.803 1.5 0.9502 0.11116 1.2731 0.081093 12.4557 0.18525
401686 37.2076 37.0418 1.6 0.96065 0.11522 1.283 0.083132 12.4774 0.19974
401744 37.0573 37.0963 1.5 0.92068 0.1117 1.2657 0.098207 12.4932 0.18452
402021 37.2716 37.1608 1.5 0.97263 0.11769 1.2943 0.085696 12.4379 0.18862
402035 37.3026 37.1366 2.2 0.99765 0.14717 1.2603 0.092428 12.4095 0.1773
402192 37.286 37.1505 1.6 1.0028 0.10977 1.2974 0.073698 12.4249 0.16841
402642 37.2096 36.8725 2.1 0.97547 0.1138 1.2858 0.09821 12.4309 0.20624
402652 37.2255 36.882 1.7 0.97956 0.12781 1.2727 0.089588 12.4373 0.17354
403023 37.4223 37.0095 1.6 0.98414 0.11091 1.2625 0.082053 12.4298 0.17861
403154 37.1221 37.2123 1.5 1.0005 0.1124 1.2895 0.083175 12.3892 0.18196
403400 37.2356 37.159 1.6 0.9965 0.11408 1.273 0.073425 12.4254 0.17639
403778 37.2191 37.0358 1.7 0.99935 0.10491 1.2863 0.080189 12.3946 0.18852
407408 37.2408 36.8938 2.1 0.98359 0.15954 1.29 0.090505 12.4305 0.18126
407733 37.3066 37.1473 1.7 1.0063 0.16618 1.2889 0.090872 12.408 0.1803
407945 36.9973 37.2348 1.5 1.0057 0.158 1.2772 0.096471 12.3816 0.19648
408775 37.0981 36.8156 2.1 1.0198 0.12864 1.305 0.099473 12.3743 0.20768
409223 37.2136 37.181 1.5 0.99737 0.10581 1.2916 0.094489 12.3912 0.15763
409251 37.1613 37.1818 1.5 1.0168 0.095575 1.3006 0.092077 12.3636 0.16003
409543 37.4721 37.0545 1.7 1.0065 0.11848 1.3265 0.10669 12.3698 0.18811
410268 37.2465 36.8846 1.6 1.0659 0.098426 1.303 0.10572 12.1746 0.12664
410611 37.1385 36.9076 1.7 1.0452 0.13756 1.313 0.10886 12.2427 0.17525
410738 37.0475 37.0635 1.6 1.0389 0.11272 1.299 0.08736 12.2134 0.16618
411006 37.1783 37.0981 1.5 1.0698 0.13208 1.3066 0.078049 12.1468 0.16603
411113 36.6356 36.7635 2.4 1.0089 0.11449 1.2945 0.094607 12.2423 0.1737
411559 36.6511 36.6876 1.9 1.059 0.12989 1.2897 0.1015 12.1908 0.17396
411872 37.3815 37.027 1.5 1.061 0.12624 1.2896 0.10342 12.1607 0.14638
411969 37.391 36.9991 1.5 1.068 0.12998 1.2941 0.09287 12.1758 0.19355
412267 37.1536 37.1181 1.5 1.0932 0.1733 1.3055 0.10885 12.1621 0.14945
412685 36.6478 36.4453 2 1.079 0.10854 1.2959 0.095436 12.1441 0.15458
413001 37.1843 37.19 1.5 1.054 0.18692 1.2874 0.095698 12.1827 0.16213
413026 37.2258 37.0523 1.6 1.0871 0.12245 1.2972 0.12018 12.1494 0.17048
413384 37.3013 37.1565 1.5 1.1029 0.12415 1.3096 0.096912 12.1309 0.16157
413405 36.7943 36.6165 2.4 1.096 0.12641 1.2912 0.097976 12.1175 0.18447
413477 37.2215 37.1261 1.8 1.0711 0.13234 1.3033 0.11767 12.1689 0.1807
413892 37.1025 36.8106 2.6 1.0797 0.12091 1.2963 0.088744 12.1634 0.18497
415834 36.8008 36.7206 2 1.0744 0.10499 1.3003 0.10039 12.1369 0.14781
416588 37.2441 37.1755 1.5 1.0678 0.12791 1.3064 0.087878 12.1539 0.16564
416845 37.1633 37.0938 1.7 1.0367 0.12126 1.2956 0.099436 12.1485 0.18961
417007 37.403 37.0471 2.5 1.0672 0.10688 1.3084 0.10692 12.152 0.17401
417153 37.1515 36.9741 1.7 1.0344 0.13515 1.3024 0.1011 12.1674 0.18123
417722 36.889 36.3578 1.9 1.0536 0.11136 1.2949 0.10958 12.1447 0.16174
417731 37.3315 36.9555 2 1.0517 0.10595 1.2895 0.12051 12.1553 0.16654
418148 37.5051 37.0091 1.6 1.0513 0.12941 1.3033 0.092629 12.1795 0.17839
418364 37.166 37.0806 1.5 1.0436 0.12747 1.3027 0.094446 12.1884 0.17466
418798 37.269 37.0933 1.5 1.0417 0.11533 1.2818 0.08484 12.1511 0.15823
419298 37.1563 36.9591 1.9 1.0479 0.1235 1.3002 0.12226 12.1649 0.16213
419302 37.1441 36.9383 1.9 1.0349 0.10652 1.2921 0.090444 12.1748 0.1605
419412 37.011 37.0736 2 1.0639 0.11848 1.3042 0.082811 12.1406 0.17242
419593 37.1466 37.2116 1.8 1.0672 0.11195 1.2826 0.097572 12.1791 0.15988
419791 37.0925 36.8146 1.7 1.0737 0.13214 1.2942 0.098581 12.1439 0.16911
420051 37.3261 37.1283 1.5 1.0797 0.17544 1.2979 0.10619 12.143 0.19704
420613 37.2426 37.1083 1.8 1.061 0.12344 1.2952 0.10761 12.1615 0.16293
422269 36.9878 36.713 1.5 1.0925 0.12895 1.3005 0.081616 12.1126 0.16563
422620 37.455 36.9526 1.9 1.0905 0.1431 1.3105 0.10676 12.0877 0.15538
422621 37.4616 37.0195 1.6 1.1156 0.12242 1.3131 0.11262 12.0917 0.18048
422654 37.1813 36.7401 2.1 1.0925 0.12237 1.2967 0.10393 12.0894 0.19969
422939 36.9171 36.7283 1.9 1.0784 0.11247 1.3143 0.10501 12.1409 0.16542
423132 37.2633 36.8696 2.2 1.0577 0.11021 1.3103 0.10749 12.1584 0.15852
423315 37.3188 36.9795 1.7 1.075 0.12443 1.3084 0.10058 12.1513 0.16838
423330 37.0323 37.168 1.8 1.0581 0.11281 1.3058 0.1058 12.1676 0.17386
423696 37.1818 36.9703 1.7 1.0567 0.16306 1.2984 0.10674 12.1652 0.20527
423750 37.2775 37.1836 2 1.0841 0.19667 1.3161 0.13716 12.1126 0.20917
423816 37.4038 37.009 1.5 1.0744 0.13391 1.3204 0.093102 12.149 0.16982
423901 37.3385 37.1215 1.5 1.081 0.11655 1.3165 0.10594 12.1263 0.14175
425284 37.37 37.1383 2.5 1.0731 0.12379 1.3205 0.085038 12.1213 0.16194
425295 37.3663 37.1335 1.7 1.0884 0.13633 1.3035 0.1105 12.12 0.17703
425302 37.3655 37.1525 1.8 1.0637 0.10935 1.3196 0.095451 12.155 0.16526
426333 37.1755 37.0928 1.6 1.0665 0.1212 1.3324 0.10984 12.1266 0.17239
426673 37.1378 37.2033 1.5 1.0824 0.13171 1.3171 0.098624 12.1133 0.16768
427182 37.1681 36.9563 2.4 1.0851 0.12254 1.3185 0.094862 12.1076 0.17945
427230 36.8148 36.6771 1.5 1.1061 0.11798 1.3438 0.10213 12.0799 0.16142
427303 37.2605 36.8841 2 1.0926 0.11458 1.3079 0.091212 12.1046 0.16667
427331 37.2228 36.9065 2.1 1.0884 0.12236 1.3347 0.10109 12.1097 0.18125
428677 37.051 36.885 1.8 1.0797 0.14801 1.3234 0.091474 12.0917 0.16601
428730 37.0256 37.2171 1.5 1.0973 0.1389 1.3181 0.13497 12.1075 0.14578
429512 36.641 36.425 3.2 1.06 0.12842 1.3135 0.092215 12.1115 0.18797
430150 37.202 36.6795 2 1.0609 0.094853 1.3145 0.087668 12.1361 0.13461
430417 37.3145 37.0838 1.8 1.0639 0.1149 1.3232 0.098093 12.146 0.1492
431500 37.0878 36.6826 1.6 1.079 0.12569 1.3315 0.11119 12.1002 0.16919
431596 37.0885 36.8391 1.5 1.0928 0.1868 1.3167 0.11457 12.0975 0.1746
432237 36.8976 36.6675 1.9 1.0764 0.14071 1.3214 0.10199 12.1047 0.16938
432501 36.8101 36.4856 1.5 1.0939 0.11704 1.3146 0.092877 12.0669 0.15941
432607 36.6948 36.4158 1.5 1.0863 0.1063 1.3161 0.11317 12.0661 0.14938
432897 37.1683 37.1025 1.5 1.0386 0.12737 1.3172 0.08654 12.155 0.17674
433071 37.178 37.0981 1.8 1.0987 0.14476 1.3277 0.096336 12.0778 0.16729
433194 37.0641 36.8501 1.7 1.0912 0.13579 1.2885 0.097406 12.0592 0.15329
433442 37.1748 37.1113 1.6 1.0878 0.12171 1.2978 0.087343 12.0619 0.16934
434553 37.2418 36.8795 3.9 1.0678 0.13827 1.3112 0.087821 12.1875 0.17335
434698 37.1825 37.1313 1.6 1.0387 0.1288 1.3074 0.082246 12.2369 0.19762
436545 37.1485 37.1493 1.7 1.0685 0.13639 1.3156 0.095833 12.202 0.18549
437084 37.176 37.0838 1.8 1.06 0.17689 1.3044 0.086249 12.2147 0.17219
437238 37.1633 37.0713 1.5 1.077 0.13118 1.2998 0.092685 12.1819 0.19339
437268 36.6678 36.5705 2.3 1.0652 0.11726 1.279 0.084836 12.2007 0.17515
437278 37.0861 37.2335 1.6 1.0725 0.15791 1.2984 0.077974 12.1887 0.17543
437543 37.0761 37.126 1.8 1.0625 0.12554 1.304 0.078819 12.2282 0.16195
437813 37.192 37.094 1.9 1.0543 0.13926 1.2861 0.078863 12.2317 0.2005
437865 37.2106 37.1588 1.6 1.0659 0.1382 1.3065 0.095935 12.2021 0.14185
438222 37.3628 37.0326 2.8 1.0851 0.12616 1.2975 0.08084 12.1796 0.16323
438223 37.3983 37.0476 2.4 1.0672 0.13285 1.2937 0.099676 12.2106 0.18445
438602 37.07 37.0891 1.7 1.0953 0.1456 1.3003 0.091598 12.1562 0.16668
438733 37.171 37.128 1.6 1.1113 0.13551 1.2946 0.089155 12.1302 0.19185
438898 37.4853 37.0273 2.1 1.0878 0.17706 1.2908 0.08695 12.1736 0.14871
440031 37.163 37.085 1.5 1.0869 0.13246 1.2838 0.087194 12.1664 0.14601
440144 36.9193 36.6596 1.6 1.096 0.12085 1.2665 0.078791 12.1448 0.16056
440261 37.3431 37.1055 1.7 1.1057 0.12662 1.2883 0.081992 12.1643 0.16482
440284 37.1483 37.1185 1.9 1.1149 0.12159 1.2702 0.077757 12.1458 0.17448
440727 37.206 37.0396 1.7 1.1078 0.12839 1.2644 0.087682 12.1505 0.18396
440734 37.161 37.0953 1.5 1.0824 0.1333 1.2783 0.093797 12.1745 0.18056
440886 37.1443 37.119 1.7 1.1036 0.15075 1.2739 0.093544 12.1627 0.17508
440957 36.6615 36.7321 1.7 1.0845 0.14705 1.2669 0.077684 12.1911 0.18856
441249 36.9191 36.7415 2.6 1.1023 0.1451 1.2676 0.076203 12.1668 0.16756
441377 37.1968 36.6945 1.5 1.0931 0.16486 1.2717 0.080166 12.1876 0.17672
441411 37.4838 37.0353 1.8 1.1149 0.12943 1.2759 0.085625 12.1562 0.18127
441456 36.9346 36.7356 2 1.1156 0.11506 1.2589 0.079654 12.1892 0.16058
441531 36.9041 36.682 1.5 1.1025 0.1177 1.2704 0.095984 12.2091 0.13798
441653 36.935 36.6501 1.8 1.0871 0.1217 1.2663 0.078176 12.2062 0.18261
441961 37.2063 37.1376 1.6 1.13 0.15646 1.2562 0.073327 12.1658 0.17589
442037 36.8311 36.6606 2.4 1.0824 0.11291 1.265 0.070423 12.2186 0.16482
442560 37.2713 36.9663 2.3 1.1029 0.13162 1.2552 0.089136 12.2027 0.17979
443143 37.0576 37.1071 1.6 1.0974 0.11195 1.2627 0.07892 12.2004 0.14986
445006 36.6356 36.6825 1.9 1.0891 0.15616 1.2682 0.087845 12.1766 0.21639
445287 36.9976 36.754 2 1.081 0.12335 1.2519 0.084884 12.1988 0.17846
445472 36.6986 36.5806 2.2 1.0903 0.14065 1.2599 0.079344 12.2125 0.18768
445511 37.0615 37.1306 1.8 1.077 0.15142 1.2916 0.084772 12.186 0.17926
445695 37.1518 37.1088 1.9 1.0824 0.1412 1.2749 0.090868 12.1776 0.1657
445743 37.2 36.8991 2.8 1.0817 0.14525 1.273 0.07017 12.1796 0.18165
445976 37.1278 37.245 1.6 1.0919 0.11699 1.2763 0.082337 12.1737 0.16592
446115 37.1581 37.1003 1.6 1.075 0.14278 1.2602 0.074934 12.1787 0.19134
446187 37.1098 37.0985 1.8 1.0724 0.11634 1.2795 0.088928 12.1958 0.15663
446750 36.895 36.6303 1.6 1.0517 0.14465 1.29 0.085991 12.222 0.18656
446821 37.2848 37.1858 2 1.0711 0.14493 1.2805 0.082162 12.1913 0.21134
446830 37.4426 37.0105 2.3 1.0633 0.15429 1.2735 0.088344 12.1855 0.19405
447006 36.9126 36.7201 2.7 1.0672 0.10604 1.2894 0.07705 12.1897 0.15085
447041 36.8705 36.7331 1.7 1.0685 0.15745 1.2755 0.089421 12.1787 0.16555
447366 37.1205 37.1405 1.7 1.0844 0.11996 1.2764 0.083243 12.184 0.15604
447483 36.9363 36.7666 2.7 1.0369 0.13314 1.2765 0.09377 12.2188 0.15675
448004 37.1191 36.86 1.5 1.0691 0.24858 1.2715 0.079172 12.199 0.13992
448787 37.2335 36.9195 2 1.0536 0.13503 1.2757 0.10394 12.1889 0.17416
449915 37.121 36.8511 1.8 1.0228 0.16528 1.2638 0.072324 12.2365 0.17625
449990 37.2283 37.213 2.7 1.0127 0.10937 1.2756 0.08499 12.2442 0.15152
450727 37.1515 37.1181 1.8 1.027 0.11556 1.2716 0.092345 12.2347 0.15803
451889 37.1376 37.0661 1.7 1.0306 0.31823 1.2966 0.086624 12.2299 0.17621
452202 36.7863 36.647 2.5 1.0355 0.11293 1.2591 0.074223 12.2165 0.14073
452765 37.4286 37.1035 2.6 1.0492 0.19757 1.2682 0.085825 12.1584 0.18516
452851 37.1445 37.1005 1.6 1.0349 0.14386 1.2621 0.074443 12.1476 0.18871
453690 37.362 36.9578 1.9 1.07 0.21709 1.2626 0.069578 12.0795 0.16664
454183 37.0561 37.0518 1.9 1.0505 0.10563 1.259 0.07595 12.125 0.17782
454230 37.0148 37.0991 1.6 1.0473 0.091263 1.2351 0.088534 12.1567 0.15901
456207 36.933 36.901 1.5 1.0288 0.21179 1.2376 0.073515 12.1645 0.19385
456657 37.3255 37.0063 1.8 1.0337 0.096844 1.2362 0.076456 12.1509 0.1935
456702 37.027 36.5813 1.5 1.0486 0.12916 1.2327 0.066362 12.1244 0.18235
457367 37.0685 36.6846 3 1.0479 0.11706 1.2223 0.07645 12.1301 0.18147
457503 37.067 36.6993 1.7 1.055 0.1058 1.2399 0.082608 12.1026 0.19185
458607 37.4748 37.1128 1.6 1.0554 0.11007 1.2184 0.075021 12.1021 0.22164
458610 37.1561 36.9476 1.5 1.0288 0.15135 1.1971 0.077106 12.0945 0.21348
462422 37.4073 37.113 1.8 1.077 0.27864 1.2049 0.066581 12.0802 0.21349
462431 37.0298 36.7096 2.4 1.0524 0.12703 1.23 0.074108 12.1175 0.22183
464746 37.2936 37.1475 2.7 1.0264 0.10219 1.2504 0.080125 12.0896 0.18816
464823 37.077 36.6106 1.7 1.038 0.14968 1.223 0.069658 12.1057 0.21931
464895 37.3026 37.1418 2 1.0404 0.14906 1.2285 0.067571 12.0833 0.22753
464915 37.2795 37.1475 1.6 1.0411 0.18321 1.2474 0.081798 12.1005 0.2128
465152 37.062 36.665 2.2 1.0652 0.12413 1.2359 0.072548 12.0824 0.20188
465175 37.2955 37.1425 2.4 1.034 0.11606 1.2276 0.075825 12.1256 0.19595
465178 37.3416 37.1141 2 1.053 0.11046 1.2349 0.073277 12.067 0.20358
465254 37.2838 37.1353 1.7 1.0568 0.11295 1.2453 0.063815 12.1117 0.21485
465313 37.2813 37.1276 1.7 1.0666 0.10344 1.2404 0.080706 12.0633 0.19209
466276 36.9121 36.7896 2.2 1.0411 0.12333 1.2507 0.071294 12.1121 0.20202
466277 36.9226 36.751 2.2 1.0505 0.16801 1.2516 0.073536 12.0578 0.19937
467071 37.0771 36.6375 1.7 1.0404 0.12341 1.2335 0.083782 12.0734 0.20008
467403 37.052 37.0436 1.8 1.0258 0.10321 1.2267 0.077515 12.1074 0.1829
468659 37.4095 37.0223 2 1.062 0.15995 1.2396 0.079044 12.097 0.22074
468885 36.9855 37.032 1.7 1.062 0.13088 1.2504 0.081334 12.0662 0.23306
469008 37.158 36.7281 1.5 1.075 0.13365 1.2565 0.07709 12.0157 0.23233
469316 37.3931 37.0266 3.2 1.0498 0.12211 1.2296 0.072239 12.0181 0.21757
469333 37.3968 37.02 2.4 1.0492 0.10116 1.2154 0.088951 12.1186 0.2159
469359 37.0665 36.9466 1.7 1.0613 0.11711 1.2492 0.076964 12.0734 0.22746
469415 36.9295 36.715 2 1.0374 0.21112 1.223 0.091313 12.0602 0.21069
469535 37.3958 37.0115 1.5 1.0379 0.10716 1.1837 0.087458 12.1041 0.22142
469563 37.3986 37.0103 1.5 1.0198 0.096128 1.2291 0.083757 12.1201 0.23926
471208 37.0046 37.0161 1.7 1.0282 0.1061 1.2025 0.1008 12.0999 0.20675
471209 36.9975 37.0203 1.5 1.0473 0.15587 1.2147 0.099679 12.0996 0.21774
471221 36.9768 37.006 1.7 1.0423 0.12363 1.202 0.089386 12.103 0.22432
471423 37.252 36.857 1.5 1.0454 0.26973 1.2282 0.088091 12.0516 0.22351
472157 37.2016 37.0743 1.5 1.0475 0.11028 1.2225 0.095029 12.1007 0.23191
472845 37.4296 37.1386 2 1.0667 0.13459 1.2246 0.11971 12.0239 0.23103
473109 36.9918 37.2638 1.7 1.0306 0.18982 1.1925 0.10129 12.0548 0.24217
473488 37.1745 37.1051 1.7 1.0652 0.10646 1.1875 0.10264 12.0723 0.20408
473689 37.1745 37.0838 1.5 1.0546 0.13907 1.1776 0.094244 12.0242 0.22982
473881 37.158 37.1086 1.6 1.0706 0.13553 1.1655 0.088656 11.973 0.22824
475087 37.2341 37.206 1.9 1.0643 0.11177 1.1755 0.077721 12.0143 0.2232
475227 37.2315 36.8936 2.7 1.0467 0.10313 1.1677 0.089821 12.055 0.21406
475942 36.6183 36.4515 2.3 1.0645 0.20595 1.1835 0.10086 11.9947 0.23782
476096 37.174 37.1106 1.6 1.0691 0.22771 1.1878 0.081839 12.0255 0.22711
477176 37.1766 37.1033 1.5 1.0517 0.097912 1.1629 0.086016 12.0529 0.20417
477221 37.151 37.098 1.5 1.0853 0.10881 1.1813 0.082153 12.0308 0.23012
477346 37.1468 37.1161 1.9 1.0687 0.16148 1.1605 0.098141 11.9968 0.22293
477660 37.1313 37.1108 1.9 1.0567 0.1185 1.164 0.081804 12.0155 0.24413
477788 37.139 37.108 1.6 1.0589 0.13821 1.1555 0.088384 11.9329 0.25037
478165 37.1305 37.0995 1.7 1.0665 0.14354 1.1782 0.068036 12.023 0.22732
478584 37.142 37.156 1.6 1.0652 0.11049 1.1897 0.066649 11.9925 0.20946
478627 36.5073 36.6326 1.9 1.1127 0.11833 1.169 0.08178 11.9752 0.22104
478905 37.4253 37.0916 1.8 1.0691 0.23272 1.1903 0.068048 12.0193 0.24759
478978 37.1526 37.1476 1.6 1.0898 0.25289 1.1915 0.084961 11.955 0.22644
479117 37.1513 37.1146 1.6 1.0939 0.12556 1.1929 0.072594 11.9539 0.23367
479326 36.686 36.632 2.8 1.0862 0.14682 1.1626 0.073601 11.9961 0.21358
479369 37.215 37.0518 1.5 1.0891 0.12821 1.1846 0.074438 11.9271 0.23063
479426 36.586 36.6131 1.7 1.0884 0.10973 1.1699 0.072683 11.9243 0.21393
479462 37.1328 37.1711 1.6 1.1036 0.16226 1.1801 0.076506 11.9367 0.22826
480008 37.2496 36.7341 1.8 1.0777 0.11647 1.1756 0.081468 11.9866 0.22108
480032 37.164 37.1003 2 1.0704 0.11748 1.1591 0.091695 11.9834 0.22203
480161 37.0951 37.2475 1.6 1.1062 0.17033 1.1723 0.074488 11.975 0.2269
480422 37.0831 37.2143 1.7 1.1097 0.1241 1.1572 0.080784 11.9377 0.21945
480471 37.2093 37.0695 1.5 1.0941 0.14645 1.1592 0.086179 11.9645 0.26637
480599 37.1925 37.0578 1.7 1.1057 0.12906 1.1694 0.065998 11.9085 0.23938
481222 37.2143 37.0753 1.5 1.0851 0.11235 1.1729 0.074826 11.9814 0.24594
481284 37.1671 37.1176 1.6 1.0884 0.10578 1.1924 0.067685 11.9558 0.23498
481898 37.1893 37.061 1.5 1.1015 0.20182 1.1701 0.074563 11.9536 0.21851
482446 37.1426 37.0426 1.6 1.1092 0.15165 1.1698 0.073982 11.8083 0.21932
483491 37.1293 37.0948 1.7 1.0744 0.14906 1.1816 0.066796 12.0022 0.27266
485385 37.149 37.206 1.5 1.1016 0.11697 1.1872 0.069048 11.9766 0.22136
485715 37.1541 37.1335 1.7 1.1126 0.12259 1.1894 0.062242 11.9054 0.23724
486331 37.1516 37.1916 1.6 1.1015 0.16882 1.1979 0.071411 11.9742 0.22153
486674 37.1535 37.0623 1.6 1.1186 0.12671 1.2107 0.075013 11.9548 0.23923
487377 37.3026 37.1656 1.7 1.1001 0.13904 1.2116 0.071073 11.9957 0.23199
487496 36.7278 36.6563 2.4 1.1057 0.14825 1.1921 0.067285 11.8809 0.22589
488476 37.1906 37.1458 1.8 1.1374 0.22798 1.217 0.073007 11.9421 0.20474
488854 36.997 36.992 1.8 1.1146 0.12479 1.2236 0.06721 11.91 0.2455
488885 37.2448 37.1088 1.5 1.1092 0.26245 1.2236 0.071946 11.9336 0.24731
489009 37.198 37.0603 1.7 1.0884 0.14447 1.2336 0.063613 11.9822 0.23426
489436 37.1756 37.0735 1.7 1.087 0.11559 1.2256 0.075868 12.0107 0.22408
489596 37.0393 36.8626 1.7 1.1229 0.14415 1.2254 0.066153 11.973 0.22984
490269 37.2425 36.7945 1.6 1.0926 0.12955 1.21 0.055912 11.9484 0.22271
490287 36.8935 36.9476 1.6 1.1234 0.2108 1.2327 0.058499 11.9348 0.22919
490584 37.159 37.128 1.6 1.1411 0.12907 1.2287 0.069635 11.9064 0.19298
491368 36.5436 36.4961 2.9 1.0841 0.1411 1.2288 0.079266 11.9518 0.23961
491600 37.3141 36.8806 1.6 1.1298 0.14245 1.2283 0.067305 11.8504 0.24628
491613 37.1688 37.1545 1.6 1.1448 0.13323 1.2284 0.086305 11.9067 0.23549
491741 37.1116 36.9413 2.2 1.1043 0.13555 1.2164 0.069825 11.922 0.22417
492085 37.1451 37.2176 1.5 1.1078 0.11802 1.2257 0.074935 11.963 0.24319
493551 37.1848 37.1801 1.5 1.1238 0.28369 1.2289 0.069984 11.9766 0.25523
493639 37.3173 36.9976 2.5 1.1271 0.12304 1.2301 0.071907 11.9624 0.24104
494365 37.3051 37.0861 3.2 1.112 0.15345 1.2401 0.065351 11.955 0.2431
494404 37.3141 37.1038 1.8 1.0987 0.11846 1.2253 0.078413 11.9833 0.22295
494411 37.3265 37.0845 2.1 1.079 0.16412 1.2253 0.084088 12.0309 0.25788
494412 37.251 37.122 1.6 1.0959 0.12648 1.2365 0.077763 11.9397 0.2569
494670 37.0281 37.1688 1.6 1.0966 0.11284 1.2463 0.083047 11.9267 0.23515
494749 37.2913 37.0925 2.1 1.0987 0.13481 1.2321 0.098159 11.9798 0.26076
494971 37.0108 37.2068 2.1 1.0646 0.12139 1.2596 0.078657 11.9961 0.24318
495154 37.3748 37.0946 1.9 1.0772 0.18156 1.2454 0.082498 11.9591 0.24422
495511 37.1391 37.2465 1.6 1.0857 0.11588 1.2483 0.072683 11.9477 0.22251
495605 37.1723 37.1763 1.7 1.0973 0.16369 1.2451 0.069831 11.9605 0.24265
495938 36.6245 36.4516 2 1.099 0.13873 1.2354 0.092475 11.9037 0.22868
496725 37.2078 36.9128 2 1.0864 0.20779 1.236 0.07883 12.0117 0.22365
496738 37.2341 36.8963 1.7 1.0953 0.1501 1.2511 0.074721 12.0238 0.25958
497048 37.2543 36.9621 2.2 1.0949 0.11975 1.2542 0.071842 11.9667 0.23647
497135 37.1533 37.2415 1.7 1.0878 0.19026 1.2442 0.093096 12.0411 0.24528
497623 37.077 36.5743 2 1.075 0.1231 1.2605 0.074664 12.0138 0.2212
497629 37.0398 36.6645 1.7 1.0758 0.11811 1.2562 0.087576 12.0045 0.29124
497630 37.0351 36.6435 2.5 1.0828 0.13944 1.2555 0.093208 11.9978 0.24921
497636 37.0846 36.5368 1.7 1.0579 0.16655 1.2565 0.078497 12.056 0.25322
497748 37.296 37.0923 1.9 1.0833 0.13874 1.2593 0.079516 12.0061 0.28447
497911 37.208 37.1573 2 1.0604 0.1317 1.2504 0.099259 12.0538 0.25223
498121 36.9998 37.1243 2.1 1.0633 0.13513 1.2524 0.094214 12.0171 0.25597
498323 37.1206 36.8348 2.5 1.0966 0.20812 1.2562 0.078561 12.0034 0.22632
498517 37.1228 36.8273 2.2 1.0369 0.18742 1.2637 0.080745 11.9992 0.23653
498571 37.1365 36.8183 1.9 1.095 0.18652 1.2613 0.068059 12.0121 0.2525
498615 37.096 36.799 2 1.0536 0.12261 1.262 0.085494 11.9176 0.23171
498861 37.119 36.8298 3.3 1.0462 0.13319 1.2507 0.080568 12.0514 0.25963
499498 37.1205 36.8251 2.1 1.044 0.12764 1.264 0.075545 12.0444 0.22602
499548 37.1188 36.8436 1.7 1.0355 0.11585 1.2627 0.075137 12.0728 0.23316
499721 36.6213 36.473 1.5 1.0123 0.12443 1.2464 0.086568 12.1251 0.23488
500114 36.9795 37.1358 1.8 1.0353 0.16518 1.2538 0.071025 12.1052 0.21428
500530 37.1201 36.8138 1.5 1.0518 0.12062 1.2421 0.077564 11.9954 0.22217
501224 37.1198 36.827 1.8 1.0414 0.12057 1.2386 0.091138 12.0573 0.20315
501413 37.121 36.8296 2.4 1.0158 0.12657 1.2203 0.095375 12.1461 0.23115
501414 37.1258 36.8281 2.5 1.0372 0.15811 1.2279 0.092298 12.0595 0.23931
501416 37.1111 36.8 1.6 1.0581 0.19439 1.2247 0.090373 11.9398 0.25303
501428 37.1145 36.823 1.9 1.0604 0.1749 1.207 0.091522 12.0559 0.25478
501451 37.3091 36.9623 2.4 1.0361 0.12352 1.2092 0.068788 12.0521 0.20405
501551 37.3171 36.9485 1.8 1.0324 0.22105 1.2027 0.072805 12.1233 0.24757
502036 37.1471 36.8243 2.3 1.0296 0.11287 1.2091 0.069609 12.0876 0.21903
502037 37.1558 36.822 1.9 1.0312 0.096475 1.2226 0.086061 12.1043 0.21291
502090 37.2251 36.844 1.8 1.0224 0.12091 1.2376 0.084121 12.0476 0.21284
502113 36.9666 37.1898 2.3 1.0282 0.15417 1.2116 0.08482 12.1473 0.26867
502221 37.1036 36.8306 1.5 1.0312 0.21275 1.2129 0.08101 12.0791 0.23411
502375 36.876 36.6911 2.8 1.03 0.15706 1.2174 0.079438 12.1356 0.2266
502385 36.8753 36.6981 3.5 0.97768 0.21824 1.229 0.074754 12.1863 0.2207
502386 36.8878 36.6878 2.7 0.97736 0.14218 1.2152 0.092172 12.2253 0.20404
503954 37.1715 36.8003 1.6 1.0122 0.17825 1.2212 0.09013 11.9647 0.13925
504719 37.175 37.2308 2 1.012 0.25214 1.2099 0.098208 11.967 0.17363
505403 36.955 36.8386 2.8 0.97133 0.16476 1.1964 0.10277 11.9879 0.1382
505755 37.3735 37.0821 1.8 0.97562 0.10871 1.1946 0.093595 11.9793 0.12965
505875 37.1211 37.0695 1.9 0.9836 0.10426 1.2112 0.08598 11.9523 0.12539
506056 36.883 36.6866 2.6 1.0048 0.10559 1.19 0.10805 11.9763 0.11562
506399 36.5441 36.5151 3.1 0.97317 0.12755 1.2099 0.11625 12.0077 0.13062
506728 37.124 36.753 2.1 0.98676 0.12605 1.2018 0.094623 11.9882 0.14973
506842 36.5518 36.5275 2.3 0.96171 0.26062 1.1906 0.081374 12.0112 0.17732
507123 37.1221 36.7458 1.9 0.97972 0.31736 1.1974 0.08334 11.9991 0.1767
508132 36.8783 36.6963 2.5 0.96936 0.1609 1.1826 0.095444 12.0015 0.1376
508779 37.2898 37.1238 1.7 0.97 0.1216 1.1694 0.10341 11.9793 0.12463
508853 37.32 36.8973 1.5 0.98525 0.23962 1.175 0.10125 11.9854 0.16227
508945 36.8493 36.802 1.8 0.96203 0.22893 1.1606 0.096712 12.0117 0.16069
509141 37.402 37.0713 1.8 0.98152 0.17625 1.1582 0.08905 11.9928 0.1701
509189 37.1348 37.1348 1.7 1.0022 0.090427 1.1658 0.10141 11.9825 0.10958
509450 37.1215 36.8355 2.2 0.98627 0.18874 1.1452 0.1087 11.9765 0.14794
509901 37.1178 36.821 2 0.97369 0.39548 1.1499 0.096815 12.0018 0.13566
510053 36.9066 36.9795 2.1 0.9791 0.31232 1.1406 0.098243 12.0063 0.18243
510508 37.1656 37.2211 1.9 0.97654 0.26181 1.1316 0.12427 12.0125 0.18316
511402 36.9371 36.475 3.1 0.93965 0.15548 1.1362 0.10745 12.0154 0.12361
513612 37.2168 36.9701 1.7 0.93692 0.15202 1.1239 0.15088 12.0196 0.16025
513615 37.1495 37.2023 1.8 0.9444 0.19763 1.127 0.1178 11.998 0.18541
513777 36.6486 36.5425 1.6 0.95988 0.11088 1.1276 0.12916 11.9846 0.11606
513914 37.1601 37.1786 2 0.96957 0.25817 1.0969 0.10635 11.9978 0.15372
514158 37.1066 36.8331 1.7 0.95124 0.20335 1.1483 0.10854 11.9857 0.14317
514310 37.3086 37.0956 1.7 0.96403 0.19661 1.1469 0.11618 12.0048 0.13509
514363 36.9686 36.7453 3.5 0.92521 0.096319 1.142 0.12406 12.0496 0.10135
514467 37.2006 37.1765 1.8 0.91593 0.11405 1.1609 0.11126 12.0564 0.1001
514651 37.1596 37.2055 1.9 0.95556 0.098673 1.1521 0.11739 12.0232 0.1097
514882 37.2515 36.9338 1.7 0.934 0.10003 1.1555 0.10508 12.0448 0.10087
515498 37.2328 37.1121 1.8 0.95305 0.11133 1.1447 0.11799 12.0366 0.095389
515718 36.602 36.4603 2.6 0.95146 0.23092 1.1465 0.10226 12.0434 0.14006
515770 37.2911 36.9661 2.7 0.92991 0.15301 1.1326 0.10352 12.0672 0.13665
515826 37.0518 37.2478 2 0.94131 0.1359 1.124 0.10101 12.0424 0.12832
515926 37.257 36.937 1.6 0.94169 0.16909 1.1446 0.11033 12.0532 0.12618
516018 37.1595 37.1315 1.9 0.93896 0.16979 1.176 0.099606 12.0567 0.11976
516091 37.1326 37.208 1.9 0.93593 0.21154 1.1739 0.11267 12.0654 0.144
516228 37.0343 36.99 2 0.9289 0.15685 1.1655 0.1049 12.0806 0.13019
516426 37.138 37.208 1.7 0.95775 0.34528 1.1672 0.10067 12.0399 0.12917
516901 37.2778 37.005 1.7 0.96001 0.15656 1.1636 0.1163 12.0309 0.1331
517093 37.3316 37.1266 1.8 0.9537 0.15736 1.167 0.12073 12.0418 0.11416
517094 37.4085 37.1016 1.5 0.95697 0.19567 1.1487 0.11644 12.0449 0.16207
517231 37.3281 37.1198 1.7 0.96023 0.16672 1.1624 0.092646 12.0322 0.1407
517351 37.132 36.7991 2.4 0.96101 0.15104 1.1811 0.11847 12.0312 0.15389
517481 37.1145 36.825 1.7 0.96452 0.16444 1.1543 0.11289 12.0342 0.18272
517537 37.2116 36.7796 2.1 0.97712 0.13514 1.135 0.12884 12.0251 0.15422
517911 37.4983 37.06 1.6 0.97101 0.10196 1.1311 0.099658 12.0375 0.12267
517974 37.0805 37.0845 2.1 0.96213 0.16778 1.1407 0.11523 12.0449 0.15506
518252 37.2336 37.1991 1.6 0.94656 0.16453 1.1001 0.12351 12.0479 0.13626
519036 37.1071 36.6475 1.6 0.98448 0.10465 1.1233 0.11386 12.024 0.12321
519344 37.2913 37.138 1.7 0.9563 0.13245 1.1015 0.12169 12.0419 0.13091
519557 37.0796 36.8195 1.9 0.99709 0.19494 1.1122 0.12459 12.0388 0.17079
520162 37.0598 36.6836 2.1 0.99556 0.13794 1.0971 0.12575 12.0213 0.1397
520621 37.3425 37.117 1.8 0.98489 0.1534 1.1264 0.15164 12.0268 0.12676
521158 37.0788 37.202 1.8 0.98901 0.10796 1.0795 0.13097 12.0143 0.10039
521344 37.1208 36.8425 1.8 0.99341 0.11841 1.1163 0.14321 12.0095 0.10666
521369 37.0543 37.227 1.8 1.0055 0.11631 1.1208 0.13389 12.0241 0.10614
521805 36.9658 37.192 1.8 0.98064 0.10153 1.0939 0.11284 12.0393 0.095774
522783 36.585 36.4965 1.9 0.98806 0.17007 1.0954 0.12228 12.0072 0.14383
523413 37.1245 37.1941 1.6 0.9831 0.12197 1.0774 0.12897 12.0313 0.12432
523465 37.2626 37.1206 1.9 1.0283 0.099245 1.1538 0.1289 12.0018 0.089334
523468 37.2533 37.1038 2.6 1.0052 0.24103 1.1186 0.12608 12.0058 0.12727
524189 37.2288 36.9025 2.1 1.0065 0.26819 1.1253 0.15021 12.0262 0.15092
524437 37.1066 36.8283 1.7 1.0184 0.13973 1.1334 0.12132 12.0001 0.096741
524580 37.2671 37.0913 1.9 1.0115 0.1133 1.1493 0.12962 11.9949 0.11413
524649 37.3381 36.8811 2.8 0.99578 0.1167 1.128 0.13865 12.0333 0.11181
524752 37.1271 37.1116 1.6 1.0089 0.13394 1.1313 0.11794 12.044 0.11629
524842 37.0731 36.6621 2.1 0.98456 0.10147 1.1484 0.1005 12.0542 0.10663
525009 36.7283 36.4496 2.9 0.95953 0.13824 1.1325 0.14849 12.0681 0.13436
525345 37.2048 36.8968 1.5 1.0125 0.13446 1.135 0.11024 12.0074 0.12538
525445 37.0483 37.0168 1.9 0.98859 0.12534 1.1256 0.11994 12.0154 0.10423
525601 37.0068 37.2835 1.7 1.0084 0.11515 1.1133 0.11359 12.023 0.10743
525911 37.0473 37.1683 2.1 0.98989 0.13523 1.1164 0.11098 12.0355 0.12586
525968 36.5983 36.6521 1.7 1.0219 0.1466 1.1152 0.10868 12.0116 0.132
526023 37.2866 37.0215 2.3 1.0043 0.10133 1.0626 0.13512 12.0087 0.098708
526040 37.0743 36.7918 1.7 1.0041 0.13061 1.0749 0.11954 12.0144 0.10007
526142 37.128 37.1751 1.5 1.0076 0.1096 1.092 0.13181 12.0209 0.094515
526250 37.0985 36.837 1.8 1.0182 0.1964 1.1038 0.1109 12.0206 0.11067
526688 37.1985 36.9223 1.6 1.0223 0.12243 1.1098 0.1035 11.9818 0.11595
527123 36.5783 36.4781 1.6 1.0036 0.16241 1.142 0.1045 11.9948 0.11362
527574 36.6143 36.4986 1.8 0.98666 0.106 1.1058 0.12769 12.012 0.10045
527700 37.4676 36.9656 2.2 1.0045 0.129 1.1241 0.13528 12.0157 0.11507
528129 37.4103 37.0461 2 1.0295 0.22192 1.1228 0.12122 11.979 0.13702
528150 37.4055 37.0451 1.5 0.99815 0.1158 1.1154 0.12071 11.9897 0.10633
528153 37.15 37.197 1.6 0.9787 0.1172 1.1195 0.10679 12.0167 0.10052
528231 37.0846 36.8138 2 1.0141 0.10679 1.1024 0.12203 11.9953 0.093886
528238 36.6175 36.435 2.8 1.0022 0.11217 1.1291 0.13066 11.9982 0.10564
528295 36.6658 36.5901 3.3 0.99665 0.11612 1.1129 0.12359 11.9976 0.10177
528550 37.3268 36.8573 3 0.95692 0.11467 1.1327 0.1211 12.0316 0.094372
528572 37.3113 36.8008 1.7 0.96016 0.11628 1.1278 0.10014 12.0301 0.098285
528964 37.4633 36.9698 2.6 0.95565 0.1333 1.105 0.12317 12.0441 0.10622
529018 36.6946 36.587 3.5 0.95054 0.098019 1.1493 0.12058 12.0503 0.089607
529061 36.6816 36.6003 3.6 0.93915 0.098496 1.1381 0.10867 12.0929 0.10145
529066 36.641 36.6241 2.1 0.93965 0.097982 1.142 0.13013 12.1006 0.086749
529076 36.6945 36.588 2.2 0.9052 0.10316 1.1428 0.10549 12.1292 0.11269
529130 37.4695 36.958 1.5 0.92816 0.11978 1.1231 0.13589 12.1341 0.15039
529131 36.7005 36.5926 2 0.93837 0.09958 1.1366 0.12095 12.1198 0.10497
529132 36.7135 36.595 2.7 0.90093 0.11445 1.119 0.10693 12.1482 0.10726
529198 37.4615 37.0106 1.5 0.89674 0.11429 1.1091 0.12123 12.1443 0.10411
529241 37.4515 36.9615 2.6 0.8797 0.1135 1.1211 0.11863 12.1936 0.11877
529247 37.4531 36.9485 2 0.89081 0.11239 1.0991 0.12258 12.1777 0.1067
529258 37.463 36.96 3.8 0.85919 0.10808 1.0775 0.12971 12.3273 0.15233
529271 37.4521 36.9578 2.8 0.84731 0.088795 1.1056 0.11655 12.3191 0.14098
529296 37.455 36.9706 2 0.86816 0.10468 1.1283 0.10384 12.2815 0.12562
529429 37.2708 37.1396 1.5 0.87089 0.12719 1.1214 0.11019 12.324 0.12863
529444 37.4588 36.9535 3.6 0.86816 0.11479 1.1056 0.095587 12.3398 0.12898
529461 37.4538 36.9636 2.1 0.83593 0.096298 1.1064 0.10676 12.3557 0.13384
529474 37.4636 36.9605 3.6 0.83684 0.081476 1.0987 0.10162 12.3562 0.11697
529476 37.461 36.9548 2.4 0.84244 0.10894 1.0975 0.08645 12.3587 0.13906
529486 37.4605 36.9648 3.2 0.82596 0.15021 1.086 0.095008 12.3993 0.1342
529518 37.47 36.9735 3.6 0.8003 0.084981 1.1068 0.090592 12.4239 0.1106
529549 37.4585 36.9665 2.5 0.81621 0.083489 1.1046 0.084016 12.3966 0.1157
529572 37.1198 36.9525 1.7 0.81351 0.13915 1.1082 0.088573 12.3937 0.14315
529585 37.4466 36.9718 2 0.80299 0.10482 1.0967 0.078873 12.3999 0.12677
529595 37.462 36.9546 2 0.79076 0.089467 1.0834 0.087839 12.4134 0.12168
529702 37.4583 36.9676 1.8 0.8067 0.087719 1.096 0.080111 12.3924 0.1207
529703 37.3096 37.0813 1.5 0.83884 0.096444 1.1061 0.092453 12.3661 0.12721
529770 36.7258 36.5406 1.7 0.81783 0.094317 1.0935 0.086183 12.4113 0.13081
529818 37.463 36.9606 2.3 0.82239 0.11221 1.0883 0.091622 12.4141 0.14141
530034 37.4576 36.9801 4.2 0.79566 0.09274 1.0926 0.085571 12.6331 0.2186
530326 37.4591 36.9638 2.9 0.76669 0.11739 1.0667 0.085951 12.6952 0.23162
530330 37.4485 36.9826 1.6 0.76989 0.091988 1.0499 0.08472 12.7689 0.21623
530531 37.2815 36.8923 1.5 0.77964 0.1335 1.0645 0.071188 12.7121 0.20513
530696 37.152 37.182 1.7 0.78184 0.089841 1.0696 0.076067 12.7387 0.21136
530784 37.167 37.2281 1.7 0.78233 0.088512 1.0675 0.069717 12.6451 0.22291
530897 37.0446 37.1941 1.6 0.77162 0.086234 1.0898 0.095961 12.7535 0.21374
530948 37.456 36.9595 2.5 0.77983 0.087979 1.0768 0.081857 12.7366 0.21636
531067 37.1856 37.2183 1.9 0.79165 0.090584 1.0864 0.089732 12.7373 0.22451
531361 37.1313 37.1596 1.8 0.78386 0.094057 1.0803 0.076081 12.7357 0.2343
531834 37.41 37.0526 1.6 0.79728 0.086675 1.0747 0.075141 12.6336 0.20155
531841 37.4141 37.044 2.3 0.76872 0.081015 1.0879 0.089144 12.7377 0.2088
531868 37.4126 37.0481 1.6 0.78398 0.0962 1.0695 0.088922 12.6568 0.22705
531928 37.4518 36.9546 1.9 0.76701 0.11623 1.0619 0.092393 12.6863 0.22199
531932 37.454 36.9618 1.5 0.76806 0.10097 1.0475 0.092642 12.745 0.20794
531960 36.659 36.6348 1.6 0.76597 0.082421 1.0814 0.092815 12.7591 0.21961
531997 37.3063 36.9578 1.6 0.77716 0.08564 1.0633 0.098298 12.7686 0.21713
532104 37.068 37.1385 1.9 0.78311 0.082464 1.0637 0.079659 12.7197 0.21152
532128 37.458 36.983 2.6 0.7633 0.076993 1.0654 0.075601 12.7214 0.20982
532132 37.4688 36.9726 1.9 0.76384 0.095951 1.0869 0.090951 12.7215 0.23972
532143 37.1993 36.9008 1.5 0.76612 0.083812 1.0682 0.10722 12.7907 0.21634
532847 36.652 36.484 1.6 0.7571 0.098712 1.0887 0.08928 12.7825 0.22057
533643 36.696 36.591 2.5 0.75079 0.11829 1.0737 0.086731 12.746 0.21256
533690 37.058 37.195 1.8 0.75799 0.13276 1.0721 0.076369 12.8037 0.22472
533801 37.241 37.154 1.6 0.75033 0.084075 1.08 0.10987 12.7861 0.21817
533885 37.463 36.969 2 0.73791 0.073856 1.0866 0.089659 12.8006 0.18946
534131 37.356 36.851 1.8 0.77745 0.093788 1.0876 0.082966 12.6732 0.23102
534137 37.354 36.858 1.5 0.77807 0.089006 1.0917 0.11564 12.7557 0.21709
534868 37.194 36.869 1.6 0.76909 0.11552 1.0696 0.11017 12.7771 0.23448
535444 37.436 36.989 2.1 0.76306 0.095291 1.0802 0.086248 12.7295 0.21899
535707 37.14 37.217 1.7 0.77368 0.10684 1.0807 0.087536 12.758 0.22477
535790 36.975 37.16 1.8 0.7959 0.11321 1.0867 0.1046 12.6416 0.22678
536346 37.313 37.139 1.6 0.7637 0.09934 1.0973 0.095651 12.7647 0.21989
536723 37.336 36.852 1.6 0.78848 0.090332 1.0798 0.081534 12.7214 0.23744
537152 37.071 37.203 1.6 0.77943 0.10051 1.0938 0.087248 12.7136 0.21154
537505 37.351 36.907 2.2 0.75592 0.08657 1.0755 0.075818 12.7952 0.2241
538108 37.505 37.016 1.9 0.7691 0.095874 1.0648 0.09128 12.6953 0.2192
538256 36.55 36.508 2 0.79045 0.099498 1.076 0.08114 12.7295 0.20089
538300 36.555 36.541 1.6 0.80202 0.10187 1.0783 0.085889 12.6805 0.21399
538662 36.698 36.606 1.6 0.76691 0.093815 1.081 0.10094 12.7065 0.21214
538875 37.164 36.816 2 0.77938 0.083349 1.0792 0.085634 12.7732 0.21509
539253 36.773 36.452 1.5 0.7908 0.082245 1.0768 0.097535 12.7145 0.21045
540010 37.334 36.867 1.5 0.79261 0.10834 1.0709 0.10476 12.7068 0.22157
540250 36.961 37.161 1.5 0.79385 0.088235 1.0555 0.08735 12.6929 0.20438
540304 36.98 37.025 1.5 0.76514 0.12428 1.0582 0.085105 12.7718 0.22764
540767 36.754 36.694 1.5 0.75706 0.14466 1.0629 0.089612 12.6642 0.20008
541341 36.897 36.634 2.1 0.78844 0.09525 1.0635 0.090058 12.6766 0.20399
541818 37.057 37.152 1.8 0.79942 0.098984 1.0607 0.11338 12.7291 0.23232
542212 37.218 36.822 1.6 0.77841 0.098722 1.0558 0.10154 12.6786 0.22796
542245 36.638 36.694 2.9 0.76235 0.10868 1.0701 0.083263 12.7674 0.23112
542302 37.348 37.047 1.6 0.74689 0.079129 1.0557 0.089502 12.7836 0.20742
542688 37.348 37.127 1.7 0.77798 0.1045 1.0495 0.084781 12.7231 0.24674
542828 36.989 37.06 2.1 0.77114 0.090219 1.0639 0.080641 12.7522 0.19631
542937 36.773 36.634 1.5 0.75951 0.1024 1.0754 0.08274 12.7167 0.22386
543322 36.929 37.058 1.6 0.77889 0.091247 1.0592 0.097227 12.693 0.22692
543428 37.288 37.043 7.7 0.73455 0.10607 1.0773 0.081971 15.3687 1.4284
