# Supplementary material for: The preparatory process of the 2023 Mw 7.8 Türkiye earthquake
Source: Sci Rep. 2023 Oct 19;13:17853. doi: 10.1038/s41598-023-45073-8 (PMC10587168; doi:10.1038/s41598-023-45073-8)
Supplement: Supplementary file 4 — Supplementary Information 4. [file 41598_2023_45073_MOESM4_ESM.csv]

ID-AFAD Latitude Longitude Magnitude b-value SE-b-value Dc SE-Dc energy-rate SE-energy-rate
390272 37.6941 37.4291 2.8 0.92122 0.11653 1.3405 0.13533 12.0035 0.15247
390367 37.662 37.396 2.7 0.91958 0.11151 1.3383 0.14676 12.0387 0.16382
390815 37.6798 37.4261 1.5 0.91135 0.10807 1.3044 0.14869 12.0145 0.14819
390922 37.4503 37.3576 1.8 0.91751 0.1175 1.3245 0.1296 12.0398 0.14971
391545 37.6893 37.3645 1.6 0.90978 0.10977 1.3576 0.1318 12.0344 0.16635
392103 37.4311 37.3876 1.9 0.88804 0.10401 1.3522 0.14443 12.0231 0.15743
392329 37.6945 37.4266 1.6 0.92325 0.10968 1.3228 0.12901 11.9995 0.16512
392507 37.7755 37.372 1.6 0.9121 0.11982 1.3527 0.11428 12.0421 0.14517
392717 37.7068 37.4178 1.7 0.91499 0.13576 1.2968 0.099935 12.0115 0.15174
393446 37.6793 37.4166 1.5 0.91409 0.15055 1.3337 0.10605 12.0513 0.1463
394414 37.7055 37.4333 1.5 0.9602 0.30956 1.324 0.10063 11.9781 0.14082
394546 37.4056 37.2536 1.5 0.9108 0.12522 1.3264 0.11646 11.9579 0.14609
394876 37.6681 37.4296 1.7 0.92835 0.14836 1.328 0.11458 12.0062 0.13784
394971 37.6978 37.408 2 0.93838 0.11233 1.3138 0.10639 11.9982 0.14942
394975 37.6776 37.4421 2.8 0.91502 0.11357 1.3373 0.098967 12.0485 0.15711
394980 37.6628 37.4466 1.6 0.94473 0.12842 1.3137 0.12161 12.0061 0.17135
395738 37.7193 37.7381 1.6 0.91367 0.11082 1.3503 0.098429 12.0511 0.15918
397099 37.4026 37.2898 2 0.92521 0.1089 1.3105 0.10686 12.0415 0.16156
397152 37.6828 37.4025 2 0.92423 0.23717 1.33 0.11509 12.0056 0.14732
397202 37.6983 37.4203 2 0.91502 0.12507 1.3228 0.099451 12.06 0.14879
399082 37.6338 37.4035 1.7 0.92883 0.10794 1.3262 0.11171 12.0281 0.16437
399288 37.2448 37.354 1.8 0.93882 0.10504 1.3428 0.10702 12.0022 0.13947
399319 37.1668 37.2821 1.9 0.92233 0.12816 1.3134 0.10276 12.0286 0.15899
399636 37.5855 37.5081 1.5 0.9322 0.10822 1.3284 0.11431 12.0137 0.14655
399957 37.3506 37.2143 1.5 0.92736 0.12683 1.3066 0.13238 11.9844 0.15288
400170 37.8431 37.7378 3.6 0.9122 0.096587 1.3156 0.10575 12.0535 0.13043
400416 37.74 37.3248 1.5 0.91871 0.10259 1.3345 0.11283 12.0812 0.12739
401165 37.375 37.298 1.5 0.89414 0.14555 1.3033 0.11566 12.0317 0.1156
401473 37.6635 37.4148 1.5 0.88688 0.10074 1.3191 0.095981 12.0792 0.13982
401821 37.412 37.2725 1.5 0.92668 0.099968 1.3178 0.11889 12.0512 0.13325
402072 37.5465 37.178 1.6 0.90377 0.11968 1.3295 0.096487 12.0659 0.1426
403764 37.8511 37.7965 1.9 0.89911 0.14846 1.316 0.11277 12.0773 0.13767
403858 37.6963 37.3971 1.6 0.90569 0.099496 1.3331 0.11958 12.0621 0.14766
403859 37.7123 37.416 1.5 0.91415 0.11678 1.295 0.11121 12.0388 0.15053
405514 37.4566 37.1526 1.9 0.90039 0.091116 1.3155 0.10959 12.0777 0.12361
405545 37.4683 37.3831 2.6 0.89972 0.096093 1.3264 0.11336 12.0398 0.14034
407451 37.7113 37.4256 1.8 0.906 0.12772 1.2906 0.11017 12.0258 0.15802
409651 37.3718 37.2438 1.5 0.89382 0.095307 1.316 0.10367 12.0493 0.15441
410374 37.675 37.4165 2.5 0.89211 0.10413 1.2894 0.11259 12.0843 0.1457
410376 37.6841 37.4066 2.4 0.89303 0.083581 1.3011 0.11201 12.0539 0.12127
410441 37.6753 37.4038 2.2 0.8858 0.097634 1.3284 0.10744 12.0599 0.14247
410497 37.67 37.4158 3 0.87889 0.11137 1.2974 0.10618 12.05 0.16659
410546 37.678 37.4076 2.3 0.86046 0.082305 1.3241 0.12047 12.1024 0.12571
410909 37.8565 37.777 3.1 0.86202 0.085631 1.3165 0.11972 12.1149 0.13306
410918 37.8515 37.7795 1.7 0.86683 0.095486 1.2998 0.10414 12.1216 0.14918
411209 37.8388 37.807 2 0.87953 0.099505 1.3044 0.124 12.0959 0.1269
411283 37.7223 37.5303 1.7 0.87303 0.094416 1.2897 0.11984 12.0853 0.14979
411875 37.656 37.3091 1.7 0.86989 0.10398 1.3072 0.12279 12.0786 0.14084
412250 37.144 37.3228 1.8 0.86653 0.094396 1.279 0.097357 12.0876 0.15167
413024 37.6753 37.3973 1.6 0.90534 0.097399 1.2802 0.10875 12.0766 0.1308
413611 37.6715 37.2648 1.9 0.89901 0.10462 1.2978 0.10911 12.0432 0.14567
415454 37.6606 37.7055 1.7 0.88905 0.098863 1.3014 0.11206 12.0598 0.12264
416065 37.6883 37.3968 4.1 0.87076 0.084187 1.3313 0.11818 12.2517 0.18711
416070 37.6936 37.3925 2.8 0.84459 0.096746 1.3238 0.13369 12.2716 0.21883
416078 37.6736 37.441 1.7 0.86088 0.094535 1.3129 0.12265 12.2389 0.20344
416111 37.6985 37.3778 1.5 0.86524 0.088762 1.3399 0.13439 12.2612 0.19693
416165 37.6978 37.3986 1.7 0.86063 0.10237 1.3467 0.13193 12.2517 0.19802
416338 37.669 37.2531 2.6 0.87776 0.1029 1.3911 0.12222 12.2534 0.1766
416346 37.6976 37.394 1.8 0.86133 0.081645 1.3836 0.13144 12.304 0.19327
416366 37.688 37.4021 2.4 0.85738 0.11228 1.4066 0.12246 12.2808 0.19078
416375 37.681 37.3941 2.3 0.85082 0.096209 1.3924 0.12699 12.261 0.23102
416408 37.681 37.4021 1.8 0.83292 0.10728 1.4277 0.12167 12.3153 0.22198
417069 37.4785 37.3813 1.7 0.84166 0.084387 1.428 0.11208 12.3153 0.19413
417346 37.6871 37.3881 2.2 0.83751 0.086577 1.435 0.11544 12.3438 0.18446
417466 37.6926 37.3985 2.7 0.83405 0.091727 1.4587 0.12382 12.3438 0.19815
418709 37.8363 37.5486 2.3 0.84941 0.086734 1.429 0.11902 12.3092 0.1941
419123 37.6896 37.3965 1.7 0.84057 0.094046 1.4526 0.11021 12.3289 0.21199
420330 37.6598 37.39 1.6 0.83335 0.11119 1.4471 0.12188 12.3246 0.21374
420656 37.2153 37.3445 1.6 0.84313 0.12742 1.4577 0.11392 12.3115 0.20143
421974 37.6878 37.4016 4.4 0.79376 0.085954 1.4531 0.1205 12.5771 0.2464
421975 37.7086 37.3918 2.6 0.81388 0.097909 1.4712 0.11451 12.5747 0.27331
421976 37.6965 37.408 2.5 0.80307 0.085243 1.4571 0.118 12.5846 0.24622
421977 37.6903 37.3971 2.1 0.81279 0.099352 1.4609 0.10753 12.599 0.22843
421982 37.6965 37.4085 2.3 0.7909 0.10561 1.4681 0.11829 12.5871 0.23677
421983 37.6915 37.3933 2 0.79427 0.084104 1.4385 0.10461 12.6094 0.23816
421984 37.7013 37.421 1.5 0.79683 0.11836 1.4534 0.10726 12.6085 0.25823
421986 37.6891 37.394 2.2 0.79001 0.085122 1.4645 0.11054 12.6014 0.2469
421988 37.6971 37.4055 2.5 0.79006 0.09321 1.456 0.10477 12.6566 0.24544
421989 37.707 37.4023 1.9 0.7847 0.084232 1.4931 0.10315 12.6485 0.2593
421990 37.6908 37.4048 1.7 0.80235 0.086718 1.4701 0.09435 12.586 0.24855
421991 37.6945 37.4085 1.6 0.8081 0.078012 1.4519 0.1006 12.5775 0.24547
421999 37.6958 37.4083 1.8 0.79895 0.087502 1.4756 0.099066 12.6072 0.26422
422000 37.7125 37.36 1.5 0.81316 0.087231 1.4818 0.10106 12.5968 0.24258
422008 37.689 37.3993 2.4 0.8016 0.10267 1.4667 0.093262 12.6157 0.26629
422016 37.6933 37.4031 2.1 0.80638 0.098461 1.451 0.10538 12.599 0.26374
422028 37.6886 37.3948 1.7 0.79549 0.099998 1.4183 0.10586 12.6738 0.26645
422033 37.6938 37.4035 1.8 0.78692 0.09311 1.4158 0.11387 12.669 0.23374
422035 37.6935 37.3831 2.1 0.80196 0.097013 1.4351 0.11817 12.6099 0.26558
422040 37.6881 37.3983 1.7 0.81085 0.13249 1.409 0.10863 12.6176 0.25251
422069 37.694 37.3861 2.2 0.80102 0.11936 1.4135 0.11011 12.6202 0.26768
422072 37.6858 37.4045 2.3 0.79793 0.10632 1.4168 0.10832 12.6272 0.28129
422128 37.705 37.4128 2.3 0.78883 0.11291 1.4159 0.098423 12.6383 0.25225
422125 37.6865 37.409 2.8 0.77798 0.081941 1.4298 0.1041 12.6903 0.22842
422124 37.7131 37.4018 2.1 0.79937 0.074932 1.4329 0.098114 12.6446 0.21707
422126 37.6765 37.3958 2.7 0.79495 0.1236 1.4437 0.09727 12.6916 0.24266
422152 37.6938 37.4075 1.5 0.80123 0.091407 1.4449 0.09726 12.6933 0.24667
422205 37.6065 37.2828 1.8 0.80593 0.13818 1.4189 0.12189 12.677 0.23582
422326 37.6973 37.3883 1.7 0.79932 0.087642 1.4138 0.094414 12.6993 0.24018
422353 37.692 37.4063 2.3 0.80752 0.081671 1.4227 0.11579 12.6588 0.25727
422446 37.699 37.4136 2 0.81772 0.092069 1.4383 0.10043 12.6459 0.22608
422596 37.69 37.3888 2 0.82352 0.13886 1.404 0.11121 12.6621 0.25049
422598 37.6751 37.4621 1.7 0.80799 0.14967 1.3893 0.12354 12.6567 0.23369
422600 37.7421 37.3471 2.2 0.81507 0.15195 1.4533 0.1124 12.669 0.23124
422609 37.6703 37.389 1.7 0.83391 0.13487 1.4305 0.11819 12.607 0.22584
422676 37.684 37.4028 1.7 0.87179 0.09853 1.4031 0.12388 12.5916 0.22701
422836 37.6935 37.4028 2.3 0.8295 0.10044 1.3896 0.12407 12.6196 0.25803
422860 37.6886 37.3928 1.6 0.83935 0.14073 1.3992 0.13501 12.6515 0.20149
422917 37.8275 37.5521 1.6 0.85876 0.14945 1.3802 0.12312 12.6309 0.22039
423202 37.6965 37.3975 1.6 0.83555 0.17907 1.386 0.11288 12.6492 0.23094
423303 37.6886 37.3888 1.7 0.86496 0.13511 1.3942 0.1228 12.5867 0.23109
423707 37.6915 37.3815 1.6 0.83736 0.17066 1.3996 0.11993 12.6832 0.19811
423812 37.6918 37.3881 2.9 0.84672 0.098687 1.3839 0.12552 12.6486 0.24941
424184 37.6716 37.3913 1.5 0.83444 0.13528 1.4345 0.12906 12.6423 0.25814
424193 37.662 37.3786 2 0.84262 0.09635 1.4027 0.12466 12.6785 0.22691
424227 37.6841 37.3881 1.8 0.85522 0.1204 1.3726 0.11764 12.5933 0.26345
424240 37.6596 37.398 1.9 0.83029 0.09357 1.3922 0.11685 12.6221 0.25796
424256 37.688 37.417 3.1 0.83681 0.12958 1.4287 0.12796 12.6667 0.21079
424525 37.6823 37.4046 2.1 0.82908 0.10564 1.4165 0.13482 12.6671 0.2664
424550 37.6861 37.4015 3.2 0.82731 0.10642 1.4207 0.12154 12.739 0.21047
424569 37.691 37.3973 1.6 0.83459 0.10459 1.3846 0.12721 12.6892 0.27161
424585 37.6946 37.4066 2.5 0.82528 0.094006 1.3858 0.1343 12.6447 0.22471
424949 37.7176 37.4056 1.5 0.83005 0.12967 1.3526 0.14107 12.6669 0.26174
424959 37.6918 37.4081 1.7 0.82851 0.096918 1.3984 0.14932 12.7088 0.26329
424960 37.73 37.396 1.8 0.83581 0.090683 1.3664 0.14243 12.7081 0.25909
424980 37.6911 37.4065 1.6 0.84052 0.087937 1.3469 0.14651 12.7093 0.25557
424997 37.6878 37.4185 2.2 0.82742 0.11668 1.3659 0.13987 12.7281 0.27293
425351 37.6961 37.4173 3.1 0.82372 0.12463 1.4075 0.13336 12.7321 0.21343
425354 37.6973 37.4025 3.6 0.80947 0.13789 1.3929 0.14799 12.7457 0.25853
425620 37.3145 37.255 1.8 0.81094 0.10061 1.3657 0.13983 12.7147 0.25974
425651 37.6818 37.4131 2.2 0.81114 0.095683 1.4301 0.15496 12.7271 0.27307
425740 37.6901 37.3736 1.8 0.79221 0.20241 1.4061 0.14165 12.7947 0.23781
425767 37.3478 37.316 2.3 0.80654 0.080973 1.4235 0.12623 12.7768 0.2323
425954 37.505 37.2655 1.6 0.79823 0.093314 1.4033 0.11952 12.8063 0.24748
426936 37.6801 37.3955 2.6 0.80389 0.076941 1.4149 0.12667 12.79 0.21141
426940 37.6816 37.3998 2.6 0.79972 0.10052 1.4396 0.14422 12.7688 0.23931
426970 37.6596 37.3841 1.9 0.7882 0.13641 1.4284 0.13897 12.8477 0.23631
427445 37.1493 37.3153 1.5 0.78956 0.087388 1.4071 0.1309 12.8339 0.24527
427707 37.1256 37.2836 1.7 0.78492 0.079519 1.43 0.13383 12.8047 0.24284
428545 37.9041 37.6965 2.1 0.80653 0.11643 1.4471 0.15222 12.7881 0.2503
428853 37.6901 37.4015 2.1 0.8117 0.21117 1.4086 0.13021 12.8017 0.26844
428971 37.6968 37.4073 2.1 0.81487 0.098311 1.4252 0.13791 12.7697 0.26782
429263 37.7185 37.3781 1.6 0.82589 0.10026 1.4017 0.12397 12.7901 0.25722
429529 37.6903 37.4196 1.9 0.81178 0.089869 1.4192 0.13496 12.7979 0.23751
429584 37.7713 37.6396 1.5 0.83584 0.093233 1.3498 0.12904 12.7438 0.24075
429596 37.7756 37.625 1.7 0.81622 0.091289 1.4376 0.1274 12.7641 0.23756
429618 37.7066 37.3788 1.5 0.83154 0.1194 1.432 0.11695 12.7382 0.24174
429974 37.6951 37.4206 1.9 0.82839 0.11004 1.4217 0.12429 12.7691 0.29884
430711 37.6845 37.4343 1.5 0.84271 0.10034 1.4323 0.12784 12.7413 0.25869
431055 37.8796 37.8026 2.4 0.84338 0.1848 1.4237 0.12207 12.7292 0.23904
431075 37.6886 37.4021 2.4 0.82625 0.092096 1.4026 0.11297 12.7264 0.24197
431164 37.6981 37.4095 1.6 0.8471 0.12833 1.3964 0.13717 12.7217 0.21625
432525 37.656 37.385 2 0.81683 0.092897 1.3962 0.13564 12.814 0.22667
432812 37.6933 37.399 1.8 0.84496 0.14557 1.3805 0.13579 12.7259 0.23445
432888 37.6936 37.4055 2.6 0.82111 0.098863 1.3547 0.12299 12.7968 0.23287
432890 37.6828 37.4111 1.9 0.80149 0.094375 1.3784 0.13704 12.7355 0.23528
432889 37.6773 37.4165 2.4 0.83375 0.12147 1.4178 0.12442 12.7396 0.23675
432898 37.7058 37.4148 2.6 0.82168 0.12451 1.4096 0.10706 12.7847 0.22372
432900 37.6725 37.3716 1.5 0.82337 0.14562 1.3717 0.12433 12.7856 0.2342
432921 37.7048 37.3971 3 0.81452 0.083983 1.4312 0.13313 12.7826 0.21737
432937 37.6888 37.4043 2.9 0.79925 0.12389 1.4205 0.119 12.8268 0.24302
432939 37.7035 37.4118 2.1 0.79754 0.10977 1.4502 0.10832 12.8078 0.24524
433038 37.6945 37.4153 2 0.82352 0.20431 1.4569 0.14093 12.8403 0.23278
433189 37.694 37.4671 1.5 0.79213 0.093122 1.433 0.12446 12.8606 0.24474
433400 37.6906 37.3971 1.7 0.80571 0.19347 1.4466 0.10158 12.8399 0.25536
433510 37.7048 37.4288 1.6 0.82159 0.1362 1.4064 0.12287 12.8271 0.22149
434873 37.6943 37.3715 1.5 0.81994 0.14571 1.4296 0.1364 12.8301 0.24333
435771 37.6791 37.4756 1.5 0.8143 0.095183 1.4286 0.1245 12.828 0.22987
436578 37.7041 37.4431 2 0.79854 0.14033 1.4306 0.1191 12.8637 0.23812
436603 37.751 37.5338 1.7 0.79793 0.076688 1.4259 0.12387 12.857 0.18442
438073 37.7216 37.3925 1.9 0.82703 0.10112 1.3959 0.12654 12.8015 0.26471
438098 37.13 37.255 1.9 0.79336 0.16924 1.42 0.13914 12.8352 0.23278
438471 37.7185 37.4013 2.1 0.8109 0.14128 1.4283 0.11268 12.7855 0.23603
438472 37.6991 37.4276 2.2 0.82275 0.14154 1.4399 0.13366 12.798 0.23628
438638 37.7435 37.4025 1.5 0.82236 0.10474 1.4311 0.12425 12.7861 0.25297
438665 37.7111 37.43 2.1 0.81553 0.11173 1.4107 0.11503 12.7807 0.22603
438789 37.7035 37.418 2 0.81641 0.10367 1.384 0.11783 12.8125 0.24203
438880 37.7068 37.4526 1.7 0.81813 0.076223 1.4061 0.1211 12.8261 0.2374
441571 37.6656 37.4463 2.5 0.81166 0.12298 1.4146 0.10598 12.7928 0.2438
441687 37.8206 37.704 1.9 0.82646 0.28464 1.4152 0.1179 12.7818 0.20076
441993 37.6775 37.4151 2.2 0.83217 0.15615 1.4251 0.10774 12.7363 0.25961
442298 37.6913 37.3981 2.4 0.81927 0.11032 1.4125 0.10573 12.8155 0.2117
442319 37.4806 37.3861 2 0.79285 0.13981 1.4053 0.12423 12.8558 0.23189
442672 37.694 37.4216 1.5 0.79867 0.16507 1.4164 0.10725 12.8323 0.22677
442965 37.697 37.3926 1.9 0.80678 0.098205 1.4284 0.13743 12.7825 0.247
443236 37.7038 37.3815 1.7 0.81592 0.13415 1.4427 0.12118 12.8126 0.25509
443522 37.6928 37.4053 3.7 0.80039 0.15836 1.4102 0.11749 12.8095 0.20155
443531 37.685 37.4155 1.6 0.80231 0.11999 1.4492 0.11236 12.7986 0.23634
443697 37.6908 37.4075 2.1 0.80945 0.20279 1.4277 0.12341 12.8469 0.23829
443896 37.686 37.397 2.1 0.81824 0.13051 1.3836 0.10794 12.8372 0.26312
444290 37.202 37.2343 1.6 0.79866 0.21545 1.3984 0.12409 12.8599 0.21964
445208 37.6693 37.4461 1.8 0.8206 0.11773 1.3686 0.1183 12.8474 0.27514
445616 37.2041 37.2418 1.7 0.81393 0.12539 1.3884 0.13702 12.8073 0.22192
446066 37.7453 37.528 1.7 0.80445 0.12034 1.4081 0.11963 12.789 0.21339
448594 37.2736 37.3746 1.8 0.81621 0.1791 1.3766 0.11359 12.8124 0.23834
448785 37.4683 37.4006 1.5 0.8292 0.18425 1.3559 0.12109 12.7674 0.21937
449859 37.8493 37.571 1.5 0.80839 0.098613 1.3933 0.11529 12.8098 0.22495
450544 37.8258 37.4705 1.7 0.82978 0.30615 1.3305 0.12874 12.7625 0.22776
452427 37.3115 37.371 1.9 0.81794 0.16033 1.3884 0.1258 12.7618 0.2379
452970 37.8056 37.7461 1.5 0.81849 0.1377 1.3662 0.11827 12.7741 0.24702
452969 37.837 37.7483 1.6 0.80233 0.10055 1.3615 0.13595 12.7528 0.22251
453022 37.808 37.8426 1.6 0.83084 0.14185 1.3781 0.14023 12.7487 0.19338
453607 37.6623 37.396 1.6 0.82222 0.12248 1.3623 0.15932 12.7276 0.25747
456097 37.815 37.7053 2.6 0.83776 0.11216 1.3231 0.15334 12.6835 0.2549
462738 37.4658 37.143 3.8 0.80012 0.10197 1.3468 0.14879 12.7319 0.22995
462799 37.8803 37.6966 1.7 0.80201 0.098185 1.3435 0.14982 12.6834 0.23943
464722 37.4431 37.155 3.2 0.8016 0.089333 1.3211 0.15648 12.7243 0.22713
464742 37.4501 37.1463 1.5 0.79466 0.11746 1.3249 0.14012 12.7067 0.21655
466436 37.443 37.1578 2.8 0.80793 0.10404 1.3098 0.16239 12.7278 0.2514
468049 37.3625 37.3703 1.9 0.80657 0.099795 1.3043 0.17194 12.7097 0.22892
468354 37.6671 37.3008 2.1 0.80526 0.11683 1.2692 0.17108 12.7442 0.22708
468874 37.2865 37.289 1.7 0.79662 0.1022 1.2123 0.15848 12.769 0.22332
468928 37.7053 37.3946 2 0.79357 0.11409 1.3546 0.14362 12.7189 0.22638
469072 37.4015 37.2063 1.6 0.80499 0.10612 1.3198 0.1765 12.7519 0.22836
469114 37.5106 37.3386 2.4 0.77882 0.17027 1.3322 0.16345 12.7529 0.21701
470039 37.7408 37.457 2 0.8024 0.1036 1.3122 0.16106 12.7603 0.22497
470044 37.7293 37.4765 3.4 0.78536 0.14036 1.2937 0.15819 12.7644 0.17971
470058 37.7581 37.476 2.2 0.78208 0.11305 1.34 0.15486 12.8072 0.24433
470301 37.4428 37.1615 1.8 0.77801 0.12485 1.349 0.16243 12.7743 0.20705
470327 37.7378 37.4656 2.1 0.78475 0.11545 1.3422 0.15463 12.8226 0.20259
470541 37.6591 37.4125 1.5 0.78564 0.11144 1.3476 0.15355 12.8034 0.21842
470542 37.6906 37.4471 1.6 0.79454 0.13141 1.2993 0.16714 12.7746 0.22522
470568 37.6588 37.4031 1.8 0.7829 0.12658 1.3332 0.15428 12.8359 0.2238
470776 37.6666 37.4168 3.1 0.76809 0.090339 1.3153 0.14503 12.8264 0.21597
470843 37.4701 37.1503 2 0.78607 0.089411 1.3075 0.14248 12.8026 0.21421
470958 37.6415 37.3896 1.8 0.77788 0.080671 1.329 0.16439 12.8302 0.24987
470959 37.6773 37.4458 2 0.78255 0.12785 1.3163 0.16384 12.8119 0.21936
470971 37.6593 37.4198 1.8 0.78744 0.15372 1.3461 0.17778 12.8182 0.21023
471226 37.7336 37.4295 1.5 0.7974 0.08451 1.3364 0.16102 12.7561 0.25306
471756 37.6811 37.4136 1.6 0.78478 0.12199 1.3379 0.14774 12.8355 0.22254
471931 37.7668 37.4453 2.1 0.77251 0.12857 1.3586 0.16741 12.8201 0.2199
473706 37.6921 37.4211 2.7 0.78512 0.16148 1.3376 0.16057 12.8436 0.23362
473810 37.6695 37.2073 2.4 0.78738 0.14114 1.3506 0.15973 12.8537 0.23696
475242 37.7025 37.4231 1.8 0.78395 0.14365 1.3674 0.1382 12.8196 0.20454
476012 37.8126 37.473 2.5 0.77733 0.19047 1.3016 0.16037 12.825 0.21679
477333 37.3563 37.2205 1.6 0.78397 0.1291 1.3231 0.18381 12.8021 0.22373
478780 37.9288 37.6498 2.2 0.77047 0.095756 1.3564 0.15151 12.8122 0.21993
481778 37.9506 37.7628 1.7 0.78749 0.13845 1.3698 0.17319 12.7251 0.20922
482109 37.865 37.4641 2.3 0.78745 0.15054 1.3241 0.17201 12.781 0.22713
482166 37.7756 37.6363 2.5 0.78886 0.14064 1.361 0.17231 12.8354 0.21622
482171 37.7596 37.65 2.7 0.78602 0.12463 1.3252 0.17239 12.8037 0.18885
482312 37.8505 37.4776 2 0.79495 0.16023 1.3297 0.17714 12.761 0.22571
483519 37.691 37.3801 1.5 0.78863 0.11916 1.3331 0.16428 12.7433 0.21087
485816 37.8308 37.7253 1.5 0.79156 0.17602 1.343 0.20222 12.7752 0.22006
487581 37.2676 37.3568 1.9 0.78187 0.10518 1.2827 0.18545 12.7615 0.22542
487801 37.1865 37.264 2.4 0.79941 0.11909 1.2756 0.18327 12.7502 0.20125
488727 37.6135 37.2746 1.5 0.78607 0.17026 1.2206 0.17294 12.7861 0.23816
488962 37.4553 37.1403 1.7 0.79277 0.2213 1.2944 0.18829 12.727 0.24795
489994 37.7893 37.6718 2 0.80049 0.17372 1.2406 0.18925 12.7398 0.21685
490407 37.8413 37.462 2.1 0.79178 0.20083 1.274 0.16366 12.7481 0.239
490515 37.6943 37.445 2.4 0.78805 0.13497 1.249 0.16532 12.7616 0.20551
490516 37.6898 37.4401 1.9 0.81896 0.25384 1.2484 0.17684 12.7771 0.2233
490680 37.66 37.2463 1.5 0.7927 0.1783 1.2536 0.1497 12.814 0.26251
491024 37.7298 37.4128 1.7 0.78512 0.17629 1.2423 0.1868 12.7747 0.21524
491025 37.7366 37.4173 1.5 0.81982 0.20188 1.29 0.16818 12.6672 0.27915
491038 37.7436 37.4111 1.8 0.82664 0.16443 1.2471 0.15574 12.7164 0.27685
491312 37.752 37.3495 2.2 0.82916 0.15449 1.2914 0.15545 12.754 0.27946
491597 37.315 37.206 1.8 0.86118 0.20675 1.2372 0.18186 12.7087 0.25308
491759 37.6928 37.445 1.5 0.80986 0.16387 1.2878 0.17971 12.7458 0.2832
492953 37.6585 37.4283 3.2 0.82592 0.12929 1.217 0.1791 12.719 0.26506
493111 37.8525 37.4628 2.2 0.82649 0.15308 1.2655 0.15347 12.7752 0.26619
493152 37.734 37.428 2.3 0.80041 0.1291 1.2148 0.18275 12.7122 0.27147
493163 37.4748 37.2448 2.2 0.80717 0.26815 1.2225 0.1749 12.7488 0.29104
493337 37.702 37.4233 1.8 0.82427 0.20271 1.2737 0.16401 12.6977 0.28754
493422 37.766 37.5023 2.5 0.8094 0.23658 1.29 0.16214 12.736 0.2748
493534 37.551 37.4115 1.5 0.80796 0.19799 1.2285 0.16454 12.7246 0.25896
495456 37.0993 37.3188 3 0.81 0.18966 1.308 0.17249 12.7399 0.27087
495457 37.0523 37.2988 2.9 0.79885 0.14823 1.2897 0.14397 12.7979 0.26895
495472 37.0771 37.3046 1.9 0.80492 0.19328 1.3114 0.15081 12.7318 0.28724
496443 37.8548 37.4973 1.7 0.8072 0.16456 1.2678 0.16316 12.7118 0.27326
496440 37.841 37.409 1.9 0.79157 0.17023 1.2798 0.17454 12.7816 0.27496
496850 37.2081 37.3506 1.7 0.83414 0.20452 1.344 0.17803 12.3979 0.13663
497152 37.8608 37.4376 2.1 0.81776 0.20215 1.2458 0.20942 12.3985 0.117
497920 37.3863 37.3481 1.7 0.83696 0.15199 1.2797 0.1589 12.3502 0.12992
499531 37.3878 37.3623 1.5 0.8447 0.1417 1.2789 0.17288 12.3402 0.13444
502402 37.5326 37.2595 2.5 0.82368 0.1462 1.2835 0.16266 12.3506 0.16341
503370 37.452 37.2786 2.1 0.8418 0.16722 1.3254 0.19793 12.364 0.11474
507473 37.6785 37.404 1.8 0.83437 0.13502 1.3076 0.18491 12.3252 0.14314
509695 37.5056 37.123 1.7 0.8375 0.16823 1.3224 0.19084 12.2775 0.15076
510120 37.8525 37.7528 2.3 0.8614 0.17138 1.32 0.17955 12.2911 0.13794
510122 37.84 37.7328 2.1 0.87335 0.21194 1.3249 0.16778 12.3142 0.16299
515268 37.9568 37.692 2.1 0.84671 0.1604 1.3116 0.16364 12.2544 0.14907
515635 37.9101 37.6438 1.9 0.83088 0.14088 1.4097 0.14872 12.2672 0.12386
516071 37.711 37.431 1.8 0.84678 0.16341 1.3165 0.15001 12.2536 0.1287
518586 37.7985 37.5988 1.6 0.82805 0.18497 1.3837 0.12726 12.2644 0.14534
518602 37.776 37.576 1.6 0.84348 0.1282 1.4044 0.15485 12.2358 0.15017
519207 37.6743 37.7081 1.5 0.81927 0.12366 1.4432 0.14381 12.2256 0.13149
519807 37.733 37.4175 2.1 0.84741 0.19422 1.4351 0.148 12.2002 0.16577
519916 37.656 37.2613 3.2 0.8191 0.16328 1.4234 0.12161 12.2339 0.12374
519997 37.7121 37.4253 1.6 0.8436 0.14207 1.4004 0.13778 12.2252 0.15252
520729 37.7731 37.5065 1.6 0.81752 0.14128 1.4358 0.12902 12.2194 0.14088
520982 37.2396 37.2443 1.5 0.8194 0.13196 1.4276 0.11521 12.1994 0.12447
521403 37.8466 37.803 2.5 0.81582 0.14074 1.4865 0.13086 12.2139 0.14649
521562 37.8543 37.4586 2.3 0.7941 0.1948 1.4096 0.1478 12.2236 0.18037
523605 37.8108 37.778 1.7 0.82089 0.13773 1.4712 0.13085 12.2026 0.16145
524915 37.2863 37.3223 1.6 0.82336 0.12413 1.3936 0.12072 12.1859 0.12943
525286 37.8645 37.4471 2.3 0.8292 0.19128 1.413 0.12916 12.1715 0.13141
525331 37.6946 37.4186 1.8 0.83054 0.095141 1.4094 0.11876 12.1629 0.11201
525564 37.691 37.677 2 0.85428 0.16889 1.4127 0.11139 12.1842 0.12623
526223 37.6931 37.3933 2.2 0.82432 0.1724 1.412 0.12359 12.1785 0.11865
526224 37.679 37.3808 1.9 0.81621 0.2123 1.4703 0.12211 12.202 0.14581
526436 37.3891 37.1691 1.9 0.81851 0.14076 1.4572 0.11479 12.18 0.13423
527474 37.6426 37.276 1.5 0.82158 0.13514 1.4612 0.13814 12.1688 0.10654
527501 37.717 37.4561 2.4 0.82313 0.13047 1.4798 0.12048 12.1628 0.13327
527615 37.7256 37.4696 1.6 0.8393 0.15037 1.4692 0.10894 12.1504 0.15682
528087 37.6703 37.3765 1.7 0.83968 0.17719 1.4353 0.1182 12.1758 0.15209
528427 37.7973 37.6895 2.2 0.81634 0.17089 1.4328 0.13228 12.1941 0.12501
528584 37.4433 37.2066 2 0.82314 0.14949 1.4634 0.12016 12.153 0.13553
528594 37.425 37.2145 1.9 0.82848 0.12705 1.481 0.11008 12.1631 0.12423
528614 37.4115 37.2186 2.5 0.82522 0.13243 1.4927 0.10735 12.1843 0.15608
528627 37.397 37.2068 2.2 0.82127 0.16764 1.4555 0.12791 12.1877 0.12348
528626 37.3971 37.2271 3.3 0.80805 0.15815 1.4737 0.11636 12.2002 0.14302
528628 37.3895 37.2046 2.1 0.80445 0.14737 1.4573 0.12105 12.2113 0.11748
528629 37.397 37.2153 2.1 0.82808 0.17002 1.4415 0.11697 12.1636 0.13888
528630 37.4425 37.2105 2.3 0.83194 0.16153 1.4458 0.10056 12.1647 0.16585
528633 37.3976 37.2053 3.5 0.82424 0.17868 1.4381 0.11057 12.2383 0.11201
528634 37.4145 37.2073 2.1 0.82978 0.15722 1.425 0.10705 12.2299 0.14086
528635 37.4103 37.2181 2.5 0.79537 0.12942 1.4354 0.11391 12.2352 0.11908
528636 37.4286 37.2103 2.4 0.81472 0.14708 1.4153 0.1232 12.21 0.11388
528638 37.3925 37.2233 2.5 0.82752 0.20682 1.4691 0.10483 12.2247 0.13882
528639 37.4043 37.2175 2.6 0.82305 0.19981 1.4586 0.13609 12.2476 0.13485
528640 37.4118 37.2118 1.5 0.83976 0.18159 1.4869 0.11181 12.2431 0.13084
528641 37.3995 37.2276 2.9 0.82087 0.15149 1.4688 0.11365 12.2111 0.13142
528642 37.4328 37.1991 1.6 0.82594 0.19142 1.4646 0.11139 12.2487 0.1231
528643 37.4051 37.2221 2.2 0.84057 0.16723 1.5007 0.11708 12.2261 0.11517
528644 37.4115 37.2001 1.7 0.80012 0.14746 1.4936 0.11945 12.2386 0.12369
528647 37.4541 37.195 1.7 0.84954 0.17281 1.5115 0.13807 12.2575 0.12899
528649 37.4131 37.1973 1.8 0.81955 0.16416 1.5273 0.12441 12.2465 0.12489
528652 37.4188 37.2115 1.8 0.84141 0.18578 1.5487 0.12207 12.2082 0.1204
528654 37.4496 37.1855 2.2 0.87544 0.24978 1.531 0.11176 12.2328 0.15783
528662 37.3808 37.2056 2.1 0.86867 0.21822 1.54 0.11811 12.2074 0.1493
528669 37.407 37.1963 1.5 0.8741 0.2185 1.5425 0.121 12.2135 0.14051
528698 37.4331 37.1871 1.9 0.86973 0.18057 1.5334 0.12843 12.2151 0.13177
528714 37.4083 37.211 3.8 0.85067 0.17041 1.5494 0.11595 12.2408 0.12324
528723 37.4026 37.1885 1.8 0.8282 0.17626 1.57 0.12751 12.2497 0.12882
528725 37.4193 37.1975 1.7 0.82015 0.17217 1.5267 0.1218 12.2477 0.10761
528729 37.4106 37.2105 1.6 0.84054 0.15232 1.5305 0.11332 12.2123 0.10427
528732 37.4361 37.203 1.5 0.83938 0.19683 1.5492 0.12974 12.2227 0.11515
528742 37.4065 37.193 1.9 0.84158 0.15398 1.5536 0.13909 12.2047 0.11766
528748 37.422 37.204 1.6 0.83981 0.17298 1.515 0.14376 12.2302 0.10849
528754 37.4045 37.2056 1.9 0.84419 0.15704 1.524 0.10972 12.2274 0.12191
528802 37.3936 37.2123 2 0.82848 0.13489 1.519 0.12419 12.2426 0.11409
528804 37.397 37.2058 2.1 0.83011 0.18768 1.558 0.15431 12.2542 0.12768
528805 37.3946 37.208 1.5 0.84116 0.16351 1.5202 0.1458 12.2214 0.10944
528853 37.413 37.1886 2.8 0.8336 0.20807 1.4921 0.16063 12.2511 0.12184
528887 37.4103 37.2091 3.2 0.8286 0.15526 1.5005 0.15763 12.2515 0.12991
528932 37.4083 37.2083 2.7 0.80345 0.17483 1.5207 0.15828 12.2836 0.11486
529242 37.4336 37.2033 1.5 0.79333 0.15221 1.5142 0.15559 12.2637 0.1255
529243 37.4273 37.2015 1.7 0.80085 0.14578 1.5389 0.16023 12.2845 0.11998
529244 37.4145 37.2058 1.7 0.80784 0.16465 1.4898 0.15054 12.2828 0.1173
529647 37.3986 37.2015 2.8 0.8112 0.15429 1.5025 0.1658 12.2824 0.13814
529892 37.8641 37.7181 1.8 0.81787 0.14244 1.5112 0.17328 12.2814 0.12552
529900 37.7865 37.4385 1.5 0.79375 0.13991 1.4935 0.17361 12.2848 0.12592
530082 37.3076 37.2126 1.9 0.82781 0.17039 1.458 0.16026 12.2757 0.14375
531270 37.2955 37.3833 1.7 0.79684 0.17514 1.4328 0.16037 12.2722 0.14393
531702 37.3211 37.3485 1.5 0.82586 0.14096 1.4317 0.18248 12.2428 0.11917
531781 37.7778 37.6873 1.8 0.79802 0.11681 1.4813 0.18356 12.2642 0.11231
532740 37.422 37.216 2 0.79018 0.15267 1.455 0.16142 12.2582 0.1584
532974 37.419 37.205 2.1 0.8063 0.16181 1.4336 0.16515 12.2155 0.11232
532984 37.424 37.2 1.9 0.86162 0.18102 1.4197 0.17 12.223 0.14106
533551 37.89 37.787 1.5 0.83375 0.17597 1.3891 0.17626 12.2269 0.10844
533737 37.32 37.377 1.7 0.82586 0.13435 1.3926 0.17748 12.2099 0.10282
534319 37.407 37.193 4.5 0.79456 0.12897 1.454 0.17452 12.6457 0.27775
534325 37.431 37.176 1.8 0.81966 0.14339 1.4648 0.16807 12.621 0.30971
534323 37.425 37.19 2 0.81355 0.14909 1.4444 0.1786 12.5643 0.32021
534326 37.418 37.152 1.6 0.79611 0.23924 1.3935 0.182 12.6179 0.28941
534328 37.418 37.159 1.7 0.80516 0.12927 1.459 0.17687 12.5982 0.28524
534329 37.419 37.203 3.2 0.80616 0.12222 1.4641 0.1803 12.6571 0.28163
534330 37.41 37.201 2.2 0.78912 0.14363 1.5433 0.15469 12.6317 0.30883
534331 37.408 37.189 2.3 0.79123 0.11736 1.4357 0.19492 12.6573 0.29415
534340 37.406 37.213 3.1 0.76664 0.1274 1.4609 0.17864 12.7112 0.30915
534342 37.407 37.204 1.9 0.7807 0.10866 1.532 0.18499 12.7313 0.31955
534347 37.392 37.194 2.1 0.78232 0.13149 1.5316 0.17486 12.6665 0.29687
534351 37.44 37.177 2.4 0.7618 0.14091 1.537 0.17549 12.7294 0.30047
534352 37.415 37.174 1.8 0.76835 0.10333 1.5323 0.16054 12.7482 0.30857
534353 37.422 37.196 1.5 0.78891 0.13595 1.585 0.18672 12.7025 0.32324
534354 37.419 37.218 2.8 0.80143 0.12295 1.5752 0.17612 12.6506 0.29413
534355 37.42 37.193 1.7 0.75674 0.094333 1.5649 0.18658 12.7434 0.30739
534356 37.371 37.218 1.7 0.77981 0.12373 1.636 0.17217 12.6819 0.28744
534361 37.486 37.168 1.5 0.75754 0.12803 1.5932 0.16332 12.6827 0.3029
534359 37.44 37.208 1.9 0.78293 0.11518 1.6029 0.19537 12.6777 0.30848
534360 37.42 37.199 1.8 0.75586 0.11672 1.6053 0.1875 12.7225 0.31376
534369 37.425 37.206 2 0.78155 0.12976 1.6149 0.19293 12.7293 0.30999
534370 37.41 37.216 1.6 0.78527 0.10524 1.5975 0.19229 12.6859 0.27253
534373 37.422 37.218 2.3 0.78239 0.10341 1.6581 0.19893 12.7174 0.30348
534374 37.416 37.206 4.3 0.75998 0.11065 1.6558 0.19497 12.7562 0.23569
534376 37.418 37.204 1.5 0.74546 0.081489 1.61 0.16711 12.8106 0.22956
534381 37.403 37.204 1.7 0.75879 0.11461 1.6631 0.19219 12.7594 0.22949
534386 37.385 37.205 2.2 0.7594 0.12481 1.6625 0.18103 12.7891 0.22962
534384 37.402 37.21 1.5 0.75808 0.09596 1.6382 0.17539 12.7483 0.279
534385 37.425 37.211 1.6 0.76674 0.11142 1.6291 0.1806 12.7542 0.231
534387 37.393 37.224 2 0.7654 0.087562 1.6758 0.17295 12.7543 0.25677
534388 37.427 37.206 2 0.76573 0.11703 1.6421 0.18456 12.7692 0.25645
534389 37.412 37.201 1.6 0.79424 0.14471 1.6296 0.16999 12.7379 0.27081
534402 37.418 37.219 2.1 0.77674 0.10461 1.6415 0.16614 12.8051 0.23917
534403 37.429 37.199 1.9 0.76936 0.12151 1.6838 0.16401 12.7595 0.22593
534404 37.421 37.216 2 0.76011 0.11572 1.7269 0.15618 12.8147 0.21424
534409 37.385 37.271 2 0.7778 0.11469 1.6766 0.15846 12.7569 0.21142
534410 37.418 37.225 2.1 0.78339 0.16621 1.7077 0.16725 12.8041 0.23238
534414 37.426 37.219 1.5 0.77211 0.11947 1.7128 0.16834 12.7683 0.23792
534418 37.42 37.219 1.7 0.75546 0.12353 1.7513 0.15217 12.8491 0.2009
534419 37.408 37.194 2.6 0.77718 0.17954 1.7885 0.15168 12.8533 0.26435
534422 37.405 37.21 1.5 0.74804 0.16655 1.7939 0.16622 12.8787 0.26772
534423 37.425 37.203 1.5 0.76004 0.11547 1.8206 0.16371 12.8602 0.24104
534450 37.416 37.204 1.7 0.77916 0.1189 1.792 0.17504 12.8275 0.2579
534458 37.406 37.201 1.7 0.80143 0.12699 1.8245 0.15397 12.8183 0.2899
534462 37.418 37.219 3.4 0.77155 0.10452 1.9122 0.14499 12.8555 0.20784
534463 37.425 37.218 1.6 0.78045 0.11649 1.8851 0.15945 12.8376 0.21478
534486 37.422 37.202 2.1 0.8018 0.16072 1.9186 0.17211 12.8225 0.28851
534488 37.453 37.209 1.9 0.7983 0.13336 1.9124 0.14906 12.8002 0.25456
534516 37.42 37.238 1.5 0.80519 0.1392 1.9236 0.1497 12.8092 0.2202
534517 37.408 37.209 1.6 0.78891 0.11885 1.9623 0.16285 12.7912 0.25063
534549 37.419 37.208 1.7 0.7908 0.13431 1.9382 0.16543 12.8155 0.22784
534565 37.425 37.21 2.5 0.80031 0.11825 1.9526 0.1449 12.8135 0.25495
534578 37.402 37.219 2.1 0.78963 0.14863 1.98 0.14548 12.8343 0.2621
534583 37.459 37.193 1.5 0.7799 0.13452 1.9781 0.14097 12.8377 0.249
534589 37.423 37.215 2.6 0.77141 0.14668 1.9708 0.15617 12.8397 0.22981
534748 37.688 37.701 1.7 0.79142 0.16549 1.9649 0.14747 12.8396 0.22922
534815 37.422 37.204 1.8 0.79992 0.090355 1.9432 0.16358 12.8057 0.23789
534889 37.422 37.215 2.6 0.79805 0.1641 1.9963 0.14058 12.8465 0.27333
534916 37.412 37.189 3.1 0.79063 0.12588 1.9763 0.16279 12.8185 0.25766
534917 37.421 37.193 1.9 0.79014 0.11362 2.0437 0.15074 12.8582 0.24327
534921 37.402 37.19 2.5 0.79077 0.13458 2.0294 0.1354 12.8392 0.23908
535002 37.417 37.207 1.7 0.77369 0.1198 2.0318 0.14803 12.8395 0.22205
535004 37.422 37.184 1.7 0.80438 0.20675 2.0381 0.16602 12.8263 0.27507
535086 37.395 37.211 1.7 0.79538 0.14311 2.0778 0.18268 12.8354 0.23034
535344 37.402 37.209 2.2 0.79688 0.13393 2.0369 0.15529 12.8314 0.25356
535423 37.41 37.207 2 0.79124 0.14554 2.0177 0.14451 12.8486 0.24601
535872 37.436 37.201 2.7 0.81966 0.17409 2.0707 0.17223 12.7976 0.24867
536137 37.855 37.424 1.5 0.77663 0.11875 2.0999 0.12495 12.8753 0.24475
536779 37.383 37.208 1.5 0.75028 0.11122 2.0701 0.15327 12.8625 0.22997
536899 37.418 37.188 1.7 0.81221 0.12619 2.1024 0.13978 12.8029 0.30855
536906 37.437 37.185 1.6 0.78484 0.1369 2.114 0.14132 12.8205 0.28042
537274 37.406 37.201 2.3 0.78138 0.31553 2.1416 0.16313 12.8611 0.28139
537536 37.15 37.336 1.8 0.7974 0.15346 2.1057 0.14154 12.8378 0.27899
537907 37.409 37.198 1.6 0.81501 0.17268 2.124 0.12902 12.819 0.25789
537967 37.422 37.19 1.5 0.7907 0.13992 2.1476 0.14006 12.8327 0.25341
538041 37.432 37.176 2 0.80046 0.1187 2.1527 0.14941 12.8918 0.25643
538242 37.413 37.189 1.9 0.7899 0.17613 2.1357 0.13775 12.92 0.27193
538687 37.426 37.175 1.5 0.79195 0.16676 2.1638 0.15101 12.9073 0.24202
539033 37.443 37.166 2.5 0.7829 0.11296 2.1752 0.14546 12.8972 0.25147
539035 37.437 37.169 1.7 0.82305 0.16271 2.1493 0.12902 12.8486 0.26236
539036 37.426 37.167 1.7 0.79087 0.15037 2.1924 0.12987 12.9208 0.26789
539037 37.43 37.175 1.6 0.79867 0.10067 2.1674 0.15467 12.8691 0.25075
539038 37.433 37.172 1.6 0.80715 0.14419 2.1731 0.14709 12.898 0.23919
539041 37.438 37.168 2.6 0.78841 0.099769 2.2069 0.12803 12.9313 0.2456
539042 37.443 37.174 2.2 0.82023 0.11331 2.1837 0.14771 12.9009 0.25926
539044 37.427 37.164 1.5 0.77502 0.14569 2.188 0.13228 12.9384 0.27033
539049 37.428 37.175 1.6 0.78756 0.095202 2.1974 0.14196 12.8989 0.19784
539050 37.433 37.171 2.4 0.78643 0.13071 2.1579 0.13998 12.9484 0.24393
539055 37.43 37.172 2 0.79902 0.080748 2.1764 0.12218 12.9315 0.26849
539058 37.456 37.167 3 0.7829 0.14965 2.1734 0.13759 12.9118 0.24039
539057 37.442 37.177 3.6 0.79319 0.091844 2.2052 0.15177 12.9246 0.25087
539067 37.42 37.171 1.9 0.76258 0.16786 2.1625 0.1235 12.9927 0.25808
539072 37.422 37.176 1.5 0.77594 0.10248 2.1616 0.12568 12.9619 0.22477
539078 37.42 37.176 1.5 0.78737 0.11048 2.189 0.15364 12.953 0.24776
539082 37.434 37.164 2.5 0.77288 0.13327 2.1755 0.13425 12.9776 0.25721
539083 37.432 37.166 2 0.75828 0.10421 2.1842 0.13421 12.9526 0.25671
539107 37.442 37.169 1.7 0.77148 0.13938 2.203 0.11821 12.9897 0.23914
539120 37.425 37.174 1.6 0.76239 0.094617 2.1838 0.12691 12.9864 0.24585
539140 37.43 37.168 2.7 0.77114 0.14087 2.1703 0.15494 12.9733 0.26541
539139 37.434 37.174 3.9 0.76963 0.10718 2.1592 0.12071 12.9652 0.20019
539144 37.443 37.179 1.8 0.77533 0.093973 2.1549 0.12679 12.9641 0.22304
539145 37.438 37.157 1.6 0.76139 0.094295 2.1814 0.13204 12.9708 0.20473
539147 37.436 37.167 2 0.79466 0.11583 2.1573 0.13608 12.9396 0.21724
539148 37.436 37.168 1.5 0.76836 0.11073 2.1808 0.12461 12.9699 0.26621
539152 37.44 37.17 2 0.77078 0.088283 2.1584 0.14104 12.9853 0.2755
539160 37.42 37.158 1.9 0.77025 0.10423 2.1606 0.10289 12.9991 0.20975
539162 37.444 37.17 1.8 0.78269 0.11458 2.1434 0.11957 12.9357 0.27244
539177 37.407 37.156 1.7 0.77733 0.073968 2.1284 0.14491 12.9436 0.19789
539186 37.441 37.169 1.7 0.76884 0.10133 2.1452 0.15119 12.9605 0.29463
539197 37.427 37.177 2.5 0.77814 0.10527 2.1512 0.14583 12.971 0.22285
539218 37.425 37.173 1.6 0.78438 0.094343 2.1369 0.12976 12.9653 0.23868
539285 37.435 37.161 1.8 0.80012 0.089886 2.1472 0.12645 12.9702 0.1876
539495 37.435 37.172 2.5 0.77896 0.078082 2.1257 0.1467 12.978 0.20492
539494 37.428 37.171 3.8 0.78812 0.087628 2.1106 0.141 13.0371 0.2306
539504 37.423 37.162 2.1 0.7779 0.13805 2.1304 0.15176 13.0106 0.25486
539508 37.418 37.159 2 0.76181 0.10623 2.1556 0.12693 13.1471 0.23178
539547 37.42 37.164 1.6 0.7643 0.084142 2.1506 0.12013 13.1349 0.2161
539573 37.434 37.173 1.5 0.75948 0.097732 2.1427 0.11909 13.0874 0.22835
539581 37.419 37.194 1.7 0.78406 0.081156 2.1723 0.13219 13.098 0.23915
539619 37.429 37.169 1.5 0.77628 0.10652 2.1712 0.12652 13.1754 0.21892
539620 37.442 37.169 1.6 0.77124 0.099475 2.1327 0.11291 13.1624 0.24806
539944 37.458 37.167 3 0.76922 0.082512 2.1522 0.1268 13.2027 0.25294
540004 37.448 37.172 2 0.7664 0.08268 2.1738 0.12076 13.2685 0.18166
540185 37.481 37.156 2.1 0.76372 0.082528 2.1503 0.12179 13.2533 0.21518
540186 37.41 37.162 2 0.75622 0.075444 2.1618 0.11977 13.3009 0.20804
540203 37.43 37.16 1.9 0.76617 0.093692 2.1809 0.12544 13.2624 0.23389
540231 37.454 37.161 2.1 0.76827 0.085584 2.1192 0.11909 13.298 0.23934
540284 37.452 37.173 1.6 0.77208 0.090757 2.158 0.12136 13.2844 0.22603
540583 37.444 37.176 2.2 0.78115 0.098077 2.1712 0.12105 13.2681 0.21298
540797 37.44 37.167 1.6 0.77446 0.16578 2.1558 0.12335 13.2769 0.23316
542643 37.408 37.21 1.5 0.75612 0.080913 2.1771 0.12151 13.3258 0.21066
542934 37.686 37.458 1.6 0.76674 0.082398 2.182 0.13988 13.2495 0.2292
543015 37.32 37.327 1.7 0.78046 0.084531 2.1319 0.12113 13.2802 0.23279
