# Supplementary material for: The preparatory process of the 2023 Mw 7.8 Türkiye earthquake
Source: Sci Rep. 2023 Oct 19;13:17853. doi: 10.1038/s41598-023-45073-8 (PMC10587168; doi:10.1038/s41598-023-45073-8)
Supplement: Supplementary file 5 — Supplementary Information 5. [file 41598_2023_45073_MOESM5_ESM.csv]

ID-AFAD Latitude Longitude Magnitude b-value SE-b-value Dc SE-Dc energy-rate SE-energy-rate
409071 37.958 37.9171 1.6 0.7815 0.090211 1.2046 0.20947 12.2263 0.16263
410416 38.2438 38.5135 1.9 0.7907 0.079489 1.2091 0.14355 12.1983 0.1566
411591 38.016 38.2233 1.9 0.79393 0.075155 1.2457 0.16484 12.2096 0.1471
412753 37.9655 38.1075 1.5 0.7693 0.078015 1.2471 0.15795 12.2272 0.13812
414330 38.0401 38.3705 1.9 0.77877 0.07271 1.2167 0.14274 12.1835 0.13587
416333 38.0076 38.0763 1.6 0.78435 0.08551 1.2395 0.15447 12.1978 0.15218
416436 38.1501 38.5626 2.4 0.78431 0.10853 1.2022 0.15414 12.2168 0.15084
416742 38.0768 38.2893 3.3 0.76674 0.078858 1.217 0.13686 12.217 0.14469
418344 38.0223 37.956 1.5 0.78399 0.082768 1.2416 0.14967 12.2144 0.14325
419045 38.091 38.3965 1.7 0.74134 0.076223 1.2211 0.16624 12.2183 0.14392
419465 38.1158 38.3606 2.1 0.77148 0.072938 1.2505 0.14793 12.2542 0.13408
420407 38.0071 38.175 1.7 0.77858 0.096112 1.2524 0.15184 12.2347 0.1398
422235 38.1126 38.4408 1.8 0.76745 0.069638 1.2424 0.14993 12.2243 0.13173
423176 37.945 37.9071 1.7 0.75974 0.077951 1.2348 0.15179 12.2166 0.13517
425214 38.111 38.3455 1.7 0.79285 0.074618 1.2539 0.13984 12.1437 0.14373
425512 38.1045 38.068 1.5 0.80159 0.087849 1.2466 0.14691 12.1513 0.15635
426772 37.9478 37.9751 1.7 0.79256 0.064836 1.2203 0.15076 12.0674 0.091128
427497 38.0723 38.387 1.5 0.81624 0.084176 1.2479 0.15398 12.0206 0.11428
427608 38.0653 38.5901 1.5 0.82861 0.10541 1.2369 0.15066 12.0163 0.11068
428320 38.1093 38.486 1.7 0.83256 0.079601 1.2496 0.15129 11.9986 0.10092
428471 38.1441 38.571 1.5 0.84397 0.089426 1.2243 0.15813 11.9891 0.12392
428566 37.9106 37.9036 1.7 0.82121 0.083913 1.2306 0.14889 12.0257 0.11327
429448 37.9175 37.8988 1.7 0.83399 0.086288 1.2577 0.16372 12.0065 0.11701
429773 38.0753 38.1528 2.5 0.84267 0.090464 1.2414 0.14159 12.0021 0.11446
430300 37.9911 38.423 1.8 0.83976 0.090139 1.2129 0.14712 12.0221 0.11368
433015 37.9945 38.0871 1.9 0.83194 0.079912 1.2403 0.12997 12.0014 0.10536
437038 38.187 38.5536 3.3 0.81476 0.094998 1.2267 0.13596 11.9937 0.11495
437041 38.2108 38.546 2.1 0.81279 0.088361 1.2255 0.14117 12.0233 0.11111
438468 38.092 38.495 1.5 0.82231 0.099272 1.2242 0.14858 12.0172 0.12105
438588 38.0046 37.793 1.5 0.82242 0.083381 1.2244 0.15201 12.002 0.1094
440630 38.0191 38.0488 1.6 0.80603 0.089252 1.2267 0.15624 12.0265 0.11799
441036 37.9185 38.2618 1.5 0.81991 0.083771 1.2472 0.14339 12.0035 0.10444
441301 37.9235 37.8928 1.6 0.83694 0.099486 1.221 0.11625 11.9705 0.12968
442573 38.1313 38.4361 1.6 0.81149 0.08923 1.25 0.15948 11.9838 0.11249
442697 38.0156 38.1285 1.7 0.82371 0.084395 1.2461 0.15399 11.9815 0.12142
443219 37.9671 37.9181 1.6 0.81043 0.084767 1.2025 0.1705 11.9931 0.11712
446289 37.9873 38.1986 1.5 0.8222 0.090019 1.211 0.14808 11.9804 0.12393
447422 37.8803 37.8673 1.9 0.82558 0.089993 1.2352 0.13563 11.9831 0.12021
448669 38.0095 38.4371 2.6 0.81077 0.081633 1.1884 0.14102 12.0038 0.11892
449024 38.0818 38.1555 1.9 0.83216 0.086958 1.2012 0.1297 11.9703 0.11638
449898 38.1175 38.5076 1.5 0.80418 0.089487 1.2236 0.15224 11.9998 0.11797
451901 38.1093 38.4678 2.1 0.82372 0.091784 1.2324 0.11585 11.9892 0.11924
452696 38.0573 38.023 1.6 0.83398 0.099499 1.173 0.17098 11.9615 0.13804
453876 37.955 38.0618 1.6 0.83574 0.081718 1.2024 0.12085 11.9553 0.11081
453968 38.1075 38.5086 1.9 0.84552 0.085881 1.1963 0.13561 11.9362 0.1181
454148 38.0045 38.1011 1.9 0.85287 0.091886 1.1781 0.12811 11.9379 0.12467
456132 37.9418 38.2198 2 0.84171 0.091743 1.1973 0.11707 11.939 0.098951
456733 38.0636 38.0921 3.5 0.83454 0.099341 1.2086 0.13095 11.9664 0.12129
456739 38.0681 38.0946 1.8 0.81889 0.086004 1.217 0.12802 11.9786 0.12212
456843 37.9621 37.9103 1.6 0.83977 0.095032 1.1998 0.11324 11.9316 0.097718
457896 38.2333 38.5418 2.4 0.82782 0.090332 1.2312 0.14003 11.9446 0.11573
458171 38.1265 38.5803 2.3 0.80442 0.082753 1.1752 0.15518 11.9886 0.10786
458826 38.017 38.1536 2.7 0.81583 0.13765 1.2056 0.11351 11.9722 0.11648
459203 38.0173 38.1878 1.8 0.80672 0.078996 1.2151 0.12592 11.9838 0.099453
459395 38.0846 38.28 1.5 0.81928 0.080877 1.1977 0.10194 11.9566 0.10639
459455 38.0178 38.2046 2.2 0.80612 0.073393 1.1966 0.14403 11.9812 0.093736
459481 38.0213 38.2011 2.2 0.7907 0.090266 1.1986 0.12752 12.02 0.11232
459591 38.1445 38.493 1.5 0.80219 0.080411 1.2159 0.11573 11.9863 0.11185
459906 38.0231 38.2695 1.5 0.8243 0.10682 1.2276 0.12197 11.9735 0.13634
461800 38.019 38.2375 1.6 0.8243 0.08638 1.1933 0.13956 11.9848 0.11549
463251 38.0073 38.1105 1.5 0.84301 0.10056 1.2084 0.13251 11.9489 0.1364
464297 37.9933 38.098 2.3 0.80185 0.081498 1.2069 0.14328 12.0059 0.11036
465278 38.1016 38.208 2.3 0.81354 0.083925 1.1983 0.15061 11.9889 0.1146
465546 37.7681 37.9088 1.9 0.80865 0.074748 1.2471 0.14458 12.0037 0.10099
467345 38.01 38.252 2.6 0.80492 0.091146 1.2242 0.13535 11.9845 0.11224
467443 37.927 38.2855 1.9 0.80977 0.085672 1.22 0.14261 11.9998 0.11101
467531 37.886 38.2513 1.7 0.80307 0.082787 1.2371 0.13465 12.0049 0.11454
468110 37.9691 38.1426 1.8 0.79035 0.07267 1.2225 0.14161 12.0207 0.10658
468780 38.168 38.485 1.6 0.80457 0.083839 1.212 0.13737 11.9792 0.10538
468823 38.0436 37.9648 1.9 0.79033 0.075483 1.2068 0.12338 12.004 0.093568
469242 38.1731 38.489 1.6 0.79126 0.091567 1.2426 0.11716 11.9853 0.12423
469636 38.0975 38.3598 2.3 0.7892 0.080291 1.2437 0.13535 12.0073 0.10342
469862 38.029 38.2318 2.8 0.7869 0.077652 1.2029 0.12522 12.0234 0.1011
469863 38.0321 38.2351 2.6 0.77748 0.076058 1.218 0.12933 12.0272 0.10296
469878 38.0286 38.2465 1.6 0.79939 0.07833 1.212 0.12184 11.9978 0.1114
470899 38.0516 37.9283 2.2 0.78526 0.08549 1.2372 0.11915 12.0219 0.1069
471911 38.1161 38.5116 1.9 0.83694 0.089112 1.1883 0.10895 11.9635 0.11015
472482 38.0486 37.9308 3.1 0.80841 0.076438 1.1681 0.10671 11.9923 0.099867
472515 38.0571 37.9333 2.8 0.8094 0.079994 1.1878 0.11528 11.9927 0.11247
472558 38.0278 37.9433 2.9 0.80029 0.082506 1.186 0.12896 11.9977 0.11817
472572 38.0423 37.9601 1.6 0.79 0.081589 1.167 0.1252 12.0096 0.12284
473583 38.0366 37.9513 1.7 0.80012 0.080658 1.1971 0.13963 11.9456 0.10133
474609 37.971 38.0915 1.7 0.80641 0.087309 1.1949 0.13045 11.9147 0.10236
474931 38.0325 37.962 1.5 0.82298 0.11206 1.204 0.14124 11.9113 0.12682
474933 38.0306 38.2298 2.5 0.81851 0.096053 1.1946 0.13629 11.9033 0.10518
475336 38.0195 38.2238 2 0.79829 0.10693 1.1968 0.1166 11.9404 0.11237
475929 38.0435 37.9325 2.5 0.78678 0.084811 1.1982 0.10756 11.916 0.10842
477185 38.1845 38.5706 4.4 0.79485 0.074549 1.2096 0.1176 12.3566 0.30243
477187 38.1716 38.5526 3.9 0.76544 0.078697 1.1881 0.12053 12.4333 0.24667
477188 38.1783 38.5723 1.8 0.76926 0.09618 1.1919 0.11327 12.2855 0.28078
477192 38.1868 38.5706 2.3 0.75091 0.075119 1.1724 0.13586 12.472 0.27006
477205 38.1761 38.546 1.8 0.75733 0.10007 1.1781 0.11756 12.4783 0.26387
477306 38.1606 38.5586 1.5 0.77594 0.083113 1.1789 0.10738 12.4288 0.26872
477720 38.1071 38.5726 1.5 0.77354 0.13601 1.2256 0.11439 12.3824 0.28651
477794 38.1031 38.3023 1.9 0.77108 0.12616 1.2079 0.10287 12.4225 0.27268
477805 38.094 38.3005 3.1 0.76251 0.076903 1.1971 0.099623 12.438 0.27243
477820 38.0993 38.2983 2.5 0.75907 0.091414 1.185 0.1206 12.3649 0.27128
477834 38.0945 38.2833 2.8 0.75693 0.077643 1.2081 0.09126 12.4686 0.26773
478201 38.1326 38.5706 1.8 0.77395 0.07924 1.169 0.1142 12.478 0.25475
478698 38.0321 38.2336 2.6 0.75611 0.083089 1.1639 0.10491 12.4585 0.25831
479026 38.0746 38.2141 2.8 0.74198 0.081227 1.1465 0.10642 12.461 0.26298
479205 38.048 37.987 2 0.75973 0.092523 1.164 0.11809 12.419 0.28209
480183 37.9063 38.2993 1.6 0.73573 0.071302 1.166 0.094631 12.4577 0.27543
480181 37.9091 37.9458 1.5 0.75426 0.081346 1.1538 0.10168 12.328 0.28279
480251 38.0491 38.1953 2.1 0.75546 0.094106 1.1581 0.097084 12.3846 0.27612
480356 37.9703 37.9478 1.8 0.76809 0.097633 1.1433 0.12139 12.4637 0.28726
480357 38.0331 37.9086 2.3 0.77013 0.084505 1.1556 0.11965 12.3661 0.26056
480434 38.0806 38.1411 1.9 0.76205 0.085016 1.1519 0.12244 12.407 0.26419
481563 38.0785 38.1871 1.5 0.75486 0.12638 1.1583 0.10931 12.455 0.25495
481918 38.077 38.1473 1.7 0.75742 0.081887 1.1686 0.11485 12.4894 0.23494
483675 38.1206 38.5113 2.1 0.75253 0.08167 1.1512 0.11105 12.4634 0.27591
483974 38.0123 38.4505 1.5 0.75051 0.073161 1.148 0.12247 12.4972 0.25309
489493 38.0151 37.8341 1.6 0.76784 0.074336 1.1235 0.10202 12.3818 0.24972
489766 38.1908 38.5276 2 0.76039 0.10762 1.1484 0.10555 12.3955 0.28087
489938 38.192 38.567 2.2 0.77148 0.10074 1.1554 0.1099 12.3603 0.27998
490045 38.0341 37.8746 1.7 0.79394 0.083752 1.1273 0.1352 12.4043 0.24799
492000 38.0695 38.2766 1.7 0.76139 0.075598 1.1448 0.12023 12.4673 0.26567
492808 38.1853 38.5721 2.9 0.74103 0.090644 1.1717 0.11441 12.4871 0.27781
492867 38.1108 38.372 2.3 0.77525 0.15237 1.1386 0.11977 12.4539 0.25152
492996 37.9911 38.0748 2.3 0.77663 0.1183 1.1603 0.12252 12.2855 0.27319
493529 38.1986 38.5496 2.2 0.76938 0.084486 1.1337 0.11805 12.4135 0.25814
494058 38.0125 38.2131 1.9 0.78621 0.088234 1.1399 0.1089 12.3831 0.26667
494410 38.1026 38.5843 1.9 0.78963 0.10372 1.1451 0.11456 12.4099 0.25652
496473 38.2538 38.5375 2.2 0.7751 0.1148 1.1605 0.12296 12.3981 0.27534
496614 38.0873 38.2663 2.2 0.79965 0.08724 1.1478 0.13187 12.4239 0.24047
497453 38.0101 38.4205 1.7 0.80307 0.094269 1.1576 0.10285 12.3626 0.2953
497531 38.0515 38.0635 2 0.79178 0.11861 1.1662 0.1281 12.4279 0.28179
498203 38.116 38.516 1.7 0.77454 0.087968 1.1182 0.10762 12.4816 0.23856
498817 37.993 37.9775 2.5 0.78504 0.088666 1.1258 0.12433 12.4468 0.29382
500054 38.097 38.3578 1.5 0.77525 0.086848 1.1362 0.10793 12.4869 0.24991
500058 38.1123 38.3466 2.4 0.78856 0.08401 1.139 0.10978 12.4363 0.28003
500137 38.0901 38.3425 1.6 0.80629 0.10416 1.1159 0.10855 12.3861 0.29095
500654 38.0475 38.1708 2.4 0.78678 0.093752 1.1281 0.13273 12.4306 0.28309
500665 38.0196 38.0273 1.8 0.78891 0.12878 1.1427 0.1053 12.4595 0.27665
501575 38.0548 38.2353 2.2 0.7829 0.091662 1.1636 0.11129 12.4735 0.25756
501757 37.8908 37.8306 2 0.78749 0.0787 1.175 0.098346 12.462 0.3003
503650 37.9888 38.125 2 0.79541 0.1224 1.1446 0.1246 12.397 0.27066
503923 37.8903 37.9296 3.1 0.7836 0.10484 1.136 0.10593 12.4493 0.28195
504830 37.891 37.9335 1.6 0.78963 0.072498 1.1849 0.10598 12.4516 0.27111
505376 38.023 38.1485 1.5 0.79034 0.16865 1.1722 0.12622 12.4726 0.26631
506075 38.1055 38.4445 2.9 0.81241 0.096469 1.1565 0.13031 12.371 0.27751
506304 38.084 38.1461 1.7 0.78536 0.077169 1.1731 0.10999 12.4381 0.28164
506640 38.0911 38.479 2.4 0.77334 0.098928 1.1484 0.14376 12.4476 0.29461
506699 38.0693 38.4863 1.8 0.80668 0.12611 1.1792 0.14229 12.4117 0.30532
506798 38.0876 38.4968 1.8 0.77277 0.15147 1.1878 0.14297 12.4134 0.30359
507095 38.1515 38.4961 2 0.78785 0.1438 1.1806 0.12479 12.4497 0.30556
507455 38.1021 38.4911 2.6 0.77906 0.10019 1.1809 0.14709 12.4798 0.28675
508896 38.1421 38.5775 2.3 0.7691 0.092934 1.2066 0.12772 12.4395 0.29177
509569 38.0055 38.0563 2.1 0.76305 0.088058 1.1668 0.11296 12.4351 0.29014
509690 38.1108 38.429 1.8 0.76677 0.15294 1.1942 0.11735 12.4784 0.30999
512564 37.99 38.1471 1.9 0.77594 0.092444 1.2011 0.10634 12.4683 0.27075
512648 38.127 38.543 1.8 0.76372 0.10926 1.1937 0.10764 12.5153 0.27669
513112 38.124 38.5565 1.7 0.77148 0.13189 1.2071 0.1112 12.4582 0.27125
513221 37.9946 38.166 2.8 0.78856 0.13243 1.2102 0.10882 12.4366 0.29691
513222 37.99 38.1613 2.3 0.7815 0.087471 1.189 0.11577 12.4901 0.27985
513308 37.987 38.1468 1.9 0.77261 0.19259 1.2118 0.12027 12.488 0.27463
513325 38.005 38.1616 2.5 0.76607 0.13999 1.2228 0.094614 12.5039 0.27391
513364 37.984 38.0551 1.5 0.7815 0.1448 1.1998 0.10715 12.4637 0.25022
513413 38.0021 38.122 2 0.7864 0.17555 1.2523 0.10736 12.5118 0.26759
513758 37.9948 38.173 1.5 0.77872 0.15494 1.2139 0.12518 12.4014 0.2744
514725 37.997 38.1771 1.5 0.78384 0.11898 1.2214 0.104 12.4312 0.29781
515369 38.146 38.5601 1.9 0.77871 0.10739 1.2299 0.092975 12.518 0.27592
517271 38.0368 38.1848 1.8 0.8185 0.23726 1.2388 0.11935 12.4199 0.25889
517732 37.925 37.9906 1.7 0.79976 0.12671 1.2525 0.088453 12.4189 0.2563
517750 38.083 38.3493 1.6 0.81889 0.14856 1.2521 0.13236 12.4201 0.26291
517864 38.0551 38.3558 1.6 0.80977 0.12584 1.2415 0.12097 12.4621 0.2794
518888 38.1911 38.5606 2.9 0.82499 0.099717 1.2402 0.1383 12.3785 0.2849
519009 37.967 38.0795 2.1 0.81562 0.17611 1.2369 0.12027 12.3914 0.2934
520444 38.0401 37.9311 2.5 0.80344 0.12453 1.2339 0.12466 12.3437 0.28444
520445 38.0428 37.955 1.7 0.82664 0.14852 1.1931 0.12754 12.2491 0.30165
520610 38.0503 37.9428 2.4 0.78701 0.12639 1.2192 0.11538 12.4603 0.27793
520611 38.0511 37.9435 1.6 0.81988 0.15379 1.2125 0.12324 12.3863 0.26929
520646 38.037 37.9486 1.6 0.81955 0.11486 1.2275 0.12419 12.3743 0.28539
520866 38.0386 37.9586 2 0.82074 0.15632 1.2314 0.12128 12.3962 0.28446
520874 38.0385 37.9556 1.6 0.80752 0.099418 1.2428 0.11776 12.4229 0.25475
520879 38.0476 37.925 2.3 0.79373 0.13981 1.2319 0.11614 12.4989 0.25986
521137 38.0385 37.933 2 0.81551 0.13907 1.2361 0.12459 12.3938 0.30482
521438 37.9813 38.1588 1.7 0.80277 0.22445 1.2199 0.1184 12.4778 0.27794
521568 38.0236 38.2013 2.1 0.81502 0.12324 1.2472 0.10661 12.4124 0.27392
522040 38.13 38.5626 3.1 0.81927 0.12257 1.2534 0.1186 12.4156 0.29922
522251 38.104 38.3493 1.6 0.81506 0.13111 1.2389 0.10854 12.4344 0.30396
522529 38.0736 38.3905 4.3 0.79472 0.14569 1.2289 0.11974 12.4864 0.22163
522664 38.0931 38.4228 1.7 0.78481 0.093283 1.2569 0.11198 12.5116 0.23028
522789 38.1385 38.5711 1.8 0.81795 0.12557 1.246 0.10204 12.4452 0.25689
522911 38.0771 38.3933 2.5 0.82004 0.1386 1.2546 0.11311 12.4584 0.2066
523604 38.0905 38.4188 1.7 0.80678 0.14058 1.2524 0.12078 12.4911 0.19512
523859 38.0273 38.1655 3.1 0.8096 0.14316 1.2507 0.12181 12.4817 0.20721
524055 38.1388 38.5721 1.5 0.80978 0.18694 1.2548 0.10973 12.4602 0.22394
524065 38.1018 38.4705 2.4 0.8286 0.1082 1.246 0.11344 12.4433 0.23972
524242 38.1093 38.378 2 0.81165 0.13432 1.2497 0.12511 12.4825 0.22205
524909 38.0381 38.0755 1.7 0.80246 0.11395 1.2417 0.11477 12.4885 0.24912
525633 37.9868 37.9956 2.9 0.79976 0.13492 1.24 0.1078 12.4711 0.24894
525778 38.1175 38.5056 4 0.78469 0.11902 1.2796 0.13224 12.5235 0.20313
525783 38.1263 38.5176 2.2 0.75389 0.083108 1.2594 0.10727 12.5305 0.22102
525785 38.1158 38.5101 1.8 0.77319 0.12103 1.2377 0.1055 12.547 0.16075
525826 38.0973 38.4495 2.3 0.78466 0.17207 1.2396 0.11381 12.5448 0.20856
525841 38.0998 38.4555 2.6 0.74828 0.10249 1.2305 0.11371 12.5981 0.23657
525872 38.1141 38.4563 1.9 0.76039 0.13016 1.2569 0.12837 12.5991 0.16411
526129 38.1121 38.4595 2 0.76003 0.11357 1.254 0.10575 12.578 0.1814
526270 38.1236 38.5053 2 0.7521 0.10226 1.2449 0.10467 12.5935 0.22212
526611 38.1635 38.5371 2.5 0.77864 0.14361 1.241 0.10746 12.5588 0.22369
526612 38.1491 38.54 1.5 0.76172 0.12622 1.2682 0.10944 12.6248 0.17034
526615 38.1701 38.5541 1.6 0.76072 0.10525 1.2623 0.090946 12.6298 0.16568
526630 38.1131 38.5165 1.7 0.75123 0.16155 1.2489 0.12511 12.6156 0.1715
527144 37.9856 37.9941 1.5 0.76876 0.13238 1.232 0.13129 12.5941 0.20748
527398 38.1381 38.4561 1.7 0.75955 0.10369 1.2585 0.12195 12.6492 0.14039
527707 37.9668 38.1113 1.8 0.76754 0.097504 1.2491 0.12672 12.6201 0.19534
527706 38.0023 38.0766 2.1 0.77066 0.084129 1.2365 0.11896 12.6165 0.1612
529226 38.1131 38.343 2.4 0.78425 0.17497 1.2428 0.1358 12.6101 0.18502
529685 38.1068 38.4761 1.5 0.78477 0.1646 1.2502 0.11883 12.5992 0.21405
530954 38.1251 38.4815 2.2 0.75019 0.14174 1.214 0.14335 12.6548 0.21623
531014 38.0936 38.4281 1.9 0.76633 0.10496 1.2343 0.1314 12.6358 0.17956
531426 38.114 38.5001 2.1 0.77561 0.1081 1.2186 0.17529 12.5877 0.19047
531429 38.1075 38.4938 1.7 0.74994 0.10794 1.217 0.12992 12.6521 0.18507
532567 38.1881 38.5551 1.9 0.77713 0.12709 1.1986 0.16245 12.629 0.17718
532786 38.164 38.534 2 0.76944 0.18038 1.2101 0.12895 12.6294 0.17719
532983 38.105 38.462 2.4 0.76855 0.16809 1.2257 0.13101 12.6515 0.18104
533016 38.104 38.437 1.9 0.76106 0.11516 1.1963 0.14596 12.6717 0.18225
533145 38.072 38.366 3.2 0.78123 0.18817 1.2343 0.12093 12.648 0.18496
533152 38.069 38.349 1.7 0.77832 0.19267 1.2502 0.12147 12.6632 0.23613
533215 37.993 37.885 1.9 0.76172 0.1268 1.2471 0.1144 12.6936 0.19743
533433 38.169 38.578 2.8 0.75464 0.13583 1.2272 0.12077 12.6945 0.22475
533591 37.888 37.852 1.5 0.74453 0.12863 1.2438 0.12929 12.7013 0.18207
533686 38.042 38.416 1.5 0.75059 0.20537 1.2405 0.12336 12.6902 0.18994
534660 38.039 38.24 2 0.7668 0.27641 1.2145 0.13606 12.6578 0.1987
534737 38.172 38.202 1.6 0.75428 0.15063 1.2293 0.1277 12.7059 0.16911
535784 37.907 37.906 2 0.75124 0.16277 1.2204 0.1483 12.7119 0.15001
535961 38.054 38.23 1.8 0.75234 0.14699 1.2625 0.14896 12.7306 0.18488
536046 38.074 38.55 1.8 0.75594 0.13457 1.2643 0.11198 12.6958 0.18557
536871 38.125 38.488 1.6 0.77483 0.20975 1.2571 0.13199 12.6713 0.18231
539598 38.102 38.336 2.1 0.77925 0.15002 1.2738 0.13258 12.6905 0.20436
539842 38.115 38.348 1.5 0.77238 0.15396 1.251 0.13934 12.6722 0.19301
539963 38.116 38.402 2 0.77756 0.12674 1.2389 0.13657 12.6626 0.19096
542605 38.147 38.584 2.2 0.78431 0.22182 1.2695 0.11074 12.6686 0.18906
