# Supplementary material for: The preparatory process of the 2023 Mw 7.8 Türkiye earthquake
Source: Sci Rep. 2023 Oct 19;13:17853. doi: 10.1038/s41598-023-45073-8 (PMC10587168; doi:10.1038/s41598-023-45073-8)
Supplement: Supplementary file 6 — Supplementary Information 6. [file 41598_2023_45073_MOESM6_ESM.csv]

ID-AFAD Latitude Longitude Magnitude b-value SE-b-value Dc SE-Dc energy-rate SE-energy-rate
303253 38.3321 38.9281 1.8 0.7856 0.12622 1.3437 0.22273 12.6806 0.15665
303261 38.2396 38.5883 1.5 0.77986 0.081001 1.2777 0.22212 12.6893 0.11733
303350 38.46 39.099 1.8 0.77892 0.086842 1.3044 0.25311 12.6817 0.13078
303526 38.38 39.2746 1.5 0.75964 0.11284 1.3004 0.20908 12.687 0.12022
304908 38.5028 39.4343 1.9 0.80097 0.087212 1.3183 0.17835 12.6296 0.11377
304920 38.4946 39.4423 1.6 0.76941 0.11603 1.2913 0.19882 12.6859 0.15825
305068 38.2821 38.8143 1.8 0.82433 0.1295 1.2599 0.21276 12.6361 0.19384
305199 38.4405 39.1991 3 0.76945 0.15251 1.3356 0.22174 12.692 0.15644
305300 38.458 39.1078 1.6 0.79001 0.1517 1.2863 0.19463 12.6846 0.15225
307614 38.4286 39.2428 1.7 0.78647 0.092116 1.3186 0.20296 12.6662 0.14202
308008 38.3408 38.8871 1.8 0.78552 0.13973 1.2517 0.19541 12.6686 0.14802
309045 38.4425 39.1595 1.5 0.77088 0.14093 1.2551 0.21694 12.6782 0.13321
309084 38.4468 39.1876 2.1 0.78009 0.10081 1.3152 0.2183 12.6721 0.14328
309795 38.1126 38.6668 2.5 0.7645 0.078418 1.3063 0.21456 12.6878 0.12524
309983 38.2823 38.808 1.9 0.76284 0.081295 1.317 0.20341 12.6985 0.11029
310140 38.4603 39.1306 1.5 0.77399 0.081158 1.3194 0.24598 12.67 0.13088
310284 38.434 39.2275 1.9 0.78561 0.087797 1.307 0.18552 12.6483 0.12048
310325 38.3661 38.983 1.7 0.77604 0.074894 1.3016 0.20634 12.6795 0.11988
310891 38.2726 38.7975 1.5 0.77791 0.09048 1.2967 0.20766 12.647 0.11787
312376 38.2886 38.7273 1.6 0.77213 0.08572 1.3287 0.22364 12.6481 0.12575
312497 38.4675 39.3336 2.5 0.77771 0.092164 1.3123 0.19419 12.6537 0.1256
312508 38.4988 39.3321 1.5 0.78087 0.076293 1.279 0.21492 12.6609 0.11879
312522 38.4826 39.3253 1.7 0.76205 0.099634 1.2601 0.18758 12.6654 0.1149
312886 38.1701 38.9323 2.2 0.78749 0.18894 1.2581 0.19242 12.638 0.17338
312906 38.1886 38.9486 2.2 0.7765 0.11232 1.2465 0.19963 12.6471 0.1592
313008 38.408 38.9855 2 0.76527 0.078733 1.2346 0.19425 12.667 0.11
313009 38.3868 38.9836 1.9 0.78744 0.10939 1.2659 0.18849 12.6497 0.14799
313010 38.4161 38.9826 2 0.77347 0.082095 1.2747 0.17709 12.6525 0.12793
313055 38.1743 38.9116 2.3 0.75881 0.090024 1.2518 0.19479 12.6656 0.11661
313753 38.3248 39.1085 1.6 0.76673 0.088425 1.2214 0.20419 12.6689 0.11274
313951 38.2823 38.5485 1.7 0.75216 0.084329 1.2448 0.18864 12.6813 0.13542
313957 38.1973 38.625 1.5 0.76904 0.15744 1.2034 0.16183 12.66 0.14561
315187 38.2538 38.8203 1.9 0.76106 0.11563 1.2428 0.22063 12.6781 0.14558
315286 38.3018 38.786 1.8 0.75306 0.084965 1.2464 0.2236 12.6904 0.1131
315359 38.4073 38.9816 1.8 0.75058 0.08737 1.2415 0.15991 12.6881 0.11824
315569 38.1695 38.9346 2.1 0.75348 0.074018 1.2238 0.20875 12.6839 0.12563
315808 38.2743 38.7951 2.7 0.76651 0.085974 1.2285 0.20113 12.6857 0.11116
315866 38.1098 38.6028 1.9 0.78626 0.11581 1.1624 0.23724 12.6505 0.16197
316335 38.2016 38.7095 1.7 0.77456 0.080968 1.2218 0.20601 12.6655 0.11194
316334 38.2408 38.719 1.9 0.77126 0.090814 1.2398 0.19048 12.6529 0.13008
316337 38.4131 39.0595 2.6 0.78247 0.153 1.212 0.19646 12.6714 0.15404
316342 38.2175 38.7233 2.3 0.79999 0.11372 1.2026 0.18283 12.6512 0.17324
316432 38.1998 38.7013 1.5 0.77308 0.084206 1.2222 0.18774 12.6762 0.11218
317843 38.1071 38.6743 1.5 0.79339 0.071523 1.2433 0.20455 12.659 0.12383
318397 38.4935 39.2438 2 0.78449 0.15913 1.2002 0.22404 12.6763 0.18944
319192 38.4036 39.2623 2.3 0.77852 0.095169 1.2286 0.19428 12.6665 0.13202
319327 38.3305 38.9338 2 0.77827 0.080575 1.2494 0.18616 12.6752 0.12544
319432 38.2658 38.7363 2.8 0.7815 0.10686 1.2294 0.20777 12.6662 0.14843
319449 38.2523 38.7196 2.1 0.74962 0.11761 1.2343 0.20382 12.7074 0.16102
319625 38.322 38.9768 1.7 0.76074 0.12503 1.2583 0.19466 12.6968 0.13951
319626 38.3123 38.9755 1.9 0.77027 0.093054 1.2445 0.19442 12.6921 0.13114
319627 38.333 38.9653 2.4 0.76436 0.085749 1.2911 0.196 12.7117 0.12159
320109 38.3835 38.9311 2.5 0.77278 0.090015 1.3064 0.20145 12.6948 0.10629
320219 38.3453 39.019 1.7 0.76218 0.10603 1.2858 0.25251 12.6968 0.14427
321480 38.4151 39.0368 3.6 0.74673 0.13767 1.3008 0.22564 12.7257 0.16639
321865 38.4028 39.2308 1.6 0.74829 0.19137 1.2518 0.24271 12.724 0.16681
322179 38.215 38.8431 1.6 0.76014 0.077196 1.2879 0.23272 12.6988 0.1198
322210 38.39 39.1055 2.5 0.77056 0.1355 1.2773 0.19226 12.6946 0.13597
323011 38.2731 38.7721 2.2 0.75253 0.084227 1.2944 0.19419 12.6787 0.11189
323120 38.2311 38.6805 1.5 0.77056 0.10069 1.3305 0.23457 12.668 0.15106
324347 38.4608 39.3168 1.7 0.76313 0.098702 1.3794 0.17736 12.683 0.12595
324380 38.4096 39.0353 1.8 0.77084 0.10469 1.3107 0.25745 12.6728 0.12047
324917 38.4848 39.1231 2.7 0.76541 0.094299 1.2701 0.22397 12.7015 0.11569
325047 38.2863 38.9875 3.1 0.74558 0.090754 1.338 0.19772 12.6991 0.1242
325298 38.3371 39.062 2.3 0.73806 0.080778 1.2688 0.24085 12.7161 0.12583
325362 38.4928 39.281 1.8 0.72077 0.064933 1.3021 0.20227 12.7248 0.10245
325399 38.4736 39.3008 2.6 0.74799 0.10632 1.2925 0.23287 12.6963 0.14114
325751 38.4915 39.3281 2 0.75206 0.092323 1.313 0.23313 12.6967 0.11493
327188 38.325 38.9216 2.1 0.74495 0.09225 1.2928 0.23234 12.6893 0.12008
327211 38.3908 38.9876 2.5 0.7461 0.08789 1.2798 0.23722 12.6868 0.12819
327770 38.4205 39.3821 1.5 0.75913 0.080559 1.3228 0.24101 12.6793 0.11867
328069 38.3461 39.2728 1.9 0.75513 0.09006 1.298 0.26078 12.695 0.13052
329481 38.4053 39.2643 3.6 0.73551 0.094183 1.2778 0.27133 12.7015 0.11396
330164 38.343 38.8053 2.4 0.72728 0.1155 1.2918 0.2275 12.6936 0.13637
330204 38.3206 38.8048 1.8 0.7441 0.095319 1.2333 0.25554 12.6826 0.11064
330228 38.2821 38.9166 1.7 0.74177 0.096116 1.2763 0.24804 12.6826 0.13528
330347 38.5335 39.3763 1.8 0.75046 0.082124 1.2558 0.2605 12.6821 0.11569
330447 38.3623 38.841 2.4 0.74594 0.066423 1.2611 0.27602 12.6737 0.10753
330704 38.4725 39.3673 1.5 0.73718 0.10578 1.1652 0.30966 12.7212 0.12458
330781 38.3166 38.9085 2.2 0.74261 0.11072 1.2325 0.27468 12.6943 0.11354
335081 38.3856 39.017 2.4 0.74104 0.13227 1.2351 0.25657 12.6964 0.13246
335198 38.2581 38.7706 3.3 0.7272 0.098251 1.1647 0.29225 12.7068 0.093544
335377 38.3238 38.9823 1.8 0.73171 0.089783 1.2084 0.27725 12.7055 0.11968
335382 38.3396 39.008 2.1 0.7475 0.10202 1.163 0.28437 12.7036 0.12695
335381 38.324 38.9846 2.2 0.74876 0.088563 1.2141 0.24252 12.705 0.12903
335900 38.2908 38.8268 1.6 0.738 0.11657 1.2248 0.25421 12.7078 0.12016
335942 38.4181 39.0773 1.7 0.74031 0.082914 1.2219 0.25363 12.7046 0.10938
336221 38.4483 39.3278 1.7 0.76995 0.10263 1.1815 0.20192 12.6581 0.12257
336589 38.2496 38.8325 1.9 0.74499 0.10696 1.2351 0.21302 12.688 0.11485
336600 38.186 38.6153 2.4 0.77699 0.095058 1.1401 0.20482 12.6799 0.10833
336651 38.4471 39.3125 2.7 0.75749 0.11373 1.1587 0.20174 12.6992 0.13695
338111 38.4426 39.2435 1.7 0.74287 0.099913 1.172 0.2 12.6792 0.11963
338183 38.4178 39.1233 1.7 0.76644 0.10471 1.1667 0.1949 12.6744 0.12026
338980 38.3848 39.3151 2 0.77301 0.12008 1.1523 0.18437 12.6648 0.13352
339319 38.3903 39.0603 1.8 0.76436 0.10163 1.1313 0.21175 12.6803 0.12152
339331 38.1845 38.7843 1.7 0.76287 0.10047 1.1538 0.2143 12.681 0.12699
339483 38.5036 39.3735 1.6 0.78767 0.11457 1.1814 0.21198 12.5799 0.12302
339864 38.1658 38.6821 1.9 0.7845 0.1094 1.1108 0.21065 12.6023 0.13334
340038 38.3005 38.7953 1.5 0.7856 0.10737 1.1436 0.20156 12.6109 0.13065
340128 38.3206 38.8271 1.6 0.79216 0.085414 1.122 0.21266 12.6129 0.13117
342139 38.4611 39.2515 2 0.78587 0.11148 1.1875 0.18478 12.6119 0.13425
342233 38.1288 38.5951 1.6 0.78966 0.12989 1.1411 0.18577 12.6087 0.15603
342272 38.162 38.5841 2.4 0.79503 0.10629 1.1951 0.18732 12.5899 0.13085
342358 38.163 38.6893 1.6 0.78785 0.10342 1.1165 0.20103 12.6166 0.14919
342531 38.3018 38.815 1.8 0.81116 0.10701 1.2006 0.18961 12.5837 0.15565
342612 38.3205 39.0555 1.9 0.81134 0.14725 1.1932 0.18718 12.5577 0.17292
342618 38.4656 39.2366 1.9 0.7968 0.12845 1.2143 0.18147 12.5948 0.14926
342619 38.4748 39.1955 1.7 0.8118 0.099815 1.1658 0.18439 12.5418 0.16005
342668 38.4876 39.219 1.9 0.81161 0.11779 1.2287 0.18234 12.5687 0.17165
342669 38.4791 39.2211 2.1 0.81299 0.092421 1.219 0.20465 12.5629 0.14929
342684 38.1851 38.5756 2 0.80338 0.114 1.2091 0.20717 12.5815 0.13783
343085 38.3503 38.8925 2 0.82173 0.10666 1.2355 0.19353 12.5687 0.15139
343167 38.4383 39.1621 2.8 0.82494 0.11625 1.2108 0.19771 12.5608 0.14037
343237 38.1838 38.7833 1.5 0.79536 0.10548 1.2251 0.19915 12.556 0.14289
343256 38.325 38.9838 2.1 0.80796 0.22196 1.217 0.20469 12.5509 0.18636
343324 38.3013 38.8473 3.2 0.79042 0.10594 1.2421 0.22573 12.615 0.14312
343325 38.2901 38.8426 1.8 0.81823 0.20346 1.2121 0.20484 12.5655 0.17763
343330 38.2986 38.8521 1.5 0.78799 0.10286 1.2458 0.21432 12.6006 0.15676
343333 38.3003 38.8496 1.5 0.79329 0.10837 1.2319 0.21235 12.5376 0.14893
343348 38.2735 38.786 2 0.79315 0.11476 1.2489 0.19287 12.5506 0.16066
343398 38.285 38.8518 1.6 0.82792 0.11121 1.3017 0.17404 12.5278 0.13622
343399 38.2971 38.847 1.7 0.82712 0.1061 1.26 0.19731 12.529 0.14112
343670 38.3268 38.86 3 0.79442 0.12293 1.2725 0.20568 12.5973 0.16356
343743 38.2468 38.7395 1.6 0.80089 0.08371 1.2792 0.1746 12.577 0.13789
343742 38.264 38.8426 2.5 0.79045 0.10197 1.2498 0.19982 12.5462 0.16177
343852 38.2761 38.7783 1.6 0.77404 0.10694 1.2193 0.195 12.6252 0.15594
343967 38.48 39.448 2 0.79148 0.07709 1.2668 0.21303 12.5975 0.13182
343972 38.4816 39.443 2.1 0.78927 0.080388 1.2273 0.18795 12.5977 0.13695
343976 38.4741 39.4418 2.3 0.78363 0.16775 1.2479 0.17753 12.6401 0.16326
344091 38.4701 39.3151 2.5 0.78105 0.091593 1.2493 0.20275 12.6058 0.15803
344100 38.4741 39.3088 1.8 0.82086 0.098309 1.2707 0.18346 12.5551 0.15749
345758 38.1436 38.6433 1.8 0.81433 0.099665 1.2073 0.18825 12.434 0.10924
345998 38.3345 39.0455 2.1 0.8387 0.10874 1.2042 0.18433 12.4383 0.097887
346093 38.358 39.2668 3.1 0.81242 0.1295 1.2545 0.20293 12.4449 0.13487
346436 38.4291 39.2736 1.6 0.8141 0.10345 1.2852 0.16724 12.4202 0.090909
347457 38.4778 39.3743 2.7 0.81563 0.12115 1.2389 0.19473 12.4382 0.098768
348364 38.4081 38.8405 1.5 0.81487 0.098672 1.2635 0.19115 12.42 0.094355
348595 38.3531 39.095 2.1 0.82548 0.24014 1.2354 0.18415 12.423 0.17763
349496 38.1816 38.9388 2.6 0.85263 0.17049 1.2723 0.17721 12.3702 0.15209
350649 38.1746 38.582 1.8 0.84268 0.34744 1.2467 0.19676 12.4079 0.1436
350704 38.3576 38.9998 1.8 0.84125 0.23819 1.232 0.19756 12.3885 0.14104
350730 38.282 38.7218 2.5 0.85106 0.1941 1.2586 0.14925 12.3854 0.15692
350855 38.2596 38.8258 2.2 0.8466 0.14334 1.1862 0.2176 12.4151 0.14091
352939 38.403 38.997 1.5 0.85631 0.21042 1.1977 0.20758 12.3723 0.14893
352938 38.4003 39.0128 1.9 0.85356 0.19509 1.2269 0.20756 12.3959 0.14772
353865 38.1441 38.6563 2 0.85201 0.16688 1.1975 0.2104 12.3731 0.13738
354114 38.264 38.7641 1.7 0.83872 0.23143 1.1478 0.2451 12.3917 0.17342
354358 38.363 39.2355 2 0.85243 0.17552 1.1361 0.19272 12.3749 0.14531
354481 38.3315 38.9585 1.7 0.84741 0.13277 1.1541 0.18438 12.3819 0.11259
354485 38.3625 38.9543 2.1 0.86309 0.15691 1.1399 0.20098 12.3733 0.12235
354565 38.3383 38.9548 2.1 0.83154 0.19306 1.2206 0.21593 12.3923 0.16078
354848 38.3946 39.003 1.6 0.86043 0.1868 1.2266 0.23186 12.3636 0.15181
355097 38.45 39.4385 2.1 0.85841 0.15786 1.2146 0.22345 12.384 0.16572
355098 38.4508 39.4306 2.2 0.82981 0.17699 1.2523 0.2122 12.3985 0.10434
355261 38.3728 39.2856 2.3 0.83696 0.14937 1.2832 0.24095 12.4071 0.13549
355850 38.3451 39.058 1.8 0.84132 0.1598 1.2564 0.20292 12.3818 0.13885
355927 38.4105 39.2643 1.5 0.84254 0.15987 1.2623 0.21861 12.3785 0.1464
355955 38.501 39.3308 1.5 0.84015 0.1448 1.2575 0.22592 12.3858 0.12313
356081 38.3213 38.9271 2.2 0.8634 0.13767 1.263 0.22921 12.4006 0.13285
356090 38.3336 38.9683 2 0.89062 0.17948 1.286 0.20214 12.3927 0.14038
356404 38.4711 39.3163 1.5 0.86893 0.2393 1.2449 0.20971 12.3744 0.168
356536 38.35 39.0398 1.5 0.86523 0.1857 1.2407 0.21383 12.4115 0.13048
356570 38.4393 39.0356 1.8 0.84645 0.15089 1.2532 0.23729 12.3998 0.11749
356569 38.447 39.0423 3.2 0.87513 0.14346 1.2568 0.17596 12.4159 0.097508
357302 38.5035 39.2648 1.8 0.88142 0.20085 1.2592 0.20172 12.3803 0.126
357311 38.3871 38.9945 2.9 0.85441 0.11949 1.2301 0.1925 12.3909 0.089332
357333 38.1943 38.592 1.9 0.86297 0.17197 1.2826 0.20415 12.3739 0.14065
357559 38.491 39.2933 2 0.87314 0.16286 1.2363 0.22617 12.4065 0.10069
357768 38.2231 38.6093 2.2 0.90219 0.17001 1.2516 0.20464 12.4032 0.119
357836 38.4473 39.265 1.7 0.87059 0.17967 1.2609 0.2164 12.3932 0.11003
357835 38.4581 39.2706 2.9 0.86969 0.17822 1.2393 0.19829 12.4023 0.14172
357864 38.3368 38.958 1.8 0.86573 0.23583 1.2048 0.24015 12.3846 0.14482
357874 38.3198 38.9558 1.5 0.84085 0.11124 1.2433 0.21876 12.4046 0.095288
357909 38.3331 38.862 1.7 0.89086 0.19555 1.2427 0.1864 12.4253 0.15751
358034 38.4088 39.0016 2.8 0.85242 0.13803 1.2401 0.20876 12.3945 0.13227
358035 38.4026 38.9946 1.9 0.86121 0.18385 1.2586 0.19706 12.4251 0.16345
358759 38.3641 39.0331 1.8 0.89988 0.18347 1.2746 0.16026 12.3906 0.16164
359261 38.4555 39.2575 3.3 0.83873 0.13971 1.2324 0.2166 12.4049 0.12441
359304 38.3008 38.8206 2.2 0.82424 0.1909 1.2617 0.2179 12.4387 0.14097
359608 38.466 39.313 1.7 0.83489 0.19734 1.2135 0.21036 12.4478 0.14178
360073 38.4285 39.1513 3.5 0.8517 0.12702 1.2129 0.24785 12.4545 0.13078
360095 38.3855 39.1503 2 0.80667 0.19419 1.2281 0.20264 12.458 0.15509
360809 38.3273 38.8066 2.5 0.83491 0.15642 1.2417 0.20306 12.4398 0.11589
360835 38.3878 39.348 1.8 0.84162 0.15718 1.2343 0.22722 12.4367 0.12996
361384 38.452 39.2466 1.9 0.86217 0.16397 1.1579 0.2498 12.4029 0.08731
361674 38.4408 39.2443 2.9 0.84671 0.20613 1.2278 0.23362 12.4458 0.16727
361907 38.3035 38.8195 1.6 0.83934 0.15575 1.2074 0.24131 12.4392 0.14044
362247 38.4188 39.2001 1.8 0.90512 0.18678 1.1887 0.2617 12.3991 0.12615
362248 38.3241 38.933 2.1 0.87246 0.1486 1.2287 0.22271 12.4154 0.15617
363574 38.4583 39.2613 1.5 0.87593 0.22986 1.1743 0.24383 12.4019 0.15237
364504 38.4068 39.3518 1.9 0.88939 0.15644 1.1097 0.21412 12.4043 0.11902
365992 38.3708 38.8896 2.3 0.90553 0.24972 1.178 0.24158 12.3987 0.1799
365993 38.3668 38.8813 2.1 0.90072 0.18806 1.1556 0.26839 12.4023 0.17185
366055 38.4361 39.3916 1.7 0.88893 0.15281 1.0808 0.25666 12.3985 0.13226
366941 38.4866 39.2561 2.2 0.86638 0.19361 1.1636 0.25036 12.3903 0.11739
367234 38.237 38.8225 2.2 0.891 0.23873 1.1926 0.24151 12.4075 0.14564
367292 38.2385 38.792 1.8 0.90172 0.1854 1.1326 0.21966 12.3824 0.13373
367951 38.2811 38.8456 1.6 0.87197 0.14018 1.2009 0.25372 12.3855 0.09655
368475 38.1395 38.6741 1.8 0.89584 0.1866 1.1068 0.23223 12.3732 0.10883
368928 38.2218 38.7685 2 0.90784 0.21839 1.1924 0.24286 12.3845 0.12674
368970 38.4513 39.0518 1.8 0.871 0.16473 1.1991 0.22798 12.3847 0.10295
369229 38.339 38.8618 1.7 0.91721 0.26813 1.1535 0.24273 12.3724 0.12941
369274 38.3438 38.9205 2.1 0.9557 0.19083 1.1054 0.24722 12.373 0.12655
369434 38.4565 39.0088 2.5 0.8986 0.17963 1.1843 0.23642 12.3656 0.13316
369438 38.3553 38.9153 3.4 0.86468 0.16918 1.1898 0.25263 12.3991 0.1423
369793 38.4261 39.202 2.1 0.87292 0.2157 1.1976 0.27721 12.4023 0.14901
370186 38.3486 39.0378 3.4 0.84965 0.16402 1.211 0.24773 12.408 0.12656
370306 38.3896 39.0051 1.8 0.85524 0.15291 1.1635 0.24958 12.4118 0.10133
370353 38.3493 39.0245 1.9 0.87666 0.13595 1.1962 0.22194 12.4064 0.091858
370536 38.4305 39.1931 2.3 0.85728 0.23405 1.1873 0.23423 12.4187 0.13361
370651 38.353 39.081 1.5 0.88356 0.13484 1.1801 0.22601 12.4086 0.10788
370901 38.3708 39.0045 2 0.89936 0.14887 1.1812 0.23196 12.4398 0.11086
370978 38.361 38.8766 1.5 0.90174 0.14989 1.1776 0.25586 12.434 0.12197
371503 38.3608 38.9316 2.7 0.89836 0.14706 1.1689 0.20756 12.4288 0.11071
371584 38.4363 39.2016 1.6 0.88072 0.12882 1.1206 0.21799 12.4315 0.085617
371698 38.2961 38.7986 2 0.8725 0.19545 1.1237 0.20829 12.4161 0.10698
374334 38.4391 39.181 1.6 0.88644 0.25713 1.1017 0.22732 12.4215 0.131
374474 38.243 38.7786 1.5 0.86395 0.14105 1.112 0.18766 12.4177 0.10806
374644 38.4188 39.0108 1.7 0.86833 0.15757 1.0856 0.19718 12.4308 0.10128
375206 38.4753 39.3106 2.4 0.88133 0.1774 1.0754 0.19759 12.449 0.13821
375208 38.4745 39.337 2 0.88554 0.24512 1.1703 0.16871 12.4244 0.15666
376298 38.3655 38.8775 1.6 0.89267 0.14941 1.1485 0.18882 12.392 0.11689
376920 38.4526 39.128 1.5 0.8683 0.20256 1.1434 0.20381 12.422 0.13808
377367 38.4288 38.9915 2 0.87886 0.14727 1.1581 0.18391 12.4129 0.09932
379899 38.4721 38.978 2.1 0.88325 0.14698 1.0995 0.19239 12.4017 0.093515
379900 38.4828 38.958 2.1 0.85279 0.13363 1.1678 0.20131 12.417 0.099632
380085 38.3611 38.9178 2 0.88483 0.16383 1.1114 0.17315 12.4108 0.11322
380501 38.3258 38.6956 1.5 0.85867 0.15727 1.1333 0.17884 12.4219 0.10682
381729 38.2578 38.8545 2.5 0.89596 0.19261 1.0953 0.18165 12.4077 0.14393
384664 38.1286 38.7991 1.8 0.87024 0.17867 1.1641 0.20701 12.39 0.10293
385940 38.4691 39.1781 1.7 0.87999 0.13682 1.0917 0.2139 12.417 0.092831
387636 38.4608 39.1276 2 0.8832 0.13706 1.0908 0.19077 12.3841 0.098255
387789 38.138 38.5998 3.3 0.85916 0.17292 1.0888 0.23779 12.415 0.11719
387994 38.348 38.9125 2.5 0.85821 0.13417 1.0928 0.23323 12.3784 0.10942
388048 38.3553 38.7191 1.8 0.87539 0.12889 1.1264 0.18985 12.4074 0.084753
388183 38.3931 39.0273 1.5 0.87114 0.13148 1.0949 0.21691 12.412 0.089861
388184 38.4106 39.084 2.2 0.88136 0.2186 1.1104 0.21607 12.42 0.11163
389636 38.4546 39.1565 1.6 0.87811 0.15531 1.1172 0.21417 12.4076 0.099426
389718 38.4258 39.36 1.5 0.83564 0.21854 1.0969 0.21277 12.4173 0.12397
389988 38.4175 39.0098 2.2 0.81592 0.17583 1.1287 0.23457 12.4105 0.11946
390167 38.3741 39.0113 2.7 0.83787 0.17187 1.1802 0.22977 12.4023 0.10671
390227 38.389 38.9985 1.8 0.83719 0.13204 1.1679 0.23844 12.4016 0.091592
390523 38.4761 39.235 3.3 0.80689 0.14198 1.1376 0.23587 12.419 0.08931
390524 38.48 39.2431 2.5 0.7927 0.14585 1.1192 0.22565 12.4133 0.088743
390543 38.4713 39.1448 2.2 0.82056 0.18022 1.1831 0.18967 12.4245 0.1084
390544 38.4605 39.1608 2.3 0.87356 0.15199 1.208 0.21799 12.4198 0.10604
391420 38.3813 39.029 1.6 0.83086 0.12945 1.2114 0.20274 12.4295 0.092289
391663 38.3405 38.9718 1.8 0.80566 0.12766 1.2156 0.18819 12.4177 0.086138
392459 38.2353 38.6716 1.5 0.82998 0.13729 1.1813 0.19682 12.4092 0.082389
393005 38.3921 38.7711 1.5 0.83322 0.11691 1.1688 0.24046 12.3941 0.101
393096 38.492 39.3115 1.5 0.82592 0.13435 1.2508 0.1953 12.4098 0.10472
393702 38.2908 38.8308 2 0.80268 0.12203 1.2336 0.17444 12.4103 0.094842
394211 38.4483 39.1246 1.7 0.84544 0.13899 1.1838 0.16849 12.3953 0.10798
394282 38.4135 39.0251 3.8 0.79572 0.13953 1.2121 0.2037 12.4955 0.12513
394484 38.43 39.2751 2.1 0.80489 0.33674 1.2181 0.18171 12.5022 0.17817
397897 38.2786 39.1606 3.8 0.78906 0.10742 1.2039 0.20253 12.5248 0.098776
398164 38.3841 39.0883 2 0.8026 0.11939 1.2031 0.17994 12.5078 0.1182
398352 38.1763 38.5961 1.6 0.78803 0.11468 1.2159 0.19901 12.5341 0.11338
398353 38.16 38.5863 1.7 0.81335 0.13692 1.2214 0.18864 12.4955 0.12739
398521 38.2718 38.6966 1.6 0.78298 0.12834 1.21 0.1672 12.5012 0.12333
398539 38.2523 38.7798 1.5 0.81031 0.13189 1.2557 0.17736 12.5076 0.11542
398547 38.3523 38.9551 1.7 0.80376 0.12814 1.2613 0.17845 12.5279 0.12186
399274 38.2175 38.616 3.1 0.78998 0.1286 1.2754 0.15724 12.5094 0.11563
399384 38.476 39.1623 1.8 0.79947 0.16851 1.2653 0.16926 12.5198 0.14449
399450 38.4831 39.1726 2.5 0.80849 0.10595 1.2622 0.16373 12.5384 0.10506
399463 38.4823 39.2086 2 0.79398 0.1371 1.2792 0.15572 12.5377 0.11864
399507 38.473 39.2623 1.5 0.79375 0.12566 1.2761 0.16457 12.5217 0.10261
399591 38.2855 38.7395 1.6 0.76716 0.18823 1.2817 0.15206 12.5318 0.16985
399950 38.3256 39.2265 2.4 0.79087 0.097165 1.2573 0.15303 12.5378 0.11125
400350 38.3493 38.922 2 0.78367 0.13796 1.24 0.19189 12.5222 0.10936
400869 38.2228 38.6508 2.4 0.76509 0.1247 1.295 0.19469 12.5514 0.10791
401707 38.1871 38.5723 1.8 0.81606 0.10882 1.2693 0.18797 12.5138 0.11263
401723 38.1891 38.577 1.6 0.8143 0.12167 1.2589 0.14145 12.51 0.12821
401835 38.29 38.8178 4.1 0.78643 0.12402 1.2909 0.16799 12.7397 0.16725
401839 38.2911 38.8241 3.6 0.78498 0.10955 1.2495 0.14122 12.7028 0.17148
402033 38.3736 38.932 1.8 0.76502 0.10049 1.222 0.17047 12.666 0.16938
402224 38.3286 38.94 1.5 0.78595 0.11128 1.3093 0.12786 12.6847 0.17201
402225 38.125 38.6611 1.8 0.76915 0.11705 1.3119 0.16106 12.75 0.15811
402757 38.2965 38.8501 1.9 0.77509 0.11019 1.3012 0.14725 12.6692 0.17957
402954 38.3938 39.2856 1.7 0.7705 0.1052 1.2916 0.14307 12.7359 0.17423
403003 38.2511 38.7826 1.5 0.77963 0.088649 1.3041 0.12251 12.6759 0.1399
403009 38.2868 38.7703 1.8 0.78007 0.10794 1.2952 0.13156 12.7083 0.18588
403322 38.433 39.0491 1.6 0.79449 0.11768 1.268 0.14163 12.6697 0.19584
403745 38.3448 38.7941 2.1 0.80075 0.11077 1.279 0.14308 12.6726 0.20238
403848 38.1856 38.5753 1.5 0.79538 0.12489 1.2687 0.14973 12.6618 0.18618
405042 38.39 39.0995 1.9 0.78466 0.13544 1.2512 0.14845 12.6296 0.17074
405191 38.3961 39.1258 2.5 0.78327 0.11116 1.2445 0.1518 12.6627 0.18784
405450 38.403 39.3981 2 0.78636 0.11536 1.262 0.15136 12.6838 0.1642
405771 38.2631 38.7263 1.7 0.78312 0.13833 1.274 0.13898 12.7408 0.17097
407465 38.4263 39.1103 3.6 0.76746 0.11058 1.2838 0.16017 12.6887 0.1813
407783 38.1685 38.6728 3.2 0.7397 0.099951 1.2509 0.1757 12.7082 0.16185
408021 38.4441 39.1855 2.6 0.74591 0.10809 1.2318 0.15641 12.7452 0.14641
408148 38.2433 38.7781 1.7 0.74011 0.11401 1.2182 0.18747 12.7132 0.17032
408354 38.2603 38.5768 1.5 0.78255 0.090269 1.2342 0.14552 12.6918 0.16896
408638 38.27 38.7615 3 0.73903 0.096152 1.231 0.14259 12.7507 0.16363
408774 38.4893 39.2423 2.1 0.75156 0.1286 1.2165 0.14269 12.7339 0.21412
408795 38.2001 38.8233 1.7 0.74416 0.10516 1.2168 0.14914 12.7531 0.18882
408881 38.3795 39.1741 1.5 0.7482 0.079907 1.2183 0.13302 12.7337 0.17985
408980 38.3578 39.2546 1.8 0.76553 0.12449 1.1961 0.16616 12.7448 0.18359
409350 38.5111 39.444 1.9 0.78431 0.11566 1.2091 0.13884 12.6669 0.19133
409510 38.4945 39.1245 3.8 0.71906 0.096443 1.2089 0.11524 12.7571 0.1724
409636 38.3398 38.9181 2 0.73479 0.093442 1.2012 0.138 12.7511 0.13609
410043 38.4786 39.3218 1.6 0.72988 0.090764 1.1877 0.14222 12.7635 0.14266
410224 38.4865 39.4286 1.7 0.73707 0.085408 1.2061 0.13437 12.763 0.15846
410347 38.3443 38.6545 1.5 0.74801 0.089088 1.2116 0.14781 12.7275 0.15999
410556 38.29 38.801 2.3 0.74859 0.11593 1.2012 0.14659 12.7444 0.15888
411252 38.3168 38.9006 1.9 0.7265 0.093546 1.1975 0.12783 12.7622 0.15807
411714 38.4495 39.3481 2.3 0.73665 0.15533 1.1755 0.14239 12.7858 0.20324
411855 38.3645 39.0215 1.8 0.71694 0.099395 1.1982 0.1548 12.7615 0.17201
412572 38.3196 38.9081 1.7 0.71806 0.099165 1.1876 0.16139 12.7378 0.17438
413459 38.3183 38.8315 1.9 0.73208 0.0863 1.2068 0.14676 12.7108 0.19716
413511 38.2981 38.7305 2 0.73448 0.10526 1.205 0.15197 12.7074 0.15334
413688 38.357 38.835 2.7 0.718 0.087218 1.1771 0.15499 12.7319 0.13612
414026 38.33 38.804 1.7 0.7434 0.095651 1.1975 0.16809 12.7021 0.16191
415579 38.4753 39.0805 1.9 0.74176 0.092178 1.1522 0.19167 12.6859 0.17405
415620 38.3788 39.1406 3.4 0.73728 0.10416 1.2198 0.17033 12.6808 0.17383
415627 38.3948 39.1151 2.4 0.72413 0.15115 1.1806 0.15085 12.7148 0.18464
415635 38.3868 39.1156 1.6 0.72772 0.078416 1.1884 0.16854 12.7137 0.15157
415864 38.4165 38.9913 2.3 0.73728 0.1187 1.2048 0.16214 12.7251 0.17263
415869 38.1903 38.7596 2.3 0.7379 0.096714 1.2011 0.16621 12.738 0.14803
415934 38.1963 38.7586 1.5 0.72535 0.10304 1.1928 0.18683 12.7029 0.15487
416019 38.4118 39.0896 1.8 0.74227 0.099183 1.2273 0.15621 12.7021 0.16696
416142 38.3661 39.1193 1.6 0.72974 0.11937 1.1991 0.16093 12.6605 0.17185
416304 38.46 39.2531 2 0.75272 0.10638 1.1881 0.17875 12.6741 0.15975
416478 38.2986 38.9181 2 0.74046 0.12542 1.206 0.15808 12.667 0.17441
416733 38.3308 38.9865 1.6 0.73453 0.094896 1.2063 0.17545 12.7156 0.14791
417075 38.4028 38.9265 2.2 0.74079 0.14232 1.1711 0.18605 12.7005 0.19696
417360 38.395 38.9941 1.7 0.73827 0.10717 1.2468 0.13265 12.6823 0.15142
418302 38.4058 39.0453 2.3 0.74702 0.091932 1.2146 0.14804 12.684 0.14559
418301 38.3853 39.0221 2 0.73489 0.1084 1.2283 0.15521 12.647 0.15984
418300 38.3801 39.0198 1.8 0.74599 0.12243 1.2423 0.16379 12.7191 0.18981
418299 38.3868 38.9931 2.1 0.72623 0.084605 1.2341 0.12872 12.7135 0.14364
418304 38.3855 39.0033 1.5 0.75908 0.11077 1.2559 0.16118 12.6499 0.16605
418305 38.4001 38.9976 2 0.75312 0.11533 1.2291 0.1488 12.6515 0.15848
418306 38.3975 38.988 1.7 0.757 0.08398 1.2519 0.11604 12.6945 0.13766
418309 38.3796 39.0208 1.8 0.76031 0.11946 1.2235 0.15165 12.6834 0.16355
418308 38.4075 38.9966 2 0.74324 0.075188 1.2321 0.13117 12.7186 0.15107
418496 38.3536 38.8836 1.7 0.73114 0.099061 1.272 0.10878 12.7347 0.16015
418540 38.3945 38.865 1.6 0.78268 0.10451 1.2415 0.1319 12.7037 0.15549
418550 38.2828 38.695 1.7 0.75325 0.098162 1.2498 0.10768 12.7033 0.16063
418549 38.266 38.6911 1.5 0.76869 0.11726 1.2555 0.12089 12.6636 0.18009
418552 38.2913 38.6863 1.6 0.77443 0.088497 1.2405 0.11559 12.6698 0.17226
418561 38.308 38.663 1.8 0.76397 0.10135 1.2771 0.14333 12.6639 0.17015
418563 38.2833 38.6788 1.6 0.76709 0.10175 1.2104 0.11809 12.6681 0.16572
418589 38.3225 38.816 1.6 0.76176 0.075047 1.2426 0.10243 12.7193 0.17667
418650 38.342 38.8716 2.8 0.76382 0.10652 1.2178 0.12097 12.6873 0.15871
418685 38.3815 38.8915 2.5 0.74281 0.088337 1.2464 0.14234 12.7475 0.15383
418708 38.4375 39.0746 1.7 0.76539 0.086655 1.2385 0.12229 12.7374 0.16597
418777 38.2948 38.7946 1.5 0.76452 0.086845 1.2225 0.13406 12.7259 0.1521
419000 38.4793 39.4025 1.6 0.77203 0.11378 1.2605 0.16545 12.6932 0.21768
419039 38.3986 39.0075 1.5 0.77518 0.087632 1.2414 0.13559 12.6786 0.1608
419303 38.3233 38.9263 2.6 0.77114 0.088959 1.2608 0.12147 12.6973 0.17313
419304 38.3403 38.935 2.8 0.76012 0.083462 1.2583 0.11791 12.7129 0.17054
419645 38.5118 39.1518 1.7 0.74962 0.080913 1.2689 0.1314 12.6967 0.16443
419647 38.4756 39.1076 1.7 0.75546 0.1087 1.263 0.1273 12.7136 0.16891
419644 38.4808 39.1103 1.5 0.74444 0.080244 1.266 0.12822 12.7002 0.14172
419642 38.4868 39.1426 2.3 0.7367 0.083311 1.2801 0.11462 12.7335 0.15606
419648 38.5005 39.1166 2.3 0.75066 0.089126 1.2855 0.1326 12.7186 0.16189
419649 38.4866 39.1328 2.3 0.74824 0.079431 1.2629 0.12724 12.7447 0.16396
419651 38.4763 39.1526 1.7 0.74071 0.080972 1.2515 0.12497 12.7686 0.14631
419654 38.4761 39.126 1.7 0.76809 0.077521 1.2589 0.10033 12.704 0.1674
419660 38.4593 39.1325 2.1 0.76953 0.085002 1.278 0.11748 12.711 0.16633
419663 38.4586 39.1813 1.7 0.76048 0.081335 1.2712 0.13298 12.7182 0.14448
419740 38.2911 38.8105 3.3 0.7659 0.093173 1.2848 0.10816 12.6975 0.16951
419794 38.4181 38.9876 1.5 0.75908 0.076857 1.278 0.10674 12.7191 0.14995
419966 38.4761 39.1218 1.8 0.76053 0.10163 1.2821 0.13641 12.7162 0.19132
420297 38.4721 39.256 2.4 0.757 0.090692 1.2823 0.12038 12.7531 0.1489
420478 38.3385 38.8016 2.4 0.7535 0.081169 1.2404 0.11339 12.7509 0.15378
420476 38.3298 38.828 1.6 0.75481 0.084672 1.2682 0.1421 12.7233 0.16725
420821 38.4398 39.2183 2.9 0.77114 0.18372 1.2961 0.10397 12.7261 0.19922
420915 38.4625 39.381 1.5 0.75137 0.084903 1.2862 0.11674 12.6808 0.15469
421307 38.2776 38.934 2.4 0.76988 0.084544 1.2801 0.11807 12.71 0.16127
421384 38.1926 38.9155 2 0.75083 0.081473 1.2625 0.13846 12.7288 0.17061
421394 38.1818 38.9538 3.2 0.74856 0.09151 1.2583 0.11851 12.7192 0.17743
421430 38.2811 38.8018 1.7 0.73852 0.090824 1.2741 0.11762 12.7547 0.16987
422473 38.288 38.84 2.7 0.74009 0.14893 1.2546 0.15491 12.775 0.21544
423156 38.3075 38.8206 1.9 0.73958 0.078143 1.2852 0.11497 12.7171 0.16238
423602 38.3505 38.8366 1.9 0.74886 0.087066 1.2836 0.11289 12.7445 0.15137
423801 38.3256 38.7875 2.9 0.73938 0.091539 1.2747 0.13783 12.7095 0.15859
423823 38.3055 38.7946 1.6 0.75876 0.093274 1.3105 0.10879 12.6962 0.18794
423887 38.2023 38.7383 2 0.74461 0.066264 1.2876 0.11995 12.7369 0.13464
424013 38.3758 39.272 1.6 0.75611 0.081418 1.281 0.11601 12.7627 0.1651
424728 38.392 39.0826 2.5 0.75121 0.08541 1.3016 0.098807 12.7394 0.14403
425164 38.3608 38.9558 1.5 0.74866 0.088436 1.2983 0.10307 12.7396 0.15892
425329 38.2838 38.81 1.9 0.75091 0.089757 1.2904 0.10662 12.7615 0.15017
425503 38.3976 38.9485 1.9 0.75874 0.086778 1.2877 0.084047 12.7116 0.18179
426222 38.4678 39.3416 1.8 0.77491 0.080755 1.2723 0.099648 12.7046 0.16146
426931 38.4605 39.2781 1.7 0.77166 0.09764 1.2894 0.13052 12.713 0.17975
427269 38.2895 38.7631 2 0.78126 0.077293 1.2811 0.12997 12.6381 0.15635
428446 38.4253 39.0915 2.1 0.7654 0.080356 1.2847 0.10688 12.6973 0.15947
429064 38.5848 39.3058 1.6 0.7679 0.08539 1.287 0.13686 12.722 0.17128
429067 38.5881 39.4216 2.6 0.76578 0.10219 1.2705 0.13457 12.7018 0.16464
429068 38.5491 39.3833 1.7 0.76843 0.078496 1.3018 0.13153 12.6825 0.15914
429070 38.271 38.8493 1.6 0.76931 0.082099 1.2804 0.14264 12.6617 0.14884
429069 38.5875 39.3908 2 0.7878 0.094459 1.2735 0.12939 12.6378 0.1616
429072 38.5811 39.4115 1.9 0.76715 0.076912 1.2833 0.14098 12.7071 0.15422
429279 38.2913 38.7733 2 0.77139 0.094434 1.2823 0.12257 12.6768 0.16268
429307 38.1996 38.5883 1.6 0.75677 0.075075 1.2962 0.14075 12.6949 0.16094
429547 38.358 38.8808 1.5 0.76708 0.091371 1.2834 0.15029 12.7108 0.17436
429610 38.3458 39 1.5 0.75947 0.0952 1.2972 0.14831 12.6406 0.17255
429620 38.3543 39.0091 1.6 0.75907 0.10347 1.34 0.12685 12.6806 0.16624
430908 38.3788 38.9561 1.8 0.76526 0.080876 1.3061 0.15484 12.6758 0.14832
430955 38.3751 38.9743 1.5 0.78185 0.083972 1.3425 0.13055 12.633 0.17331
431198 38.2901 38.7543 3 0.76499 0.089026 1.3104 0.15828 12.6757 0.16253
431200 38.2856 38.757 1.6 0.75156 0.084623 1.3386 0.12544 12.7529 0.18078
431796 38.348 39.0411 1.5 0.78715 0.078826 1.3066 0.16116 12.6482 0.16407
431866 38.3005 38.8005 3.7 0.76945 0.082076 1.3354 0.15218 12.688 0.16644
432300 38.3605 38.8881 1.5 0.76937 0.089308 1.32 0.14898 12.6698 0.17052
432325 38.2918 38.8031 1.6 0.77673 0.081923 1.2955 0.14558 12.6669 0.16608
432379 38.3508 38.8296 2.3 0.77525 0.072228 1.3032 0.17114 12.6932 0.15568
432779 38.3745 39.0158 2 0.79285 0.08524 1.2759 0.15325 12.6361 0.15989
433052 38.4013 38.8506 1.8 0.77182 0.087981 1.314 0.16201 12.6956 0.16115
434483 38.3263 39.3073 2.6 0.78185 0.084192 1.2617 0.18868 12.6547 0.16989
434979 38.454 39.2613 2.2 0.7634 0.074359 1.2681 0.14725 12.6455 0.15482
436571 38.3865 39.1205 5.2 0.74595 0.094112 1.273 0.13688 13.4969 0.49783
436573 38.3616 39.1061 1.8 0.74578 0.10586 1.2794 0.17248 13.4459 0.46508
436577 38.3843 39.0935 1.7 0.74642 0.084433 1.2882 0.16709 13.432 0.49791
436575 38.4165 39.0965 3.3 0.75163 0.08763 1.2635 0.13276 13.4101 0.55628
436576 38.3813 39.1175 2.5 0.73696 0.069715 1.2895 0.13488 13.4694 0.51518
436580 38.3818 39.0911 1.7 0.72896 0.10986 1.288 0.15191 13.5597 0.50515
436579 38.3465 39.0858 2 0.74962 0.091542 1.2747 0.1423 13.4257 0.53751
436582 38.4085 39.1388 2 0.72714 0.093555 1.2769 0.14228 13.5964 0.50175
436586 38.396 39.146 1.6 0.72263 0.079343 1.2837 0.15247 13.6071 0.49995
436590 38.4043 39.1448 3 0.74514 0.10445 1.3 0.15461 13.4606 0.51452
436613 38.3801 39.1453 1.6 0.72635 0.080351 1.3038 0.14702 13.4892 0.50404
436614 38.4306 39.0981 1.8 0.72835 0.078541 1.2951 0.15763 13.6395 0.47356
436626 38.3906 39.1105 2.1 0.72323 0.083644 1.3 0.16496 13.6136 0.4892
436633 38.3968 39.0895 1.5 0.74199 0.082832 1.2897 0.16275 13.5544 0.51237
436632 38.4093 39.1051 1.7 0.74355 0.097756 1.2647 0.13631 13.5035 0.4845
436636 38.4056 39.1321 1.6 0.76653 0.1014 1.3045 0.12909 13.4753 0.48356
436641 38.4213 39.1411 1.6 0.73642 0.095566 1.3373 0.14274 13.6207 0.53735
436640 38.4173 39.1356 1.7 0.74009 0.078054 1.3185 0.16513 13.6131 0.4696
436639 38.3956 39.1513 1.6 0.72988 0.081953 1.3135 0.14335 13.6035 0.51019
436638 38.4193 39.149 1.6 0.74546 0.12231 1.3009 0.1389 13.3364 0.55363
436649 38.41 39.1371 2.3 0.75459 0.083514 1.3143 0.17363 13.4402 0.52059
436655 38.3866 39.1276 2 0.74484 0.075978 1.3241 0.13985 13.5083 0.5237
436656 38.3848 39.0753 2.6 0.74714 0.087515 1.2806 0.17032 13.4179 0.49029
436657 38.373 39.1331 1.5 0.76711 0.096822 1.3048 0.1591 13.4836 0.5451
436712 38.4003 39.1236 2.6 0.75254 0.070968 1.2928 0.14856 13.4659 0.49067
436714 38.3985 39.1163 1.9 0.75253 0.087774 1.2719 0.15119 13.6127 0.51595
436724 38.4008 39.0661 1.5 0.76427 0.081326 1.2794 0.14852 13.3816 0.53137
436732 38.3893 39.057 1.7 0.76551 0.083397 1.2804 0.16042 13.5321 0.54007
436734 38.365 39.0721 1.5 0.76416 0.098272 1.3141 0.17711 13.4698 0.54956
436735 38.3566 39.1071 1.9 0.76877 0.096208 1.3291 0.17994 13.3863 0.55054
436739 38.3983 39.119 2 0.75026 0.077809 1.3036 0.16821 13.4916 0.50799
436774 38.394 39.0731 1.9 0.75847 0.09018 1.3108 0.17113 13.4735 0.52978
436802 38.404 39.168 2.3 0.75808 0.0911 1.3285 0.16624 13.522 0.48817
436882 38.3978 39.1103 1.6 0.78977 0.099132 1.3207 0.17866 13.4795 0.5338
436894 38.38 39.0835 1.5 0.76172 0.082721 1.3243 0.17561 13.4709 0.52072
436903 38.4056 39.0728 2.6 0.76944 0.086362 1.3339 0.15095 13.5897 0.49996
436913 38.4041 39.0608 1.7 0.7732 0.10577 1.3313 0.19748 13.5827 0.53919
436927 38.394 39.0275 1.7 0.76975 0.093992 1.3124 0.16122 13.4851 0.50816
436929 38.4135 39.0581 2.5 0.7741 0.10045 1.3359 0.16907 13.5534 0.50076
436932 38.3885 39.0736 2.2 0.76248 0.078326 1.3412 0.17157 13.5425 0.51864
436936 38.387 39.082 3.7 0.75907 0.087397 1.3295 0.1623 13.6182 0.49496
436980 38.3895 39.0703 2.4 0.7547 0.085061 1.3313 0.14174 13.5708 0.4912
436992 38.4586 39.3263 1.8 0.76039 0.086717 1.3113 0.12468 13.5538 0.51969
437017 38.3956 39.0771 2.2 0.78251 0.088733 1.3268 0.14733 13.5205 0.50654
437020 38.353 38.9378 1.7 0.78614 0.085086 1.3282 0.1238 13.4898 0.46669
437063 38.4483 39.2675 1.7 0.77163 0.094397 1.3172 0.13951 13.6014 0.49892
437095 38.381 39.1896 1.6 0.76772 0.131 1.3218 0.12552 13.5212 0.52615
437117 38.3826 39.0898 1.5 0.77732 0.083227 1.3411 0.12217 13.4568 0.50148
437118 38.3971 39.107 3 0.78023 0.086039 1.3259 0.1447 13.5421 0.53414
437120 38.38 39.0998 1.8 0.77285 0.089452 1.3229 0.14071 13.0385 0.52369
437140 38.4391 39.2228 1.9 0.78255 0.093074 1.3139 0.13323 13.4468 0.51037
437175 38.398 39.0831 2.2 0.7686 0.088488 1.3493 0.13936 13.6194 0.51229
437191 38.3896 39.097 1.5 0.77919 0.11172 1.3354 0.12788 13.4974 0.49943
437202 38.4023 39.1118 1.5 0.76452 0.094808 1.3231 0.15432 13.3064 0.46944
437230 38.481 39.265 1.7 0.75841 0.089013 1.3095 0.13421 13.5979 0.49009
437249 38.4816 39.3531 2 0.77836 0.12191 1.302 0.11642 13.5419 0.50098
437257 38.4398 39.31 2.8 0.77629 0.075645 1.3148 0.13059 13.5495 0.47444
437291 38.4006 39.1036 2.1 0.78721 0.090144 1.3167 0.15264 13.505 0.50334
437310 38.5331 39.4413 1.8 0.79732 0.099282 1.3184 0.14042 13.5457 0.5437
437377 38.4426 39.2555 3.3 0.76418 0.10445 1.3153 0.15828 13.6496 0.52883
437581 38.4416 39.2138 3.8 0.76156 0.093588 1.3146 0.15166 13.6593 0.58468
437582 38.4815 39.3141 3 0.75264 0.077458 1.2901 0.13824 13.6444 0.57433
437583 38.446 39.3243 1.5 0.75013 0.092421 1.3041 0.15167 13.6841 0.58152
437691 38.4478 39.1018 2 0.76685 0.091359 1.306 0.15134 13.639 0.56589
437712 38.3968 39.0978 1.6 0.76599 0.1693 1.3163 0.14814 13.6085 0.5699
437785 38.4373 38.957 1.6 0.78677 0.084037 1.3168 0.13665 13.5369 0.55472
437804 38.3925 39.0826 1.5 0.7882 0.078207 1.3237 0.13747 13.5415 0.57813
437829 38.4391 39.2666 2.2 0.76607 0.076964 1.3312 0.12122 13.6884 0.5421
437844 38.4366 39.273 3.6 0.77919 0.08355 1.3045 0.13864 13.6388 0.54684
437874 38.4593 39.3395 2.5 0.75782 0.093616 1.3426 0.13276 13.6151 0.60871
438017 38.3968 38.9728 2.8 0.73073 0.08905 1.3335 0.12223 13.6942 0.55931
438035 38.4606 39.2911 3.7 0.73239 0.080987 1.3483 0.13474 13.6209 0.58371
438127 38.4418 39.2695 2.2 0.73683 0.077166 1.3235 0.13493 13.7284 0.54939
438147 38.3845 39.0643 1.8 0.73722 0.078909 1.3462 0.14524 13.7105 0.55656
438241 38.4833 39.3295 1.5 0.73331 0.076245 1.3103 0.15953 13.7315 0.5846
438355 38.2898 38.818 1.7 0.73431 0.10114 1.3195 0.13367 13.6956 0.59126
438505 38.4106 39.124 2.6 0.74292 0.084183 1.3191 0.15236 13.5097 0.56576
438592 38.558 39.371 2.5 0.7465 0.078124 1.3533 0.14331 13.7332 0.5984
438619 38.4513 39.2911 1.8 0.76185 0.13944 1.3199 0.1463 13.5707 0.56477
438625 38.453 39.3051 2.8 0.75546 0.090359 1.3343 0.12755 13.6201 0.59117
438725 38.4201 39.2775 1.6 0.7404 0.10562 1.3394 0.15072 13.6848 0.59926
438776 38.3843 38.9788 1.6 0.75427 0.071525 1.3561 0.137 13.6842 0.5474
438807 38.467 39.3051 1.5 0.74673 0.075996 1.3561 0.14044 13.6619 0.55107
438813 38.419 39.097 2 0.76239 0.098144 1.3623 0.12724 13.7444 0.59066
439982 38.3221 38.8265 1.6 0.73294 0.074512 1.341 0.12084 13.7315 0.55547
440102 38.4003 39.135 2.8 0.7426 0.079014 1.333 0.13457 13.6968 0.58238
440360 38.3991 38.9876 1.6 0.74324 0.084123 1.347 0.11497 13.6915 0.53455
440553 38.1821 38.5986 1.8 0.76843 0.075815 1.3425 0.12422 13.6471 0.54853
440604 38.4075 39.1143 3.2 0.74687 0.080986 1.3131 0.12415 13.6686 0.5699
440817 38.4123 39.0833 1.5 0.7691 0.095759 1.3485 0.13326 13.6598 0.57588
440977 38.3308 38.7983 2.1 0.74913 0.1266 1.3397 0.13907 13.6712 0.57315
441306 38.3793 39.0238 1.5 0.75776 0.077911 1.3638 0.12077 13.6926 0.56258
441418 38.4883 39.3398 3.1 0.75486 0.10177 1.3477 0.12666 13.7384 0.5645
441429 38.417 39.1391 1.6 0.74529 0.078003 1.3658 0.13879 13.7491 0.55066
441655 38.3655 38.9233 2.6 0.7359 0.08084 1.3663 0.14384 13.6895 0.56688
442031 38.3435 38.9363 2.4 0.74135 0.10037 1.3257 0.13222 13.7588 0.5554
442112 38.3928 39.0998 2.3 0.74642 0.10532 1.3373 0.12912 13.6832 0.57402
442195 38.2216 38.8828 1.6 0.74037 0.098497 1.3192 0.12627 13.6785 0.5627
442437 38.3393 38.7966 2.5 0.72233 0.11741 1.3393 0.13773 13.7749 0.58912
442483 38.3648 38.9385 2 0.75278 0.099546 1.3439 0.1459 13.6342 0.58728
442519 38.3968 39.1115 2 0.74419 0.11861 1.3585 0.1262 13.5781 0.59374
442819 38.1481 38.5981 1.8 0.73821 0.11561 1.3542 0.10685 13.8509 0.49278
442949 38.3428 39.2135 1.5 0.75428 0.081987 1.3165 0.13179 13.6538 0.5824
443667 38.2633 38.6078 1.5 0.73883 0.090361 1.3495 0.1365 13.7243 0.55738
444555 38.4011 38.93 1.8 0.75644 0.11915 1.3339 0.11535 13.7021 0.5526
445345 38.4876 39.2748 2 0.74641 0.06973 1.3434 0.12013 13.6769 0.59113
445355 38.4061 39.1223 2.8 0.75026 0.080606 1.3423 0.13151 13.7231 0.5383
445365 38.4301 39.0095 1.9 0.74037 0.10365 1.3378 0.12958 13.7349 0.56147
445431 38.3873 38.9435 1.7 0.75594 0.086791 1.3367 0.14113 13.5497 0.60004
445489 38.4423 39.0481 1.8 0.74514 0.079558 1.3408 0.11764 13.751 0.57132
445865 38.5223 39.131 1.5 0.74675 0.12756 1.3504 0.11574 13.7395 0.56883
445911 38.4616 39.0593 2.1 0.74674 0.093016 1.3187 0.13523 13.7518 0.53144
446011 38.2396 38.945 1.8 0.76472 0.088754 1.3724 0.13301 13.6848 0.54669
446687 38.3595 38.9315 1.5 0.75141 0.078279 1.3372 0.12354 13.6746 0.57522
446847 38.4218 38.9873 1.8 0.75743 0.072711 1.3246 0.12216 13.7685 0.56636
446958 38.5333 39.4536 2 0.74674 0.091347 1.3361 0.1326 13.657 0.56682
447540 38.505 39.3263 2.4 0.7647 0.083117 1.3158 0.13295 13.6672 0.5518
447621 38.4788 39.3163 1.8 0.7829 0.12812 1.3212 0.098263 13.5461 0.59476
447823 38.4143 38.9185 1.6 0.75677 0.076078 1.3279 0.14613 13.6833 0.56886
448228 38.4875 39.263 2 0.76072 0.11546 1.2815 0.16176 13.5696 0.60627
448871 38.364 38.8818 1.9 0.78185 0.08184 1.2833 0.13365 13.65 0.55722
449263 38.4005 39.0216 1.5 0.7522 0.084761 1.2978 0.1463 13.6545 0.58328
449508 38.3896 38.7641 1.9 0.76121 0.083814 1.269 0.14808 13.5324 0.56762
450601 38.3965 38.7505 1.8 0.7558 0.083415 1.2882 0.16421 13.611 0.57955
450872 38.3466 38.9301 3.9 0.75415 0.090004 1.2972 0.15246 13.627 0.55173
450878 38.3505 38.9046 2 0.73885 0.14012 1.2685 0.14105 13.7121 0.49374
450880 38.3615 38.945 2.1 0.76641 0.12007 1.2805 0.16447 13.6111 0.57218
452002 38.1323 38.7671 2.1 0.73479 0.1394 1.2984 0.14546 13.7345 0.53555
452390 38.4678 39.1456 1.8 0.73635 0.088793 1.3106 0.14829 13.6657 0.50714
452665 38.4543 39.2396 2.3 0.72533 0.065341 1.3036 0.16045 13.6315 0.56795
452762 38.3928 39.4643 2.1 0.72745 0.075027 1.3294 0.16308 13.6501 0.55136
453032 38.3631 38.9281 2.5 0.73254 0.11758 1.3238 0.16582 13.7191 0.54644
453178 38.2273 38.8781 1.7 0.73577 0.13234 1.3091 0.15629 13.6458 0.50992
453190 38.3903 39.1223 1.8 0.73386 0.087218 1.3057 0.15007 13.6345 0.55565
453464 38.3423 38.7751 2 0.75188 0.098603 1.3252 0.17073 13.6748 0.50024
453465 38.4456 39.003 2.1 0.73294 0.066152 1.336 0.16566 13.6376 0.52903
453519 38.1388 38.6316 2.9 0.72024 0.16252 1.3238 0.14516 13.7047 0.55185
453676 38.3618 39.2053 1.5 0.7329 0.12333 1.311 0.14162 13.7561 0.52477
453959 38.2615 38.7715 1.6 0.72473 0.08164 1.3251 0.16681 13.7087 0.56091
454312 38.2681 38.8108 2.5 0.73171 0.09095 1.3326 0.16074 13.7263 0.56493
454347 38.2623 38.8025 1.8 0.72023 0.084473 1.3269 0.14742 13.6578 0.5495
455300 38.492 39.1283 1.5 0.74356 0.072864 1.3226 0.14755 13.5968 0.55397
455347 38.3908 38.8475 1.5 0.73634 0.080242 1.3172 0.14798 13.6344 0.57558
455400 38.3228 38.7928 1.8 0.72203 0.071228 1.3137 0.15447 13.6938 0.56077
455456 38.2436 38.857 2.3 0.72787 0.13407 1.3319 0.16515 13.5668 0.57399
455571 38.3898 39.0158 4.9 0.71581 0.0856 1.3307 0.16926 13.7244 0.37932
455574 38.4006 38.9951 2.6 0.70003 0.068785 1.3291 0.17432 13.7469 0.36044
455573 38.358 39.0333 3.8 0.70369 0.088201 1.319 0.17756 13.8079 0.39277
455576 38.3878 38.9851 1.7 0.69473 0.074898 1.3441 0.16643 13.8093 0.41287
455577 38.3965 39.0021 2 0.67123 0.076875 1.3189 0.15682 13.8619 0.35168
455575 38.3811 38.9956 3.5 0.68979 0.087106 1.3161 0.15678 13.7487 0.45916
455579 38.3896 38.9918 1.5 0.69418 0.067605 1.3147 0.13006 13.8247 0.42735
455580 38.4251 38.9798 1.8 0.70087 0.091985 1.3382 0.13863 13.7155 0.48085
455581 38.4073 39.0106 2 0.6928 0.086328 1.3259 0.1643 13.8231 0.34199
455584 38.3748 39.0138 1.6 0.70323 0.08065 1.3305 0.12889 13.7414 0.42285
455585 38.4011 39.0228 1.6 0.70003 0.074199 1.3416 0.13866 13.7765 0.40267
455583 38.3891 39.0205 2.7 0.70031 0.080783 1.3488 0.12767 13.8162 0.39372
455586 38.4146 39.017 1.6 0.72055 0.095427 1.3643 0.14153 13.7474 0.4087
455587 38.369 39.0118 2 0.70171 0.085286 1.3704 0.15001 13.8441 0.38023
455588 38.3898 38.9981 1.8 0.71131 0.079058 1.3222 0.14693 13.7696 0.43185
455589 38.3895 39.0041 1.8 0.7037 0.11289 1.3606 0.13317 13.8141 0.40971
455590 38.386 39.0141 1.8 0.71286 0.13293 1.3413 0.12423 13.7247 0.45158
455592 38.3896 38.9906 3 0.71231 0.083212 1.36 0.098597 13.843 0.32899
455601 38.4011 38.9871 1.5 0.70884 0.089099 1.3788 0.11333 13.8356 0.35682
455603 38.3401 39.043 2.2 0.702 0.078749 1.3499 0.12714 13.7951 0.39859
455610 38.4203 38.9685 1.5 0.72896 0.083228 1.3671 0.13106 13.7488 0.42764
455609 38.3793 38.9798 2.1 0.71965 0.08223 1.3774 0.10192 13.7893 0.42005
455614 38.3826 39.0201 1.5 0.71909 0.072206 1.3833 0.11054 13.8003 0.36799
455616 38.3916 39.0095 1.5 0.70369 0.1015 1.372 0.11163 13.8227 0.46268
455620 38.3778 39.0138 2.2 0.71086 0.08549 1.3514 0.11701 13.8475 0.38383
455619 38.3966 39.0106 2.5 0.72691 0.074072 1.3563 0.09828 13.7805 0.42687
455630 38.397 39.0081 3 0.71699 0.075571 1.3571 0.087527 13.8297 0.39478
455713 38.3973 38.9491 2.1 0.70661 0.079272 1.3753 0.10084 13.8045 0.47517
455722 38.401 38.9991 2.6 0.70769 0.070149 1.3721 0.10257 13.8173 0.4424
455723 38.4113 38.9665 1.9 0.70455 0.08093 1.3624 0.10067 13.8582 0.42496
455743 38.4865 39.262 1.6 0.70855 0.07716 1.3693 0.10188 13.845 0.43079
455758 38.4176 38.983 1.7 0.71231 0.089721 1.3666 0.10567 13.8675 0.42642
455763 38.3658 38.9993 1.8 0.70191 0.087979 1.4044 0.10397 13.8643 0.35609
455762 38.487 39.285 2 0.7165 0.091641 1.3795 0.10071 13.8789 0.4119
455768 38.4546 39.1881 1.5 0.7054 0.084188 1.376 0.097431 13.879 0.41377
455802 38.3888 38.996 2.4 0.69286 0.081852 1.408 0.095178 13.8945 0.45157
455807 38.4048 39.0068 1.7 0.70941 0.079441 1.4004 0.092672 13.8962 0.43516
455935 38.3866 38.985 1.6 0.72383 0.077563 1.3985 0.10695 13.8752 0.44283
455945 38.381 38.9753 1.6 0.72805 0.081107 1.3749 0.11029 13.8532 0.47283
455967 38.5046 39.37 2.8 0.72084 0.079771 1.3915 0.093993 13.8638 0.38951
456055 38.391 38.99 1.5 0.71289 0.08534 1.3742 0.10363 13.8541 0.42617
456065 38.413 38.985 1.6 0.71789 0.086872 1.4025 0.094383 13.8911 0.44248
456139 38.3653 39.0126 1.6 0.70303 0.07583 1.3978 0.10599 13.9164 0.45694
456140 38.4063 38.9523 1.6 0.71935 0.082209 1.3834 0.086538 13.9276 0.39505
456163 38.2743 38.662 1.5 0.69798 0.084898 1.3847 0.091423 13.9765 0.39768
456165 38.371 38.933 1.5 0.70711 0.17812 1.4006 0.11016 13.9584 0.46612
456282 38.3811 38.9961 1.6 0.71202 0.077178 1.3957 0.10311 13.9161 0.41937
456341 38.4345 38.983 1.5 0.71221 0.08503 1.4156 0.082494 13.861 0.4384
456518 38.383 39.0688 2 0.72927 0.092395 1.4162 0.094331 13.8521 0.48352
456576 38.3943 38.9898 1.9 0.73726 0.079017 1.4119 0.091962 13.8862 0.39382
456753 38.3916 39.0058 1.7 0.70916 0.080825 1.404 0.092697 13.9405 0.40826
456775 38.3853 38.997 2.3 0.72533 0.079 1.3931 0.087873 13.8987 0.41778
456778 38.321 38.8105 1.9 0.72503 0.072818 1.3894 0.093769 13.9039 0.41575
456786 38.29 38.7666 2.1 0.71935 0.078834 1.4136 0.077863 13.869 0.42338
456984 38.3726 39.0685 2.1 0.72203 0.095102 1.4183 0.089841 13.9177 0.48256
457758 38.3593 39.063 6.8 0.69723 0.08198 1.418 0.091459 15.2855 0.81747
458069 38.3776 39.1068 3.8 0.70541 0.09378 1.4173 0.092281 15.2032 1.0291
457764 38.3718 39.0735 3.9 0.68763 0.077529 1.4063 0.088097 15.2555 1.0333
457768 38.3698 39.0995 3.8 0.68252 0.075733 1.4094 0.089942 15.2853 0.95321
457759 38.414 39.2006 4.5 0.67594 0.075264 1.4473 0.087519 15.313 0.90484
457772 38.4026 39.1746 3.9 0.65437 0.07408 1.4185 0.081884 15.315 0.96137
457782 38.356 39.0681 3.3 0.65953 0.08402 1.4412 0.082652 15.4003 1.0252
457763 38.2951 38.7958 3.4 0.65388 0.082718 1.4083 0.083655 15.2202 1.011
457776 38.291 38.801 3.3 0.64887 0.08114 1.4184 0.096245 15.4203 0.90469
457760 38.3891 38.9261 4 0.62397 0.067076 1.4227 0.08335 15.4965 0.99014
457766 38.4123 38.9175 3.5 0.61954 0.080523 1.4147 0.088312 15.4722 1.0126
457767 38.3568 39.0995 2.9 0.61626 0.06102 1.4052 0.088764 15.515 0.93833
457779 38.236 38.8233 4 0.59831 0.072261 1.4013 0.096057 15.5454 0.97032
457773 38.2476 39.0821 3.5 0.59995 0.068581 1.3952 0.079659 15.6095 1.0588
457771 38.3363 39.016 3.9 0.59872 0.075261 1.3817 0.085545 15.5553 1.0516
457789 38.2696 38.7103 3 0.58942 0.059962 1.3681 0.09903 15.6877 0.96214
457792 38.3338 38.9596 3 0.57619 0.065486 1.3804 0.085312 15.7584 0.9229
457790 38.3256 38.9496 3.2 0.58215 0.06277 1.3745 0.071404 15.8055 1.0005
457765 38.3698 39.0316 4.6 0.56728 0.062584 1.3752 0.087775 15.7317 1.0495
457778 38.3298 38.945 3.5 0.57034 0.064902 1.3697 0.088955 15.6908 0.99475
457770 38.2676 38.7096 4.3 0.54884 0.056729 1.3687 0.078126 15.8056 1.0192
457774 38.488 39.3115 3.3 0.54679 0.048098 1.3562 0.074506 15.8015 1.0129
457775 38.2565 38.7588 3.2 0.54507 0.055397 1.3542 0.074788 15.7463 0.97899
457769 38.3946 39.0805 3.9 0.52523 0.061372 1.3492 0.084427 15.8989 1.0253
457777 38.3195 38.8491 3.6 0.52905 0.063664 1.3754 0.080434 15.8975 1.0626
457786 38.456 39.2986 3.2 0.53952 0.054949 1.348 0.067797 15.8802 1.0354
457787 38.306 38.742 3.5 0.52937 0.061832 1.3676 0.083057 15.7261 1.0486
457783 38.456 39.2556 3.1 0.52282 0.049172 1.3509 0.075853 15.9638 0.99519
457781 38.4505 39.2488 3.9 0.50722 0.050672 1.3444 0.083719 16.0216 0.99307
457784 38.4306 39.2413 3.6 0.50915 0.11312 1.3471 0.074553 16.0083 0.9802
457785 38.2891 38.6881 3 0.49346 0.054507 1.3448 0.085665 16.1102 1.0307
457788 38.25 38.716 3 0.51108 0.082152 1.3414 0.079241 15.9636 1.0423
457780 38.2675 38.7088 4.6 0.49299 0.052445 1.3496 0.075894 16.0935 1.0823
457813 38.2906 38.8083 2.9 0.49584 0.060035 1.347 0.097335 16.0375 1.0377
457812 38.2563 38.7166 3.4 0.48367 0.052866 1.3565 0.081277 16.0591 1.036
457793 38.1643 38.87 3.3 0.47937 0.067131 1.3371 0.094512 16.1542 1.0173
457799 38.4693 39.2516 2.9 0.49082 0.10795 1.3335 0.085768 16.0978 1.0651
457814 38.3703 39.0786 2.9 0.48228 0.074564 1.3532 0.081925 16.0887 1.0454
457791 38.4211 39.2446 2.7 0.47478 0.05501 1.3348 0.076938 16.0911 1.0189
457796 38.2905 38.7051 2.6 0.47806 0.082409 1.3423 0.081894 16.1548 1.0121
457797 38.2875 38.6981 2.9 0.48551 0.10095 1.3397 0.079118 16.0622 0.99826
457801 38.4356 39.2451 2.9 0.47365 0.099788 1.3409 0.073447 16.059 1.0506
457804 38.4451 39.2566 2.7 0.47326 0.11517 1.3314 0.080678 16.1874 1.0252
457798 38.3461 39.0336 3.1 0.47519 0.11472 1.3416 0.086387 16.0784 1.0269
457800 38.273 38.6458 2.7 0.46742 0.073212 1.3169 0.074112 16.2164 1.077
457802 38.3531 39.101 2.5 0.46928 0.12835 1.3097 0.075265 16.2306 NaN
457805 38.4911 39.3126 2.9 0.47571 0.10343 1.3297 0.097712 16.2619 0.9772
457803 38.3885 39.0386 2.9 0.48391 0.11729 1.3224 0.075838 16.0732 1.0507
457807 38.392 39.158 3.6 0.4661 0.093037 1.3278 0.077462 16.2095 1.023
457808 38.3658 39.0765 3.6 0.46776 0.13867 1.3017 0.075226 16.0191 1.0534
457811 38.2583 38.793 3 0.44904 0.10189 1.3185 0.073798 16.2974 1.0136
457809 38.5073 39.3131 3.4 0.47313 0.16289 1.3098 0.088266 16.2162 0.97689
457806 38.4186 39.152 4.5 0.46199 0.16658 1.3068 0.06947 16.3039 1.0199
457816 38.2631 38.6775 3.1 0.44708 0.088942 1.3102 0.081782 16.3138 1.0141
457819 38.318 38.8106 2.5 0.47147 0.17438 1.2949 0.085927 16.2096 0.97355
457817 38.3465 38.9693 2.7 0.45621 0.18158 1.2983 0.066539 16.2364 1.0566
457821 38.4555 39.2613 3.2 0.45692 0.14033 1.3154 0.075239 16.2993 0.99542
457823 38.3278 38.8623 2.4 0.45632 0.15839 1.2931 0.074135 16.1807 1.0333
457822 38.3435 38.9556 2.8 0.46198 0.21406 1.3041 0.085539 16.2899 1.0001
457834 38.358 39.11 2.9 0.45031 0.13585 1.2883 0.087216 16.3242 1.0285
457824 38.372 39.047 2.8 0.45319 0.13133 1.3174 0.085107 16.3335 0.97662
457825 38.301 38.745 3.3 0.47237 0.1741 1.3179 0.086083 16.0379 1.0228
457820 38.2826 38.7353 4.1 0.44939 0.14467 1.3119 0.089995 16.332 1.0042
457830 38.2941 38.9501 2.5 0.45203 0.13107 1.3053 0.081678 16.281 1.0237
457829 38.3001 38.8798 3.1 0.46838 0.15477 1.3282 0.078103 16.3351 1.0156
457827 38.336 38.9695 2.5 0.46841 0.16768 1.3126 0.07716 16.2443 0.99903
457826 38.4906 39.3231 2.4 0.47781 0.14951 1.301 0.078435 16.2334 1.0049
457831 38.482 39.279 3.2 0.47234 0.17076 1.2884 0.081692 16.3484 0.95253
457832 38.359 38.8041 2.7 0.50838 0.16184 1.2963 0.073982 16.3564 0.96381
457837 38.4041 39.1406 2.2 0.4574 0.18066 1.2896 0.088536 16.3497 0.95719
457838 38.255 38.8166 1.8 0.46779 0.15304 1.2845 0.074577 16.3203 1.0356
457833 38.364 39.1025 3.9 0.46482 0.15288 1.2877 0.082339 16.1831 1.0076
457836 38.4233 39.1463 4.3 0.43291 0.14752 1.2971 0.076374 16.312 1.0168
457844 38.4011 39.0208 2.6 0.45885 0.15789 1.3062 0.076991 16.176 1.0163
457854 38.494 39.364 3 0.45446 0.17784 1.2991 0.075657 16.2536 1.047
457845 38.3693 39.0541 2.8 0.45956 0.17363 1.2792 0.081128 16.2727 1.0436
457849 38.3655 39.0653 2.9 0.46949 0.15146 1.2726 0.068371 16.3865 0.90306
457850 38.3488 39.0631 3.4 0.49423 0.16366 1.2684 0.092085 16.3327 1.0085
457851 38.3113 38.92 2.5 0.4562 0.17353 1.296 0.08355 16.0565 1.0286
457853 38.428 39.2133 2.4 0.49742 0.19257 1.2868 0.088171 16.2732 0.98148
457856 38.3736 39.0151 2.5 0.44622 0.17715 1.2804 0.083211 16.3764 0.97696
457846 38.4623 39.3316 2.8 0.48096 0.19761 1.3054 0.079488 16.2601 1.0198
457848 38.4026 39.2435 2.7 0.46406 0.16277 1.3113 0.079755 16.3343 0.99741
457852 38.472 39.3483 2.7 0.51347 0.19766 1.294 0.076192 16.4125 0.97531
457855 38.489 39.2 2.7 0.5613 0.17357 1.2898 0.088049 16.396 0.93428
457857 38.2963 38.7388 2.8 0.57777 0.17746 1.2739 0.075671 16.2988 0.98121
457858 38.4493 39.2051 2.9 0.58405 0.28605 1.2846 0.0858 16.1665 NaN
457859 38.3316 38.8961 2.3 0.57121 0.16614 1.2901 0.092701 16.2482 0.932
457861 38.3853 39.0091 2.8 0.62929 0.14662 1.2853 0.096466 16.2772 0.92494
457863 38.2835 38.7335 2.6 0.56101 0.13989 1.2681 0.078308 16.3041 0.98819
458811 38.3973 39.205 2.9 0.56302 0.14947 1.2844 0.085446 16.3614 0.95426
458812 38.462 39.232 2.8 0.62217 0.1782 1.2896 0.085215 16.0565 0.98357
458813 38.4561 39.3375 3.3 0.58265 0.17841 1.2588 0.08656 16.4329 0.91776
458816 38.2783 38.7743 1.9 0.5846 0.16664 1.2859 0.078719 16.2835 0.95755
458818 38.282 38.8663 2.2 0.56632 0.1682 1.28 0.082893 16.455 0.95232
457864 38.445 39.2583 2.2 0.603 0.15322 1.2761 0.092784 16.4434 NaN
457860 38.2661 38.9126 2.7 0.56442 0.15791 1.2503 0.083484 16.33 0.96175
457865 38.2903 38.9601 2.6 0.62644 0.1856 1.228 0.092003 15.9365 0.97971
457872 38.3248 38.791 2.2 0.60924 0.27516 1.2605 0.090452 16.3673 0.92383
457868 38.4575 39.3636 1.9 0.62918 0.15845 1.26 0.078632 16.3685 0.94049
457871 38.391 39.0996 3.5 0.6056 0.16084 1.2756 0.073874 16.3842 0.98388
457873 38.4326 39.1348 2 0.60294 0.14605 1.268 0.098401 16.2663 0.98508
457874 38.4866 39.2861 2.8 0.60944 0.17382 1.2567 0.083672 16.4546 0.90459
457876 38.3263 38.931 2.4 0.62815 0.20311 1.2815 0.079226 16.2757 0.95993
457870 38.2965 38.812 3.1 0.60272 0.1447 1.2764 0.087864 16.5148 0.94435
457869 38.4391 39.1921 2.6 0.6006 0.21378 1.2706 0.085094 16.453 0.96985
457875 38.3743 39.0853 2 0.61688 0.18141 1.2804 0.08894 16.211 NaN
457877 38.2953 38.939 3.4 0.60062 0.1699 1.2781 0.077516 16.5198 0.95165
457878 38.2691 38.8028 2.5 0.62403 0.16406 1.277 0.075418 16.5043 NaN
457879 38.3181 38.9288 2.2 0.6007 0.13858 1.2706 0.070825 16.5567 0.92536
457880 38.3085 38.8378 2.2 0.6067 0.18737 1.2703 0.07899 16.4436 0.94133
457882 38.2716 38.81 2.7 0.59179 0.16939 1.2627 0.080153 16.5754 0.87368
457881 38.384 39.0553 2.5 0.58411 0.16626 1.2675 0.081331 16.5944 0.87047
457886 38.311 38.6958 2.3 0.62643 0.17228 1.288 0.073807 16.4933 0.92636
457887 38.4941 39.3183 2.9 0.6459 0.24763 1.281 0.077084 16.3818 0.89866
457891 38.3793 39.0285 2.5 0.6107 0.19479 1.2801 0.08502 16.5095 0.92286
457888 38.3781 39.0945 2.9 0.63713 0.23001 1.2881 0.090409 16.4277 0.91086
457889 38.3895 39.0533 3 0.64137 0.12985 1.3001 0.079681 16.516 0.90505
457890 38.3636 39.115 2 0.66411 0.30836 1.2948 0.069041 16.3176 0.88973
457897 38.2833 38.7028 2.2 0.62988 0.16592 1.3001 0.086612 16.3593 NaN
457900 38.4441 39.2375 2.5 0.62332 0.18084 1.2847 0.074053 16.5945 0.88742
457901 38.2423 38.765 2.1 0.61755 0.14458 1.2748 0.090352 16.6017 0.95864
457907 38.4071 39.0365 2 0.62767 0.16398 1.2883 0.08013 16.5239 0.95878
457898 38.2636 38.8073 1.5 0.66764 0.16072 1.2792 0.082034 16.5793 0.86193
457902 38.427 39.0971 2.3 0.61624 0.12086 1.279 0.094738 16.8168 0.88096
457905 38.4183 39.0791 2.3 0.6261 0.19531 1.2981 0.085912 16.702 0.93378
457899 38.4775 39.2973 2.4 0.64039 0.21444 1.2934 0.093014 16.5781 0.8717
457904 38.3133 38.8513 2.4 0.60466 0.2234 1.2845 0.079629 16.7492 0.92968
457906 38.3516 38.9031 1.8 0.64822 0.18036 1.2835 0.084747 16.6916 0.88401
457912 38.3543 39.0435 2.3 0.63043 0.18336 1.2899 0.075978 16.7801 0.913
457913 38.4128 39.2121 1.9 0.61307 0.29075 1.2829 0.088373 16.8098 0.91279
457915 38.3326 38.9718 2 0.62585 0.18469 1.3065 0.090839 16.8702 0.90478
457917 38.387 39.1768 2.1 0.64776 0.16063 1.2884 0.078579 16.8769 0.88401
457919 38.3496 38.8581 2.1 0.64357 0.16993 1.2787 0.09044 16.8334 0.89235
457928 38.3375 39.0775 3.5 0.62834 0.20356 1.2991 0.089881 16.8592 0.93716
457929 38.3241 38.9368 2.5 0.62769 0.14945 1.2925 0.088313 16.9281 0.87418
457930 38.2878 38.771 2.3 0.63955 0.1607 1.2966 0.086922 16.8473 0.89831
457931 38.2415 38.7588 2.5 0.63127 0.16243 1.2864 0.083724 16.788 0.91773
457932 38.4323 39.1211 1.8 0.64214 0.14805 1.2891 0.087556 17.0009 0.88458
457933 38.4018 39.0925 2.9 0.66184 0.24691 1.2903 0.084565 17.0987 0.89996
457942 38.2095 38.6216 2.8 0.64896 0.15495 1.279 0.095507 17.0489 0.92498
457934 38.4971 39.3066 3.2 0.66276 0.2441 1.2905 0.092045 16.6964 0.91931
457935 38.4976 39.3381 2.3 0.64307 0.15327 1.3208 0.077058 17.0736 0.90253
457936 38.4113 39.088 2.2 0.63709 0.17668 1.3013 0.086871 16.924 0.92098
457937 38.32 38.8503 2.1 0.6546 0.19767 1.3078 0.071804 16.9676 0.95542
457952 38.2711 38.7663 2.2 0.65794 0.24748 1.3018 0.080368 16.7698 0.91609
457965 38.3723 39.015 1.6 0.6678 0.21201 1.3089 0.096516 17.0376 NaN
457958 38.3865 39.0826 1.7 0.67962 0.3063 1.2873 0.081154 16.8862 0.95318
457939 38.2781 38.818 2 0.68238 0.16987 1.2928 0.08217 17.03 0.92025
457941 38.4563 39.2503 1.6 0.65953 0.3251 1.298 0.083055 16.9668 0.98562
457943 38.2748 38.7678 2.3 0.68702 0.19524 1.2881 0.08477 16.9733 0.89625
457951 38.3256 38.7926 1.8 0.65229 0.16385 1.2985 0.099792 16.8299 0.97586
457946 38.2603 38.821 3.2 0.6711 0.24 1.2823 0.095275 16.9867 0.98939
457948 38.3825 39.1186 2.2 0.70907 0.19183 1.2957 0.098834 16.9022 0.93702
457950 38.3258 38.8176 2.1 0.65838 0.19169 1.3064 0.10049 17.1032 0.94828
457953 38.4783 39.3018 3.4 0.67238 0.18576 1.3065 0.077175 17.0534 0.94194
457955 38.473 39.2865 3.2 0.69563 0.17415 1.3043 0.10201 17.0942 0.92777
457969 38.5093 39.2808 2.6 0.68461 0.1996 1.3024 0.11437 16.845 0.93769
457967 38.4015 39.0683 3.3 0.67719 0.17829 1.2849 0.098821 17.1308 0.91223
457971 38.4351 39.0288 2.3 0.65789 0.22267 1.2922 0.11229 16.9107 0.94636
457970 38.386 38.9908 2.8 0.69057 0.1921 1.3038 0.11275 16.859 0.97021
457966 38.397 39.0495 3.1 0.66725 0.22777 1.3195 0.10596 16.9362 0.98991
457968 38.4883 39.203 4.3 0.69967 0.23878 1.3167 0.095807 16.9547 0.94828
457972 38.4676 39.2041 2.9 0.70839 0.17402 1.3277 0.11093 16.9962 0.94949
457974 38.4946 39.168 3 0.67599 0.20838 1.3157 0.10538 16.9801 0.89448
457978 38.3828 39.0676 3.6 0.69209 0.21107 1.3099 0.1174 16.7275 0.93598
457975 38.441 39.219 3.7 0.71352 0.18361 1.3058 0.11995 16.9602 0.96014
457979 38.3681 39.256 2.9 0.69213 0.17982 1.3405 0.12526 17.06 0.89724
457982 38.3918 39.1365 2.2 0.69013 0.24602 1.301 0.12501 17.0185 0.95549
457988 38.442 39.2245 2.8 0.70095 0.21354 1.2945 0.13192 17.0034 NaN
457989 38.3766 39.1681 2.8 0.73564 0.20338 1.3011 0.11109 16.8691 0.87487
457999 38.3275 38.7696 2.3 0.69274 0.19493 1.3196 0.11825 17.0692 0.93164
457993 38.2875 38.7506 2.3 0.73672 0.19633 1.3166 0.11492 16.8939 0.9134
457990 38.3803 38.9685 2 0.74419 0.25187 1.3123 0.13071 16.9603 0.90662
457991 38.426 39.1846 2.4 0.71429 0.18759 1.3018 0.12478 16.7116 0.93668
457992 38.4186 39.2068 2.4 0.72979 0.19061 1.2842 0.13478 16.9555 0.95277
457994 38.2535 38.7045 2 0.69627 0.21823 1.2853 0.10235 17.0604 0.94854
458000 38.323 38.8738 2.9 0.75143 0.22644 1.2824 0.12203 16.8757 0.89894
458005 38.3011 38.9865 2 0.68999 0.14845 1.307 0.12366 17.1015 0.93543
458001 38.267 38.7755 3.4 0.72928 0.23071 1.3061 0.14354 16.9566 0.91592
458002 38.2776 38.7836 2.5 0.71522 0.22023 1.2952 0.11947 16.9127 0.90642
458003 38.4293 39.1763 2.9 0.69583 0.21534 1.3234 0.11942 17.0679 0.93605
458010 38.4123 39.1763 2.9 0.72944 0.19273 1.3089 0.11071 17.0508 0.90381
458011 38.48 39.2116 2.5 0.68813 0.28668 1.295 0.13499 17.1169 0.93557
458012 38.3935 39.1111 2.5 0.71326 0.17777 1.3079 0.12372 17.0978 0.88177
458016 38.4063 39.0371 2.8 0.71657 0.18919 1.3442 0.14557 17.1369 0.90058
458024 38.331 38.9521 1.8 0.73688 0.20741 1.3388 0.11516 17.0526 0.90662
458017 38.2876 38.7276 2.8 0.6945 0.17902 1.3141 0.1218 17.2036 0.86419
458020 38.415 39.1901 2.8 0.71461 0.19803 1.3183 0.11089 17.3332 0.86004
458018 38.4626 39.2943 2.5 0.72632 0.21635 1.3179 0.10261 17.034 0.91359
458019 38.4146 39.2648 3.3 0.74931 0.23118 1.346 0.11625 17.1349 0.86758
458021 38.2613 38.7873 2 0.68535 0.19389 1.3309 0.11448 17.1304 0.95057
458022 38.3201 38.9336 1.9 0.70421 0.16543 1.3435 0.11891 17.4252 0.81953
458028 38.5285 39.1386 3.2 0.71802 0.21068 1.3176 0.099373 16.9538 0.93153
458031 38.3678 39.0443 2.6 0.7062 0.17096 1.3022 0.12092 17.4482 0.91646
458033 38.3076 38.8118 1.8 0.72683 0.26223 1.2981 0.10814 17.5729 0.84661
458039 38.3376 38.9988 1.6 0.71045 0.16877 1.2913 0.12011 17.4136 0.92115
458036 38.4983 39.2025 2.4 0.73756 0.21602 1.3163 0.1247 17.6022 0.89322
458044 38.2663 38.6773 3.2 0.72959 0.20221 1.2935 0.13923 17.523 0.8788
458045 38.4791 39.2 3.4 0.76146 0.17101 1.3332 0.11753 17.7997 0.85804
458046 38.393 39.1401 3.9 0.73701 0.21404 1.3223 0.11583 18.7009 0.91955
458047 38.4366 39.2375 2.5 0.80986 0.2326 1.2896 0.14351 17.2123 0.14976
458048 38.2921 38.7905 2.6 0.81152 0.22824 1.3068 0.12917 17.2251 0.14639
458049 38.3731 39.0943 2 0.77786 0.23005 1.3339 0.12144 17.2011 0.15205
458051 38.2731 38.7606 2.4 0.79282 0.22281 1.3298 0.13038 17.1944 0.12438
458056 38.4346 39.2583 2.4 0.85616 0.23979 1.316 0.13255 17.1781 0.17974
458053 38.441 39.0685 2.1 0.82686 0.20318 1.3432 0.12905 17.1543 0.12366
458052 38.3961 38.9585 2.1 0.83067 0.22386 1.3178 0.12998 17.1419 0.13545
458054 38.2901 38.8981 2.3 0.83409 0.1974 1.3316 0.13147 17.1523 0.12132
458057 38.264 38.8165 1.8 0.82454 0.19917 1.3342 0.13602 17.138 0.14663
458058 38.3728 39.0656 1.9 0.82159 0.2106 1.3289 0.11039 17.1319 0.12222
458059 38.2656 38.7546 2.6 0.78786 0.20019 1.339 0.12989 17.119 0.1332
458061 38.327 38.9905 2.3 0.81849 0.18642 1.3105 0.11113 17.1256 0.14859
458065 38.3848 39.0635 2.6 0.84389 0.34092 1.3209 0.10802 17.1043 0.12293
458066 38.1493 38.7413 2.1 0.81976 0.33576 1.3127 0.13282 17.0838 0.13641
458068 38.3275 38.9815 1.7 0.87164 0.20524 1.3255 0.11805 17.0902 0.12595
458067 38.426 39.0183 3.7 0.88161 0.30485 1.3095 0.10849 17.1111 0.14527
458073 38.3601 39.0635 3.9 0.82989 0.25461 1.3459 0.12902 17.0908 0.15075
458075 38.3886 39.1471 2 0.82973 0.26013 1.3325 0.11588 17.097 0.14079
458080 38.2876 38.8078 2.2 0.86686 0.31351 1.3332 0.12032 17.0383 0.14827
458081 38.241 38.679 2.8 0.80724 0.23767 1.3326 0.13198 17.042 NaN
458082 38.4436 39.261 1.9 0.86245 0.22008 1.2953 0.14945 17.0139 0.14936
458083 38.3563 39.0685 2 0.91314 0.26969 1.322 0.141 17.0108 0.15289
458084 38.4361 39.227 2.5 0.84417 0.26232 1.3275 0.13631 16.9941 0.16942
458088 38.3646 39.0865 2.4 0.83771 0.2861 1.3111 0.12542 17.0022 0.15713
458090 38.277 38.757 1.9 0.85829 0.23642 1.3505 0.11349 16.9707 NaN
458091 38.4831 39.1896 2.1 0.85901 0.23746 1.3279 0.10623 16.9909 0.17538
458092 38.4535 39.3396 3 0.85191 0.21271 1.3493 0.13514 16.9673 0.13336
458096 38.2735 38.7451 2.4 0.84804 0.24239 1.3423 0.12912 16.9623 0.1933
458099 38.2883 38.8488 2.4 0.90833 0.23465 1.2996 0.13648 16.9492 0.12889
458100 38.4793 39.3466 2.4 0.86329 0.25575 1.293 0.14553 16.923 0.14405
458103 38.3426 38.9045 1.9 0.85598 0.22813 1.2892 0.14004 16.9103 0.14945
458106 38.4013 39.1635 2.3 0.85766 0.23066 1.3268 0.15944 16.9289 0.14878
458098 38.4893 39.1908 2.9 0.93396 0.43075 1.3465 0.14045 16.8447 0.16113
458101 38.4506 39.3008 3.2 0.95109 0.3197 1.3448 0.12647 16.8357 0.17571
458102 38.454 39.3518 2.5 0.91304 0.35091 1.3573 0.13074 16.8096 0.16471
458104 38.4016 39.1415 2.3 0.91489 0.31137 1.367 0.12448 16.8059 0.1879
458105 38.376 38.7693 1.8 0.93258 0.32874 1.3327 0.11654 16.8207 0.15637
458108 38.5016 39.345 2.2 0.91789 0.26254 1.3459 0.12952 16.813 0.13025
458112 38.2771 38.7771 1.7 0.87646 0.27386 1.3524 0.12819 16.8198 0.144
458118 38.235 38.9583 1.8 0.92323 0.37195 1.3678 0.13154 16.8235 0.19094
458120 38.4738 39.0275 1.5 0.86048 0.23021 1.37 0.098464 16.8132 0.17518
458121 38.3876 39.0308 1.6 0.92563 0.25539 1.3521 0.12166 16.8201 0.16936
458111 38.4875 39.3575 1.7 0.84064 0.27324 1.3636 0.12021 16.8221 0.1725
458110 38.3398 38.8093 1.8 0.87385 0.28878 1.3663 0.11889 16.7966 0.16203
458109 38.3848 39.0368 4.2 0.81846 0.23314 1.3748 0.12358 16.8215 0.16352
458122 38.265 38.8505 2.3 0.82982 0.21243 1.3764 0.10052 16.8017 0.15206
458123 38.189 38.8401 2.5 0.82756 0.26064 1.3861 0.11994 16.8409 0.18635
458127 38.2218 38.93 1.9 0.79443 0.25965 1.3574 0.11766 16.771 0.16931
458129 38.3041 38.931 2.7 0.81297 0.23597 1.3457 0.12565 16.7914 0.16498
458147 38.3791 39.1111 2.7 0.82094 0.22123 1.3577 0.12081 16.7908 0.16412
458130 38.2853 38.702 3 0.87347 0.36362 1.3334 0.12764 16.7917 0.16107
458134 38.3331 38.9788 1.6 0.8626 0.28246 1.3265 0.12563 16.7913 0.14104
458131 38.4258 39.0516 2.1 0.82032 0.24048 1.3503 0.13481 16.6601 0.13964
458128 38.283 38.9595 2.5 0.8211 0.22905 1.3662 0.12669 16.6463 0.11389
458132 38.298 38.761 2.6 0.84396 0.25949 1.3267 0.15021 16.6427 0.12407
458137 38.3701 38.81 1.8 0.85171 0.30295 1.3574 0.13624 16.6282 0.13682
458139 38.4608 39.3705 1.9 0.82019 0.26983 1.3307 0.1262 16.6345 0.12755
458141 38.2631 38.7395 2 0.8364 0.23247 1.3551 0.11163 16.6603 0.11731
458148 38.2253 38.6711 2.1 0.85788 0.39694 1.3552 0.13643 16.6427 0.12687
458142 38.2105 38.6636 2.3 0.83661 0.19486 1.362 0.13411 16.655 0.14426
458149 38.3648 39.1546 2.3 0.78961 0.24615 1.368 0.1316 16.6398 0.13781
458151 38.3373 39.0615 1.6 0.81945 0.30964 1.3508 0.13684 16.6516 0.14074
458156 38.4071 39.1566 1.9 0.83854 0.25275 1.3512 0.13626 16.6089 0.12899
458155 38.269 38.9315 2.4 0.82563 0.26755 1.3803 0.13072 16.6199 0.18877
458153 38.4671 39.2616 2.4 0.83895 0.25519 1.3698 0.14865 16.5984 0.1435
458158 38.2701 38.9458 1.8 0.85233 0.20396 1.3739 0.13596 16.5965 0.14406
458159 38.249 38.6785 1.9 0.83132 0.26316 1.3685 0.1275 16.6094 0.12804
458160 38.3958 39.0905 2.2 0.83517 0.23192 1.4056 0.14771 16.5867 0.17129
458162 38.3525 38.8886 2.2 0.85937 0.21821 1.3826 0.12963 16.5877 0.12264
458163 38.3676 38.9283 1.8 0.86555 0.24809 1.3768 0.13942 16.579 0.14699
458172 38.4163 39.0405 2.6 0.82661 0.22799 1.3561 0.13954 16.5536 0.1165
458173 38.4411 39.0846 2.2 0.83758 0.28301 1.3634 0.12856 16.5867 0.16362
458165 38.4241 39.2466 2.8 0.90337 0.33393 1.3739 0.14602 16.5226 0.19003
458166 38.3676 39.1375 2.5 0.89599 0.25361 1.3953 0.11804 16.5101 0.16335
458177 38.3983 39.175 2.2 0.85128 0.23441 1.3725 0.13399 16.5535 0.14921
458175 38.4083 39.141 2.5 0.9232 0.33087 1.3579 0.13999 16.5011 0.19964
458174 38.3328 38.8108 3.7 0.86018 0.26112 1.396 0.13057 16.522 0.19184
458179 38.3818 39.0753 1.7 0.85216 0.23301 1.3736 0.12646 16.5175 0.15136
458183 38.3031 39.0203 1.9 0.88512 0.21152 1.3759 0.13258 16.5148 0.1585
458180 38.3436 39.065 2 0.89425 0.26535 1.3748 0.11718 16.5177 0.17113
458184 38.3221 38.719 1.5 0.85642 0.2267 1.3739 0.11915 16.5147 0.15739
458181 38.2368 38.759 3.8 0.84217 0.28179 1.3777 0.14013 16.5044 0.16043
458185 38.4423 39.1673 2.4 0.83404 0.16457 1.3692 0.13377 16.4973 0.16732
458197 38.3188 38.8418 2.4 0.83412 0.2181 1.3576 0.14335 16.5284 0.1532
458196 38.4073 38.9783 2 0.86195 0.24243 1.3482 0.14917 16.4668 0.17449
458190 38.479 39.2895 4.4 0.7738 0.18866 1.3483 0.14309 16.5734 0.18255
458198 38.4215 38.8276 2 0.76121 0.15128 1.3377 0.14379 16.5785 0.14307
458206 38.4088 39.1045 2.8 0.79551 0.16615 1.3585 0.14122 16.5816 0.1685
458235 38.3565 38.9718 1.6 0.79275 0.16437 1.3487 0.14811 16.5681 0.16031
458218 38.3523 39.0501 1.7 0.76292 0.18364 1.3299 0.15605 16.5939 0.13923
458229 38.4808 39.2936 1.7 0.77978 0.17507 1.3137 0.15383 16.5672 0.17132
458210 38.3176 38.8363 2.7 0.77015 0.14541 1.2911 0.16559 16.5702 0.14048
458212 38.2853 38.7711 1.9 0.78829 0.27769 1.3255 0.12657 16.5882 0.18172
458215 38.399 38.9898 2.6 0.78732 0.24564 1.3294 0.14595 16.576 0.21885
458207 38.3461 38.9918 2.3 0.79525 0.17481 1.3031 0.141 16.5775 0.15367
458209 38.3138 38.871 2 0.79977 0.20847 1.3201 0.15776 16.5558 0.1252
458211 38.2606 38.7635 3.1 0.78164 0.16647 1.3588 0.13717 16.5918 0.16695
458216 38.273 38.7475 1.8 0.76966 0.20654 1.3416 0.1449 16.5567 0.15923
458219 38.3131 38.8088 2.6 0.80868 0.18896 1.3241 0.14458 16.5737 0.14928
458228 38.4993 39.2906 2.2 0.80978 0.1869 1.3696 0.16143 16.5536 0.16462
458227 38.3793 39.0405 2.2 0.80424 0.16811 1.3397 0.11201 16.5315 0.1532
458226 38.4941 39.1328 1.5 0.7849 0.13912 1.3794 0.10474 16.5651 0.14406
458224 38.2968 38.8265 2.2 0.80824 0.1501 1.3706 0.13018 16.5515 0.14776
458223 38.3626 38.8015 3.9 0.75545 0.13797 1.3854 0.12517 16.5465 0.12419
458231 38.2915 38.7075 2 0.74318 0.13409 1.3674 0.1406 16.5548 0.14834
458232 38.4168 39.0606 1.7 0.7373 0.13643 1.3621 0.12527 16.5507 0.12114
458243 38.344 38.8768 2.1 0.74432 0.14391 1.3714 0.13853 16.5814 0.1411
458242 38.298 38.7865 2.2 0.7563 0.18734 1.3749 0.13689 16.5582 0.15339
458246 38.368 39.0458 1.7 0.77553 0.18337 1.383 0.13597 16.5088 0.15033
458248 38.3918 39.0926 1.7 0.79046 0.16527 1.3745 0.11741 16.5193 0.15655
458256 38.2918 38.7295 1.7 0.76204 0.16912 1.3833 0.1239 16.5207 0.14462
458252 38.266 38.7706 2.4 0.74394 0.1693 1.3967 0.14702 16.5281 0.1375
458253 38.2591 38.7741 2 0.72634 0.26124 1.3947 0.12461 16.546 0.15541
458247 38.276 38.753 4.5 0.74019 0.14269 1.3918 0.12776 16.6156 0.13253
458249 38.1923 38.7541 3 0.70223 0.12628 1.392 0.11747 16.6631 0.13978
458265 38.4683 39.3443 2.5 0.7093 0.14068 1.3749 0.12103 16.6258 0.14596
458266 38.3153 38.7311 2.1 0.72089 0.18368 1.3862 0.13507 16.5879 0.17796
458264 38.4645 39.3495 2.6 0.70941 0.11842 1.3511 0.11591 16.5776 0.13044
458262 38.483 39.3163 3 0.73359 0.12455 1.3608 0.11552 16.5985 0.14383
458261 38.3853 39.0853 2.8 0.72393 0.1255 1.3903 0.10885 16.6246 0.15527
458260 38.442 39.2481 2.4 0.72193 0.14641 1.3714 0.11451 16.6137 0.13713
458259 38.3881 39.0648 2 0.7362 0.13993 1.3922 0.11095 16.6155 0.15272
458257 38.3703 39.0923 3 0.73585 0.11565 1.4027 0.12752 16.6308 0.15265
458263 38.3131 38.8103 3.5 0.71228 0.15256 1.4123 0.11609 16.6589 0.14208
458271 38.2896 38.662 2.5 0.73359 0.14216 1.3853 0.12599 16.6321 0.12966
458281 38.4123 39.0213 1.7 0.69079 0.12754 1.3752 0.11937 16.6445 0.11412
458280 38.3385 39.0218 1.5 0.7038 0.16447 1.4254 0.11438 16.6256 0.14713
458279 38.2746 38.821 1.7 0.70935 0.1462 1.4486 0.1259 16.639 0.15614
458278 38.381 39.0688 1.6 0.70109 0.14114 1.4194 0.12809 16.6481 0.12196
458276 38.338 38.9158 2.6 0.7117 0.1921 1.408 0.12833 16.6623 0.16908
458287 38.4566 39.3525 1.6 0.72872 0.17631 1.3766 0.13008 16.6607 0.14919
458291 38.2938 38.9626 1.6 0.69904 0.16168 1.4085 0.08938 16.6676 0.13753
458292 38.3573 39.0166 1.8 0.747 0.13321 1.396 0.12944 16.6728 0.1568
458282 38.469 39.2903 3.2 0.71396 0.12931 1.3865 0.11087 16.6566 0.17205
458285 38.251 38.7206 2 0.74212 0.1501 1.4018 0.10487 16.6538 0.14479
458301 38.2618 38.7015 2.2 0.70457 0.16402 1.4055 0.12532 16.6476 0.13914
458300 38.3195 38.8761 2 0.73233 0.21211 1.3884 0.13725 16.6693 0.13467
458299 38.481 39.2686 2.2 0.70318 0.15392 1.3684 0.13243 16.6507 0.16467
458297 38.4613 39.1635 2.2 0.73465 0.1557 1.377 0.13367 16.6254 0.1448
458294 38.2901 38.89 2.3 0.71739 0.14511 1.3852 0.15022 16.6339 0.11606
458304 38.373 39.193 3.2 0.70549 0.15831 1.336 0.12211 16.6428 0.13177
458305 38.3118 38.6886 2 0.68943 0.1756 1.366 0.12567 16.644 0.12753
458312 38.264 38.7465 1.6 0.68767 0.18234 1.3662 0.12731 16.6311 0.15895
458308 38.3548 38.9923 1.6 0.69291 0.24954 1.3395 0.13119 16.6613 0.12034
458310 38.2548 38.8598 1.7 0.69945 0.15853 1.3683 0.13978 16.6498 0.13984
458316 38.4151 39.0276 2 0.72462 0.16663 1.3739 0.11897 16.6273 0.14681
458315 38.397 39.1126 1.8 0.70925 0.17885 1.3559 0.13567 16.628 0.14643
458314 38.4428 39.222 2.5 0.71013 0.14226 1.3501 0.13492 16.602 0.14548
458318 38.277 38.8388 3.2 0.71467 0.19942 1.3533 0.15345 16.6503 0.15565
458313 38.413 39.0778 2.5 0.71495 0.1486 1.3513 0.14429 16.6516 0.13941
458317 38.2656 38.768 1.9 0.72508 0.14877 1.3394 0.16041 16.6633 0.12759
458327 38.2726 38.773 2.8 0.71727 0.17093 1.295 0.15334 16.6568 0.15462
458325 38.3656 39.0933 2.3 0.69734 0.24467 1.3264 0.13729 16.6222 0.14421
458328 38.2808 38.9086 1.8 0.73447 0.18867 1.339 0.13082 16.6509 0.13961
458319 38.4963 39.2818 2.1 0.74026 0.22434 1.3232 0.14288 16.6476 0.15535
458331 38.4595 39.2025 2.1 0.70095 0.14373 1.3342 0.12062 16.6557 0.14777
458333 38.3193 38.7761 2 0.68834 0.14167 1.3126 0.15329 16.6306 0.13243
458329 38.3448 38.885 2.2 0.71641 0.17324 1.3178 0.17058 16.6143 0.16767
458330 38.3545 39.0865 2.4 0.73651 0.12646 1.3197 0.17263 16.5954 0.13931
458344 38.43 39.0133 2 0.72921 0.12608 1.345 0.1622 16.5827 0.1374
458346 38.468 39.1823 2.4 0.7031 0.14043 1.3066 0.13698 16.615 0.14098
458336 38.2801 38.77 2.6 0.70743 0.17608 1.3235 0.14166 16.608 0.14986
458337 38.3188 38.9818 2.2 0.76704 0.14221 1.3466 0.11808 16.5696 0.13735
458350 38.313 38.9616 1.6 0.75985 0.18146 1.3395 0.14137 16.5547 0.16972
458348 38.3575 38.7021 1.9 0.73079 0.20302 1.3208 0.12409 16.573 0.17092
458351 38.3583 38.9318 2.1 0.74127 0.16746 1.3389 0.1544 16.5403 0.16563
458352 38.42 39.3013 2.8 0.78035 0.15172 1.3416 0.10997 16.5177 0.16323
458354 38.3045 38.9206 2.9 0.77432 0.16457 1.3297 0.17659 16.5318 0.18143
458357 38.3543 38.974 1.6 0.78728 0.24278 1.3205 0.18219 16.5078 0.1831
458356 38.2955 38.7283 2.1 0.73381 0.14655 1.3264 0.18113 16.5401 0.17703
458355 38.4173 38.924 2.4 0.76581 0.1643 1.3436 0.16553 16.5063 0.16849
458365 38.4493 38.9633 1.5 0.75824 0.18016 1.3137 0.15487 16.5011 0.16689
458359 38.393 38.9488 1.7 0.774 0.14801 1.3126 0.15394 16.5442 0.16031
458358 38.4966 39.3086 2.2 0.81168 0.17559 1.3136 0.14377 16.5219 0.15546
458362 38.2585 38.7535 3.5 0.76674 0.16069 1.3564 0.14489 16.5646 0.15525
458364 38.2668 39.0211 2.4 0.77118 0.14753 1.3283 0.15893 16.5485 0.17727
458366 38.5803 39.4075 1.8 0.73417 0.18592 1.3027 0.14917 16.5638 0.1665
458370 38.4181 39.1668 2.4 0.79689 0.16573 1.3248 0.14211 16.5274 0.19178
458371 38.4295 39.1941 2.5 0.76647 0.19668 1.3261 0.14239 16.5596 0.17783
458372 38.4871 39.2786 1.6 0.78098 0.18678 1.3165 0.13129 16.5208 0.17158
458373 38.3073 38.7886 1.7 0.78013 0.18056 1.3124 0.15602 16.5066 0.16264
458378 38.2808 38.7848 1.9 0.7547 0.18628 1.3269 0.14868 16.5023 0.15242
458379 38.382 38.7118 1.6 0.76693 0.14956 1.3094 0.14232 16.4888 0.19057
458381 38.3106 38.7643 1.8 0.74945 0.14727 1.3399 0.14835 16.5268 0.15462
458376 38.332 38.9863 2 0.75083 0.17769 1.3334 0.14669 16.5243 0.18461
458377 38.2383 38.7258 3.2 0.73963 0.13951 1.3307 0.13577 16.5299 0.15655
458386 38.363 39.1211 1.8 0.72818 0.15928 1.2976 0.15709 16.5263 0.18564
458389 38.4818 39.3185 1.5 0.74905 0.14144 1.34 0.16268 16.5183 0.15132
458384 38.2045 38.7643 3 0.75124 0.14588 1.3151 0.16951 16.5249 0.17458
458385 38.3798 38.9131 2.5 0.71765 0.15486 1.3343 0.14452 16.5103 0.17895
458387 38.3123 38.9521 2.5 0.74175 0.1439 1.316 0.16256 16.5218 0.16014
458388 38.3506 38.8193 1.5 0.70554 0.18004 1.316 0.15315 16.5433 0.15613
458395 38.3316 38.776 2.1 0.74201 0.16255 1.2967 0.16546 16.539 0.178
458390 38.2965 38.8451 1.9 0.72281 0.1827 1.3072 0.14803 16.4991 0.16099
458396 38.4311 39.152 2.1 0.74582 0.15732 1.3159 0.15792 16.504 0.15157
458400 38.3018 38.745 2 0.7599 0.15708 1.3073 0.14232 16.4903 0.16045
458397 38.3223 38.9281 2.7 0.75671 0.15558 1.3405 0.15731 16.506 0.18443
458399 38.2996 38.738 2.2 0.74385 0.15339 1.2899 0.16185 16.5049 0.13271
458402 38.3335 39.0383 1.9 0.74074 0.12717 1.3063 0.14497 16.5072 0.16281
458406 38.2561 38.8416 2.4 0.77549 0.15981 1.2839 0.17468 16.4764 0.18643
458409 38.4278 39.2031 1.9 0.79524 0.15341 1.2934 0.18541 16.4222 0.13545
458407 38.3368 38.8658 1.8 0.79281 0.19939 1.3056 0.16979 16.4286 0.18072
458408 38.2933 38.7703 2 0.76434 0.15579 1.3152 0.13173 16.4511 0.17176
458411 38.3718 39.0703 2.7 0.79404 0.16402 1.3241 0.13843 16.4142 0.14704
458412 38.2621 38.7733 2.6 0.76264 0.18547 1.3151 0.17156 16.4462 0.16571
458413 38.3611 39.0701 2.9 0.77988 0.1592 1.3451 0.17288 16.4297 0.16961
458414 38.4025 39.0831 2.4 0.79553 0.27421 1.3386 0.16234 16.4416 0.15625
458417 38.2941 38.931 1.7 0.80148 0.20461 1.3269 0.16205 16.4523 0.16446
458418 38.4898 39.3203 2.3 0.78221 0.14603 1.3252 0.17698 16.4409 0.1779
458419 38.2655 38.7428 2 0.77579 0.1433 1.308 0.16538 16.4501 0.16183
458424 38.4571 39.2728 1.9 0.76453 0.16312 1.3556 0.16913 16.4727 0.16694
458425 38.3456 39.0375 1.6 0.76235 0.14277 1.3281 0.17927 16.4474 0.15578
458426 38.2836 38.8543 1.8 0.76053 0.18099 1.3733 0.17459 16.4721 0.17945
458427 38.4483 39.2663 2 0.77378 0.1659 1.365 0.20325 16.4 0.19254
458435 38.2535 38.733 1.5 0.78162 0.19193 1.3758 0.16031 16.4212 0.17458
458436 38.2978 38.906 1.9 0.77586 0.17538 1.3872 0.15942 16.4383 0.15065
458437 38.2671 38.818 1.5 0.76546 0.15286 1.3683 0.14524 16.4521 0.17924
458440 38.2665 38.8051 1.8 0.796 0.1739 1.3795 0.17304 16.3768 0.18903
458441 38.27 38.723 1.9 0.81929 0.22352 1.3888 0.14091 16.4291 0.18669
458447 38.2985 38.7658 1.9 0.77948 0.16092 1.3959 0.15039 16.4017 0.15087
458449 38.2413 38.7733 1.5 0.79125 0.22353 1.3769 0.14176 16.3911 0.16037
458453 38.376 38.7083 1.8 0.78919 0.21913 1.4059 0.13817 16.4125 0.1837
458439 38.374 39.131 5.1 0.75243 0.1997 1.3867 0.14584 16.8095 0.35429
458446 38.4036 39.1515 3.1 0.73977 0.15334 1.3455 0.16255 16.8832 0.33532
458448 38.4031 39.114 2.3 0.71332 0.14414 1.3627 0.15115 16.868 0.36795
458450 38.4093 39.2108 2.1 0.729 0.19189 1.3729 0.17134 16.7615 0.34574
458451 38.2728 38.8311 2.2 0.74592 0.17635 1.3979 0.15685 16.8132 0.34318
458442 38.3926 39.1235 4.4 0.72856 0.16648 1.3686 0.17832 16.8339 0.3327
458443 38.4101 39.1071 4.3 0.70256 0.12988 1.4107 0.20289 16.806 0.32583
458445 38.3833 39.1268 4.1 0.67632 0.12575 1.3814 0.15576 16.8806 0.28829
458444 38.3896 39.0806 4.3 0.65208 0.11563 1.379 0.1852 16.986 0.30872
458458 38.3598 39.1541 2.1 0.66252 0.12313 1.3704 0.18375 16.8973 0.29091
458459 38.4306 39.3058 2.1 0.64195 0.12965 1.3844 0.17805 16.8298 0.33118
458463 38.4263 39.059 1.7 0.63595 0.11303 1.3844 0.19138 16.945 0.32071
458464 38.3608 39.0828 2.3 0.65289 0.11658 1.4152 0.1723 16.948 0.33339
458465 38.496 39.2991 2.4 0.63521 0.10722 1.3938 0.15731 17.0079 0.33097
458468 38.4498 39.2005 1.6 0.66588 0.11758 1.4183 0.16162 16.9921 0.33955
458475 38.3718 39.1438 1.8 0.66021 0.12577 1.4015 0.13957 16.9336 0.32441
458476 38.3806 39.0701 2.2 0.6333 0.11891 1.4291 0.16201 16.9007 0.3238
458477 38.2506 38.7618 1.6 0.64274 0.12064 1.4259 0.11259 16.9344 0.31127
458474 38.4081 39.1583 3.8 0.62143 0.10032 1.397 0.14074 16.9711 0.30354
458480 38.3568 38.9631 1.9 0.64419 0.087252 1.4189 0.15459 16.9198 0.32249
458481 38.3358 39.0096 2 0.65491 0.096294 1.4106 0.12443 16.9262 0.33041
458483 38.3401 39.1273 1.9 0.64965 0.12616 1.44 0.12411 16.8872 0.334
458484 38.4481 39.2833 1.8 0.66218 0.11539 1.4353 0.12632 16.8223 0.35089
458485 38.4435 39.3295 2.4 0.66103 0.11898 1.4038 0.14489 17.0063 0.3499
458491 38.2721 38.7115 2.4 0.68374 0.15005 1.4237 0.13919 16.8423 0.33659
458492 38.4401 39.2368 2.6 0.66465 0.11853 1.4293 0.13483 16.9162 0.32433
458494 38.4176 39.014 1.5 0.64758 0.10667 1.4025 0.15396 16.9755 0.33056
458496 38.2741 38.7596 1.7 0.65992 0.11457 1.4284 0.14067 16.9617 0.31081
458498 38.3708 38.7538 1.5 0.66376 0.11423 1.4077 0.13018 16.8855 0.31411
458497 38.607 39.4188 2.5 0.66223 0.14744 1.3923 0.12376 16.8279 0.33148
458499 38.2965 38.7666 2.9 0.67634 0.14721 1.4189 0.14313 16.8674 0.3184
458500 38.3631 39.1806 2.2 0.68163 0.15506 1.4155 0.15116 16.8406 0.33612
458501 38.3678 39.1363 2.3 0.6984 0.14253 1.4185 0.12827 16.7357 0.33128
458503 38.2941 38.785 2.3 0.664 0.15278 1.4209 0.11788 16.8672 0.3265
458505 38.2603 38.7448 2.6 0.64446 0.14682 1.4018 0.13416 16.9442 0.32409
458502 38.2511 38.7311 3.9 0.65128 0.11494 1.4135 0.12231 16.9392 0.30564
458507 38.4151 39.2156 2 0.63019 0.11272 1.4411 0.12766 17.0115 0.32557
458508 38.3228 38.732 1.8 0.64483 0.1183 1.4115 0.12354 16.9654 0.32743
458515 38.3541 38.8756 2 0.63828 0.11379 1.4062 0.11409 16.9413 0.32087
458514 38.2558 38.6828 2 0.64706 0.12103 1.4084 0.12775 16.9303 0.30224
458512 38.3208 38.8955 2.2 0.6353 0.11045 1.3891 0.15008 16.9629 0.32466
458513 38.2558 39.032 1.5 0.63358 0.11007 1.3988 0.11097 16.95 0.32256
458520 38.344 39.0391 2.3 0.65367 0.12185 1.4331 0.13282 16.8704 0.3203
458521 38.2401 38.7471 2.5 0.64723 0.11038 1.3905 0.14539 16.9184 0.3359
458522 38.4021 39.1391 2.4 0.65123 0.13619 1.4118 0.13082 16.9537 0.33302
458523 38.3998 39.0961 2.3 0.65178 0.12493 1.4276 0.11366 16.9109 0.33176
458524 38.2571 38.7495 2.5 0.63994 0.13305 1.4044 0.12227 16.9514 0.32618
458525 38.3663 39.0816 2 0.64994 0.13288 1.3977 0.11706 16.9499 0.3287
458534 38.2085 38.9443 1.9 0.64581 0.1132 1.39 0.1267 16.9632 0.30395
458535 38.4293 39.2116 2.9 0.65485 0.12111 1.3774 0.13943 16.9652 0.31615
458536 38.3103 39.175 2.4 0.65234 0.13033 1.3771 0.13418 16.9785 0.34677
458542 38.4073 39.129 3 0.64423 0.13262 1.3846 0.10354 16.9972 0.33667
458543 38.3775 39.199 3 0.61774 0.10331 1.3699 0.14496 17.036 0.29097
458544 38.2491 38.811 2.1 0.64181 0.12134 1.38 0.12848 16.9516 0.34085
458547 38.4158 39.2726 1.8 0.62505 0.10933 1.4123 0.1181 16.8704 0.31739
458546 38.2648 38.7733 2.6 0.6639 0.11457 1.4199 0.11421 16.9789 0.31536
458548 38.5041 39.3791 1.7 0.6478 0.12993 1.4056 0.10682 16.9651 0.32413
458550 38.2771 38.8625 1.8 0.65079 0.11843 1.3977 0.11243 16.9012 0.32155
458555 38.3425 38.7566 2 0.64053 0.12455 1.3965 0.12156 16.9647 0.34607
458556 38.3878 39.1523 2.8 0.64269 0.11618 1.4044 0.11489 17.0091 0.3281
458557 38.3988 39.206 1.9 0.6636 0.15548 1.3899 0.12399 16.8797 0.31824
458560 38.2583 38.7443 2.6 0.67796 0.12759 1.4068 0.11901 16.9661 0.32066
458561 38.3178 38.8366 2.6 0.63848 0.10141 1.3625 0.11232 16.9869 0.3176
458562 38.3788 39.0861 2.4 0.65328 0.11897 1.4224 0.10574 16.9875 0.30858
458563 38.3995 39.1855 2 0.675 0.13439 1.4154 0.10496 16.9224 0.29524
458570 38.423 39.1591 1.7 0.68899 0.10385 1.4172 0.10803 16.8751 0.30928
458567 38.3075 38.7831 2.6 0.6901 0.13853 1.4473 0.13007 16.8907 0.31337
458568 38.2936 38.6601 1.9 0.68352 0.14947 1.4198 0.11844 16.8152 0.3611
458569 38.2546 38.7358 2.6 0.70064 0.12669 1.4138 0.13148 16.8812 0.3282
458577 38.4153 39.2 2.1 0.73783 0.14396 1.4146 0.10572 16.8094 0.30986
458574 38.4356 39.2736 3.4 0.69027 0.12315 1.4393 0.11086 16.9194 0.31056
458575 38.3883 39.144 2.7 0.70709 0.15442 1.4099 0.11603 16.8895 0.30452
458576 38.4041 39.1331 2.7 0.68979 0.18519 1.4242 0.11874 16.847 0.32184
458583 38.38 39.1353 2 0.69752 0.14747 1.3837 0.10183 16.8128 0.34494
458584 38.2638 38.7153 1.7 0.66515 0.12402 1.3886 0.11052 16.9063 0.32442
458580 38.3145 38.942 2.3 0.70163 0.15494 1.3871 0.11055 16.9085 0.30543
458585 38.296 38.797 2.2 0.72631 0.12667 1.3797 0.11356 16.8841 0.3328
458586 38.3861 39.1125 2.9 0.67008 0.1154 1.3868 0.1099 17.009 0.31387
458587 38.3656 39.0785 1.6 0.69169 0.10588 1.4119 0.11147 16.9824 0.31477
458595 38.4133 38.9823 1.5 0.69813 0.1193 1.3898 0.11684 16.8599 0.28446
458596 38.2298 38.78 1.7 0.66642 0.15402 1.4088 0.12222 16.9319 0.31623
458597 38.249 38.8 1.7 0.68785 0.1359 1.3909 0.11471 16.9369 0.32238
458601 38.2465 38.7246 2 0.68508 0.12413 1.3614 0.13027 16.9263 0.31868
458602 38.3866 39.1898 1.8 0.68311 0.13951 1.3848 0.10172 16.7969 0.31445
458603 38.4701 39.3636 2 0.71948 0.14041 1.3896 0.10293 16.8855 0.32619
458604 38.3325 39.0598 2 0.70159 0.15186 1.3938 0.1135 16.92 0.3312
458605 38.2553 38.748 1.6 0.6984 0.22897 1.3766 0.11507 16.9013 0.30986
458606 38.2848 38.7836 2 0.70125 0.13806 1.4188 0.11758 16.8556 0.35027
458608 38.2568 38.8796 2.7 0.72145 0.16829 1.3936 0.12641 16.802 0.33738
458609 38.2481 38.8718 2 0.71367 0.12757 1.4092 0.10851 16.8498 0.31543
458612 38.3005 38.787 1.7 0.71605 0.15985 1.382 0.10934 16.9118 0.32722
458619 38.2636 38.7896 1.7 0.72646 0.17168 1.4041 0.10291 16.837 0.33112
458629 38.2786 38.8028 2.6 0.71513 0.17249 1.4362 0.11646 16.8603 0.35161
458630 38.3135 38.7983 1.9 0.72345 0.18101 1.4411 0.1149 16.8109 0.3522
458633 38.4326 39.1606 1.7 0.73712 0.19195 1.4159 0.099896 16.8514 0.32027
458632 38.4588 39.236 1.7 0.74396 0.18047 1.409 0.099563 16.8212 0.341
458631 38.4113 39.122 1.5 0.70777 0.18332 1.4044 0.10751 16.8707 0.37333
458637 38.3455 39.0853 1.7 0.68123 0.16956 1.4309 0.0902 16.8774 0.32302
458638 38.3476 39.1686 1.6 0.70465 0.16655 1.4155 0.10117 16.7967 0.35315
458639 38.4171 39.2348 1.6 0.68825 0.14309 1.4116 0.12132 16.8431 0.33522
458642 38.2378 38.7693 1.9 0.70389 0.15902 1.4221 0.13474 16.7723 0.34629
458643 38.3416 38.9841 2.1 0.68947 0.1366 1.4178 0.11126 16.8483 0.37206
458644 38.3888 39.0648 1.6 0.69108 0.14914 1.411 0.1136 16.8077 0.35296
458645 38.4273 39.1958 1.7 0.72536 0.15233 1.4019 0.13009 16.8154 0.36522
458646 38.3165 38.8156 1.5 0.71398 0.14701 1.4267 0.10776 16.6692 0.36745
458647 38.3286 38.9758 1.5 0.68807 0.17136 1.3897 0.10672 16.8189 0.32023
458650 38.3068 38.7698 2.3 0.72871 0.16741 1.4218 0.10852 16.5264 0.372
458654 38.4653 39.2568 1.8 0.73964 0.22326 1.4315 0.11266 16.8115 0.34495
458655 38.4666 39.1665 1.9 0.71658 0.21288 1.403 0.093052 16.6433 0.31927
458658 38.3898 39.1211 1.7 0.72358 0.16725 1.4491 0.10143 16.8036 0.3438
458659 38.2446 38.7646 2 0.74079 0.13505 1.416 0.097301 16.7612 0.34828
458661 38.2818 38.8328 1.7 0.73487 0.11799 1.4106 0.12132 16.8112 0.33746
458660 38.3631 39.1085 2 0.75806 0.15049 1.4322 0.11241 16.6216 0.35013
458668 38.4186 39.2095 1.6 0.74937 0.20908 1.4266 0.10368 16.7158 0.3398
458669 38.4666 39.2565 2.2 0.72466 0.1889 1.422 0.11984 16.6898 0.33781
458670 38.3738 38.8105 1.6 0.74558 0.18202 1.402 0.10884 16.6924 0.36303
458673 38.4441 39.2333 1.6 0.78249 0.20145 1.3959 0.13843 16.5904 0.38006
458674 38.4396 39.2456 1.6 0.70807 0.16127 1.411 0.11734 16.8163 0.36957
458675 38.5066 39.3028 1.9 0.74028 0.13602 1.3779 0.12374 16.6816 0.35938
458676 38.2395 38.7405 1.8 0.71677 0.15804 1.4069 0.10934 16.7491 0.35193
458679 38.3693 39.171 1.6 0.70466 0.20153 1.4285 0.12759 16.7668 0.3576
458681 38.3933 39.0678 2.4 0.73648 0.20889 1.4402 0.11099 16.5047 0.39834
458684 38.4055 39.1561 2.1 0.71144 0.17266 1.4403 0.11326 16.7967 0.35546
458688 38.2433 38.7748 1.5 0.74177 0.20933 1.4304 0.11262 16.6408 0.34949
458687 38.3795 39.047 2.4 0.69964 0.1686 1.4219 0.11357 16.7827 0.32939
458695 38.3791 39.1073 1.9 0.73041 0.16482 1.4024 0.12858 16.7159 0.35692
458696 38.2436 38.7326 1.8 0.73666 0.22158 1.3965 0.11515 16.553 0.35727
458697 38.3773 39.0821 2.6 0.74622 0.15886 1.4189 0.11538 16.7278 0.35392
458699 38.4963 39.3441 1.5 0.75818 0.14902 1.4214 0.11197 16.7039 0.34015
458700 38.3705 39.09 2 0.73067 0.14916 1.4207 0.11384 16.7028 0.34294
458701 38.2541 38.7245 1.9 0.74967 0.16264 1.4122 0.10732 16.6104 0.34962
458702 38.3208 38.7403 1.5 0.72114 0.15101 1.4255 0.11354 16.5654 0.38507
458703 38.467 39.2165 1.7 0.75409 0.16329 1.4159 0.12083 16.6413 0.34436
458711 38.2721 38.8011 2 0.72531 0.17455 1.4072 0.12131 16.7131 0.35806
458712 38.4183 39.2448 1.9 0.72806 0.20492 1.4391 0.11348 16.7333 0.37741
458708 38.4016 39.1098 3.2 0.70059 0.1252 1.4054 0.10601 16.6466 0.33404
458709 38.42 39.233 3.6 0.69788 0.12008 1.4272 0.13199 16.7644 0.33013
458720 38.3216 38.915 1.6 0.69742 0.13112 1.4116 0.13108 16.7519 0.34179
458719 38.3681 39.0823 2.5 0.70043 0.15184 1.3806 0.11794 16.8156 0.37385
458721 38.5013 39.4541 2.4 0.71735 0.19049 1.3891 0.1249 16.7681 0.3301
458722 38.3843 39.1346 1.7 0.71589 0.15889 1.3689 0.1173 16.6883 0.36107
458724 38.4566 39.2426 1.6 0.68892 0.12406 1.4203 0.127 16.6885 0.33121
458731 38.3893 39.1376 2.4 0.70242 0.12254 1.3846 0.12189 16.7034 0.33625
458732 38.2663 38.7458 2.2 0.67762 0.1469 1.3744 0.11719 16.8342 0.37097
458733 38.4185 39.2325 3 0.7085 0.12157 1.3874 0.1245 16.7089 0.36875
458734 38.402 39.2008 2.2 0.68657 0.15756 1.3768 0.12551 16.7063 0.37179
458739 38.3598 39.1013 2.1 0.68422 0.16156 1.3656 0.11267 16.73 0.3818
458740 38.3101 38.8035 1.6 0.70504 0.14033 1.3836 0.11535 16.7489 0.34915
458742 38.417 39.1266 2 0.69844 0.16992 1.3937 0.10311 16.6423 0.34988
458745 38.3751 39.1068 1.7 0.70831 0.11214 1.4129 0.13154 16.7629 0.34492
458741 38.2616 38.8181 1.7 0.67345 0.13942 1.397 0.11077 16.7544 0.36079
458748 38.299 38.8773 2.5 0.71935 0.163 1.4038 0.12357 16.6648 0.36391
458750 38.2835 38.8071 1.8 0.69921 0.17651 1.4157 0.13479 16.7653 0.36895
458749 38.3805 39.1048 2.6 0.71001 0.10749 1.4162 0.12798 16.6719 0.36265
458756 38.4035 39.0365 1.5 0.68504 0.10579 1.4059 0.13976 16.7174 0.33847
458757 38.3995 39.1513 1.6 0.71947 0.197 1.3819 0.15089 16.5806 0.3478
458758 38.2673 38.7955 1.6 0.70452 0.16236 1.4156 0.13943 16.53 0.36617
458761 38.4286 39.2558 3.2 0.69352 0.17986 1.3682 0.15586 16.6767 0.34146
458767 38.5018 39.353 2.4 0.68852 0.10956 1.4021 0.14587 16.7687 0.32666
458760 38.244 38.8013 4.3 0.68012 0.11494 1.4122 0.13572 16.7395 0.35854
458769 38.2513 38.7838 1.6 0.66606 0.12288 1.4049 0.13485 16.7067 0.35787
458776 38.4383 39.2396 3.7 0.66756 0.16176 1.3849 0.14146 16.7349 0.35815
458777 38.2955 38.7773 2.5 0.64542 0.12271 1.4224 0.14273 16.8527 0.33867
458778 38.2673 38.7871 1.9 0.65577 0.1129 1.3733 0.13779 16.7279 0.34297
458781 38.2623 38.7878 3.2 0.6523 0.11739 1.4107 0.12999 16.8229 0.33498
458782 38.4658 39.2303 2.3 0.65517 0.16366 1.3979 0.14035 16.6081 0.35646
458783 38.4106 39.1528 2.2 0.65748 0.10292 1.4089 0.13993 16.7979 0.32236
458784 38.258 38.734 2.2 0.69712 0.18609 1.3839 0.13051 16.6704 0.3688
458785 38.3308 38.862 2.2 0.67231 0.12528 1.3895 0.12162 16.7516 0.36353
458786 38.296 38.9563 1.5 0.64516 0.1203 1.3686 0.14463 16.8249 0.34656
458787 38.4598 39.2845 1.9 0.64905 0.17002 1.3754 0.14712 16.8091 0.35831
458793 38.4466 39.2476 3.4 0.67311 0.099103 1.4066 0.10526 16.7625 0.32744
458794 38.46 39.2715 2.1 0.66568 0.14746 1.4031 0.11487 16.6944 0.34439
458795 38.4546 39.2385 1.9 0.66327 0.12678 1.394 0.11303 16.808 0.36112
458798 38.3653 39.1105 2 0.64794 0.12751 1.4124 0.13958 16.7494 0.36941
458799 38.2821 38.776 2.3 0.66039 0.11436 1.419 0.12296 16.6627 0.36155
458800 38.277 38.9125 3 0.67297 0.11656 1.4122 0.11979 16.7581 0.35973
458801 38.4371 39.2305 3.1 0.6651 0.10581 1.4107 0.12211 16.7603 0.33664
458804 38.4781 39.3108 2.6 0.64657 0.11554 1.4063 0.11487 16.8283 0.3703
458805 38.4173 39.2295 2.3 0.65138 0.098208 1.4062 0.11594 16.8227 0.35195
458806 38.2413 38.7883 2.3 0.66678 0.098912 1.4187 0.1262 16.6864 0.34098
458807 38.3645 39.081 2.4 0.65521 0.1321 1.4195 0.12312 16.7901 0.3329
458814 38.3186 38.8358 1.5 0.64265 0.13532 1.3801 0.13433 16.9016 0.33867
458817 38.4511 39.2775 1.9 0.66003 0.11476 1.3939 0.12584 16.7829 0.37908
458825 38.4256 39.223 1.8 0.64474 0.10924 1.422 0.13912 16.832 0.35516
458828 38.4283 39.2683 2.7 0.65812 0.10542 1.3653 0.12021 16.7934 0.34474
458829 38.4016 39.0976 1.8 0.65389 0.13271 1.39 0.12644 16.7898 0.36281
458831 38.3331 38.8753 2.1 0.66153 0.11388 1.4109 0.12234 16.7869 0.36473
458836 38.3488 39.0771 3.1 0.63302 0.11577 1.3695 0.12944 16.867 0.33255
458841 38.457 39.3311 2.3 0.6653 0.15699 1.4053 0.12348 16.7268 0.37546
458842 38.4685 39.3373 2.9 0.66029 0.13326 1.3905 0.12486 16.8409 0.35185
458843 38.4733 39.334 2.3 0.65237 0.17251 1.4013 0.12739 16.803 0.32333
458845 38.5056 39.2226 1.5 0.64738 0.12342 1.3752 0.13156 16.8267 0.37361
458849 38.3196 38.7803 1.9 0.64292 0.085453 1.4044 0.13129 16.8326 0.35716
458850 38.3911 39.146 2 0.66109 0.10965 1.4241 0.13909 16.7673 0.36522
458852 38.4686 39.2461 1.8 0.67328 0.1095 1.4343 0.1204 16.8106 0.33492
458853 38.38 38.8126 1.5 0.63165 0.11937 1.3706 0.13191 16.8817 0.37663
458854 38.4165 39.0088 1.5 0.63641 0.11771 1.4222 0.12894 16.7802 0.3554
458851 38.5045 39.2933 2.4 0.62559 0.11727 1.4054 0.12265 16.9254 0.36916
458859 38.2595 38.7813 2 0.63304 0.12209 1.3809 0.14361 16.873 0.35857
458860 38.4276 39.088 2 0.65634 0.10057 1.4087 0.12246 16.7625 0.38124
458861 38.4033 39.12 2.1 0.68159 0.12615 1.4026 0.1327 16.2697 0.1167
458866 38.2875 38.759 1.6 0.67801 0.13902 1.4273 0.11667 16.2442 0.12486
458870 38.3301 38.7616 1.5 0.68214 0.13283 1.4096 0.13076 16.2544 0.11915
458869 38.4366 39.1953 1.7 0.67173 0.11154 1.3887 0.14031 16.2562 0.099511
458868 38.334 38.9051 2 0.68658 0.12906 1.4136 0.13043 16.241 0.13517
458884 38.325 38.9118 1.9 0.71117 0.13578 1.4128 0.12279 16.1661 0.11145
458885 38.3581 38.8273 1.6 0.76564 0.17671 1.4036 0.13904 16.1358 0.15225
458880 38.4583 39.2368 2.3 0.70369 0.1802 1.3627 0.13465 16.1508 0.17394
458879 38.3638 38.9675 2.3 0.84561 0.20712 1.4075 0.13559 16.0439 0.21148
458877 38.4731 39.2933 2 0.84414 0.23362 1.378 0.13818 16.0006 0.21125
458876 38.3946 38.9811 2 0.82213 0.23664 1.3907 0.13877 16.0329 0.20887
458889 38.438 39.2215 2.5 0.83364 0.26445 1.4031 0.12826 16.0371 0.21376
458894 38.3481 38.8845 2 0.83591 0.22 1.3779 0.12241 16.0309 0.19596
458888 38.3683 38.9253 1.9 0.79862 0.17792 1.4073 0.15064 15.9732 0.21185
458887 38.4871 39.2746 1.8 0.85363 0.21215 1.3924 0.13632 16.0269 0.23108
458897 38.4553 39.2576 2.5 0.85725 0.25582 1.4331 0.13186 15.9757 0.1957
458896 38.434 39.0383 2.2 0.84922 0.3656 1.375 0.13576 15.9797 0.16397
458895 38.2821 38.7791 2.9 0.84374 0.19648 1.3823 0.1338 15.9843 0.23658
458905 38.4415 39.097 1.8 0.87271 0.25437 1.3911 0.14429 16.0212 0.19585
458904 38.3248 38.9071 1.8 0.90548 0.23378 1.3917 0.13537 16.0078 0.23694
458903 38.3038 38.899 2.6 0.84062 0.20034 1.3629 0.12612 16.0512 0.24894
458913 38.2686 38.8153 2.1 0.83118 0.24724 1.3522 0.13155 16.03 0.19558
458910 38.2223 38.809 1.7 0.82813 0.23588 1.3629 0.13566 15.9972 0.24894
458911 38.4418 39.2291 1.5 0.85766 0.26413 1.3889 0.13276 16.0104 0.22675
458914 38.4755 39.2646 1.6 0.86269 0.31354 1.3699 0.12602 16.0096 0.2129
458920 38.2658 38.961 3 0.79651 0.30503 1.364 0.12593 15.9994 0.21993
458926 38.2621 38.7658 3.4 0.7737 0.225 1.3966 0.11627 16.0412 0.19385
458919 38.4596 39.1746 3.7 0.83371 0.20652 1.3442 0.14068 15.9962 0.22287
458923 38.425 39.205 1.8 0.80301 0.14218 1.3615 0.13016 16.0156 0.22584
458922 38.4528 39.2061 2.5 0.78701 0.18371 1.3658 0.14847 16.0401 0.24706
458932 38.288 38.9163 1.6 0.7943 0.23465 1.3332 0.12578 16.0639 0.21476
458939 38.283 38.7888 1.8 0.77722 0.17875 1.3772 0.12256 16.0311 0.23853
458934 38.456 39.3335 1.5 0.75114 0.14666 1.4107 0.12969 16.0008 0.23715
458933 38.2685 38.7693 1.5 0.77083 0.19054 1.3938 0.13491 16.0167 0.21873
458931 38.4111 39.153 4.1 0.74697 0.17105 1.4093 0.12501 16.0156 0.18989
458945 38.4688 39.3448 1.5 0.76775 0.14405 1.4011 0.13337 16.0125 0.18939
458947 38.4536 39.247 1.7 0.76484 0.30583 1.4093 0.13703 16.0334 0.24066
458943 38.3905 39.1038 1.5 0.75877 0.13007 1.4264 0.14366 16.0195 0.21604
458942 38.4253 39.1176 2.4 0.75052 0.20085 1.3866 0.13229 16.048 0.22431
458944 38.2886 38.8191 1.5 0.75513 0.21478 1.4201 0.12405 16.0193 0.21919
458941 38.44 39.1306 2.8 0.75483 0.21519 1.3858 0.13278 16.0335 0.22555
458946 38.3438 38.939 1.5 0.73628 0.2443 1.387 0.13691 16.0372 0.22272
458952 38.4046 39.0451 1.9 0.74808 0.21465 1.3917 0.12651 16.026 0.21223
458958 38.4441 39.165 2 0.74251 0.15304 1.383 0.12387 16.0236 0.22731
458954 38.4151 39.043 1.6 0.72207 0.18049 1.3775 0.13741 15.974 0.18816
458953 38.4426 39.2418 2.6 0.73675 0.3038 1.3685 0.12627 16.0429 0.23274
458951 38.405 39.0751 1.7 0.72054 0.17281 1.398 0.12496 15.9835 0.2331
458950 38.4276 39.1115 2.9 0.70729 0.17288 1.3784 0.1484 16.0239 0.21802
458960 38.4443 39.2873 1.7 0.71635 0.1941 1.4143 0.15132 16.0456 0.22635
458961 38.4371 39.2685 1.7 0.74562 0.20954 1.4188 0.13702 15.9761 0.2188
458965 38.3883 39.1638 1.7 0.71813 0.15293 1.4268 0.13677 15.9816 0.23106
458959 38.2648 38.7563 3.7 0.71717 0.1119 1.3891 0.14654 15.9753 0.22877
458964 38.4426 39.2443 1.5 0.71143 0.13829 1.4334 0.13567 15.9886 0.19797
458962 38.4535 39.235 1.7 0.71846 0.12989 1.4166 0.12531 15.9598 0.2527
458971 38.4555 39.2086 2.4 0.71607 0.20745 1.4441 0.12908 15.9825 0.20665
458985 38.4918 39.319 2.2 0.71087 0.099327 1.4062 0.12511 15.9486 0.21406
458977 38.4666 39.1751 1.5 0.71893 0.16552 1.4439 0.1244 15.9479 0.21609
458978 38.3075 38.9215 2.2 0.70475 0.12134 1.4211 0.13149 15.9868 0.20172
458979 38.4621 39.167 1.5 0.71826 0.12827 1.4495 0.14046 15.9592 0.21371
458980 38.341 39.0715 1.5 0.71129 0.14944 1.4094 0.13391 15.944 0.23783
458996 38.4268 39.2548 3.5 0.70341 0.11161 1.4217 0.11957 15.9738 0.224
459001 38.3328 38.8673 2.1 0.71595 0.17389 1.4334 0.13517 15.9639 0.23244
459005 38.2833 38.7958 1.8 0.7167 0.18253 1.4443 0.13492 15.9353 0.2031
459000 38.4395 39.1768 2.3 0.72412 0.089714 1.4144 0.10955 15.9141 0.20795
458999 38.266 38.7635 2 0.72714 0.10832 1.42 0.12129 15.9188 0.19669
458998 38.4061 39.1711 2.7 0.70813 0.13638 1.4089 0.1272 15.9388 0.19639
459014 38.2995 38.7626 1.8 0.70753 0.15977 1.4112 0.12182 15.9522 0.22648
459012 38.434 39.2323 1.6 0.70683 0.10434 1.421 0.13537 15.9224 0.20697
459017 38.434 39.189 1.7 0.71876 0.14272 1.4219 0.12208 15.9064 0.23021
459023 38.2465 38.876 2.2 0.7075 0.10013 1.4361 0.13227 15.9451 0.18432
459021 38.3986 39.0206 2.2 0.72326 0.144 1.398 0.12493 15.9215 0.23833
459020 38.367 39.0838 2.6 0.74304 0.22352 1.4052 0.11325 15.8604 0.23742
459022 38.3071 38.8863 1.9 0.73338 0.16683 1.3763 0.118 15.8986 0.20122
459032 38.4271 39.1445 1.5 0.72799 0.10366 1.427 0.12979 15.9061 0.2074
459033 38.2521 38.7608 1.9 0.73915 0.14295 1.3772 0.12739 15.8853 0.23022
459031 38.335 38.9461 1.7 0.73696 0.086397 1.4084 0.1294 15.8677 0.19281
459030 38.3781 39.1051 1.7 0.7304 0.091648 1.3945 0.13982 15.8522 0.22684
459038 38.4235 39.052 1.5 0.75546 0.18098 1.3652 0.12681 15.8125 0.23275
459044 38.305 38.7695 1.6 0.74204 0.099191 1.3805 0.11989 15.826 0.18105
459042 38.4415 39.2325 3.5 0.73284 0.12815 1.3721 0.12035 15.8732 0.21746
459046 38.3015 38.8006 1.7 0.73948 0.14251 1.355 0.10537 15.8493 0.20986
459048 38.461 39.2653 1.7 0.71569 0.10691 1.3329 0.1303 15.8566 0.21168
459049 38.4225 39.2293 1.6 0.73557 0.072021 1.3274 0.11301 15.8409 0.21891
459057 38.4413 39.231 1.5 0.72293 0.10452 1.3383 0.12324 15.8418 0.22091
459056 38.4446 39.227 1.9 0.72263 0.089664 1.314 0.12619 15.851 0.20931
459055 38.3351 38.8693 1.7 0.72898 0.071824 1.3492 0.11789 15.8686 0.17239
459064 38.4088 39.2263 1.5 0.72165 0.091978 1.3401 0.13575 15.8705 0.17583
459062 38.3463 39.0345 2.9 0.7221 0.1101 1.3503 0.12501 15.8356 0.18381
459071 38.4501 39.2276 2.6 0.72637 0.13043 1.3343 0.10971 15.8298 0.1988
459075 38.3735 38.9025 1.9 0.73049 0.092558 1.3347 0.12219 15.8053 0.20243
459082 38.4471 39.2608 1.6 0.74355 0.094238 1.3534 0.12233 15.8374 0.19153
459083 38.458 39.3773 1.9 0.70826 0.11307 1.375 0.11046 15.8206 0.21804
459084 38.271 38.7891 2.6 0.72098 0.10595 1.3455 0.10439 15.864 0.19626
459090 38.3268 39.0038 1.5 0.72603 0.083241 1.3453 0.12686 15.8207 0.2081
459089 38.4383 39.2411 2.5 0.70137 0.094028 1.3228 0.09625 15.8471 0.19071
459097 38.3825 39.06 1.9 0.71896 0.080189 1.3118 0.12185 15.8479 0.19928
459105 38.4356 39.2228 1.5 0.72337 0.081626 1.3397 0.13135 15.7957 0.20698
459110 38.3606 39.0821 1.6 0.72442 0.070683 1.3373 0.1186 15.8306 0.18793
459111 38.4095 39.1231 1.5 0.71057 0.103 1.3057 0.1235 15.8563 0.20638
459113 38.4298 38.8441 1.5 0.70654 0.14302 1.3298 0.14052 15.8666 0.20045
459126 38.2583 38.7966 1.5 0.74292 0.12031 1.3247 0.12397 15.7859 0.22827
459123 38.4358 39.203 1.6 0.70115 0.066486 1.341 0.093626 15.8324 0.1953
459124 38.4455 39.2461 1.8 0.71779 0.13718 1.3376 0.12806 15.8219 0.19871
459131 38.2443 38.9696 2.4 0.72143 0.12373 1.3373 0.11143 15.8574 0.20877
459136 38.3135 38.7461 2 0.72084 0.13749 1.3406 0.11945 15.818 0.18751
459137 38.25 38.8093 1.8 0.70078 0.083437 1.3562 0.10521 15.8361 0.2036
459143 38.4013 39.1166 2.3 0.72084 0.10996 1.3535 0.12382 15.8392 0.21993
459144 38.3758 39.1081 1.6 0.71178 0.096152 1.3346 0.13005 15.8241 0.22225
459145 38.2383 38.742 2 0.71028 0.12716 1.3391 0.13219 15.8559 0.22562
459147 38.2995 38.7495 2 0.71098 0.090121 1.3348 0.11284 15.8556 0.21358
459150 38.3736 39.0885 2.4 0.71662 0.10696 1.3447 0.13561 15.814 0.213
459146 38.245 38.7906 3.5 0.69828 0.14663 1.3329 0.10434 15.8656 0.20323
459155 38.271 38.7288 1.5 0.70494 0.10189 1.3377 0.11658 15.8385 0.19761
459154 38.249 38.7908 2.4 0.69807 0.10474 1.3638 0.13015 15.8516 0.24693
459158 38.4451 39.2338 2.7 0.702 0.11007 1.2925 0.12078 15.8552 0.18709
459159 38.2571 38.852 3.2 0.68762 0.10928 1.3251 0.1273 15.89 0.20509
459160 38.2591 38.8505 2.2 0.68546 0.10971 1.3398 0.12479 15.8865 0.22933
459162 38.3575 39.0518 2.2 0.67881 0.092745 1.3432 0.12108 15.8784 0.18936
459163 38.4085 39.186 3 0.68012 0.13629 1.337 0.1091 15.9323 0.21322
459164 38.4126 39.094 1.8 0.69446 0.14178 1.3672 0.11787 15.8758 0.2086
459173 38.3798 39.0483 2.1 0.6741 0.1507 1.3708 0.12171 15.8813 0.25374
459184 38.389 39.0675 2.8 0.6788 0.1149 1.3807 0.14008 15.8963 0.18896
459191 38.324 38.8416 1.5 0.66785 0.1089 1.3624 0.11538 15.8867 0.2303
459193 38.3126 38.8456 1.6 0.67049 0.10678 1.3377 0.1093 15.8684 0.20902
459196 38.4203 39.2351 1.6 0.67442 0.10397 1.3212 0.1222 15.8604 0.2105
459194 38.378 39.063 2.4 0.69116 0.11216 1.3578 0.12854 15.8581 0.20889
459202 38.3605 39.0673 1.7 0.68676 0.093988 1.3398 0.13738 15.8705 0.23042
459204 38.4835 39.295 2.2 0.66616 0.11849 1.3506 0.12787 15.8783 0.20201
459211 38.3343 38.9483 1.5 0.69281 0.13828 1.3393 0.13803 15.842 0.23126
459212 38.4108 39.1423 3 0.6852 0.1059 1.3709 0.11271 15.8345 0.17139
459225 38.4043 39.0783 1.7 0.6746 0.14658 1.359 0.12454 15.8606 0.21645
459226 38.3895 39.0551 1.5 0.67297 0.094161 1.3322 0.12674 15.8734 0.20514
459227 38.3933 39.077 1.5 0.68404 0.1797 1.3377 0.10327 15.8723 0.23468
459229 38.2451 38.7986 1.8 0.6656 0.12912 1.3439 0.12533 15.8766 0.20319
459228 38.289 38.835 2.4 0.6788 0.14999 1.3218 0.11007 15.7831 0.23182
459240 38.2543 38.851 3 0.70313 0.11454 1.3377 0.12301 15.8224 0.2302
459242 38.4373 39.2855 2.3 0.68278 0.14141 1.3479 0.115 15.8779 0.24118
459244 38.451 39.2546 3.5 0.6646 0.09413 1.3718 0.11787 15.8588 0.20177
459248 38.3036 38.8901 2 0.68816 0.13377 1.3586 0.12641 15.8303 0.21386
459255 38.4773 39.3303 2.3 0.66891 0.16542 1.3546 0.10936 15.8444 0.25529
459252 38.4681 39.2728 3.3 0.67749 0.08983 1.3627 0.10242 15.8572 0.23441
459253 38.4691 39.3426 2.2 0.65957 0.20157 1.3624 0.11925 15.9019 0.2352
459277 38.4888 39.2833 1.6 0.68802 0.14157 1.378 0.11732 15.8429 0.21279
459278 38.2421 38.7901 1.5 0.69088 0.17574 1.3381 0.12392 15.8412 0.24971
459279 38.3963 39.2025 2.7 0.69034 0.15501 1.3457 0.13613 15.822 0.21517
459294 38.2753 38.8365 2.8 0.67801 0.10731 1.3438 0.12672 15.8698 0.22414
459300 38.2506 38.7283 1.9 0.66735 0.12363 1.3319 0.13265 15.8504 0.24305
459301 38.285 38.8023 1.8 0.66156 0.087685 1.3228 0.12684 15.8301 0.18195
459304 38.3168 38.868 1.7 0.6782 0.13859 1.3525 0.1138 15.8221 0.23129
459314 38.464 39.2266 1.8 0.66709 0.15301 1.3886 0.12316 15.8113 0.20554
459318 38.3016 38.7781 1.9 0.65437 0.14684 1.3648 0.10265 15.8355 0.21444
459315 38.4928 39.3535 2 0.68065 0.11963 1.3517 0.13734 15.8308 0.22308
459316 38.43 39.2553 1.9 0.67513 0.16169 1.3591 0.12436 15.8209 0.22849
459322 38.4955 39.359 1.9 0.67408 0.12088 1.3577 0.11365 15.8164 0.21904
459323 38.4951 39.2373 2 0.68708 0.21078 1.3607 0.11074 15.8072 0.25015
459321 38.5063 39.3746 3.5 0.66408 0.10935 1.3799 0.13522 15.8274 0.20185
459332 38.3066 38.7585 2.1 0.6471 0.18026 1.3561 0.12406 15.8253 0.19154
459335 38.257 38.7105 2.1 0.67733 0.17539 1.353 0.12395 15.8197 0.21438
459336 38.2978 38.7216 1.7 0.67459 0.079491 1.3429 0.12572 15.8484 0.20406
459331 38.3463 39.0175 1.8 0.68871 0.16036 1.3544 0.12634 15.6337 0.24092
459341 38.385 38.9163 1.6 0.68708 0.080507 1.3622 0.13182 15.622 0.18647
459342 38.3501 38.9513 1.6 0.69198 0.12883 1.3911 0.12406 15.5795 0.20981
459349 38.2626 38.7945 1.6 0.70003 0.1434 1.4085 0.11252 15.6224 0.18928
459353 38.296 38.8291 1.5 0.70143 0.21191 1.3746 0.1308 15.594 0.21529
459355 38.3668 39.0158 2.2 0.70568 0.15824 1.3773 0.13115 15.5925 0.23498
459356 38.3056 38.9343 2.3 0.72263 0.10628 1.356 0.1194 15.5529 0.17752
459365 38.4638 39.2445 1.8 0.71935 0.15882 1.3498 0.12854 15.5477 0.20399
459359 38.4158 39.1103 3.4 0.69835 0.091484 1.3475 0.11373 15.5715 0.19831
459360 38.2735 38.8071 1.5 0.69418 0.089136 1.3976 0.12387 15.5876 0.19899
459362 38.4313 39.1981 2 0.69612 0.10582 1.3619 0.11229 15.5946 0.21395
459376 38.4093 38.8531 1.5 0.69919 0.12436 1.3686 0.14665 15.5461 0.18214
459378 38.511 39.2996 1.9 0.72214 0.098039 1.3201 0.14243 15.505 0.19806
459382 38.3756 39.1085 1.9 0.71086 0.10452 1.3536 0.14409 15.5481 0.21266
459383 38.3305 38.9398 1.8 0.72558 0.12792 1.3196 0.17032 15.5199 0.21785
459385 38.4118 39.09 1.8 0.69363 0.089037 1.3424 0.15173 15.563 0.2268
459387 38.4435 39.2095 2 0.69928 0.089039 1.3473 0.15801 15.5401 0.20308
459396 38.253 38.8453 2.2 0.71673 0.09875 1.3304 0.14249 15.5139 0.21043
459422 38.3506 38.933 1.5 0.73603 0.086201 1.3634 0.13897 15.4756 0.19439
459429 38.4581 39.2603 1.8 0.75026 0.13383 1.3419 0.14109 15.4263 0.20882
459409 38.1686 38.7045 2.9 0.7351 0.093507 1.3463 0.15944 15.4994 0.22318
459419 38.2755 38.7463 1.6 0.751 0.13052 1.3686 0.15717 15.4498 0.19784
459421 38.2785 38.8888 2.8 0.73118 0.0855 1.3599 0.14198 15.5026 0.21774
459427 38.1978 38.7045 2 0.72475 0.1203 1.3784 0.13947 15.4793 0.20348
459434 38.2711 38.777 1.6 0.72927 0.079765 1.3727 0.14631 15.4871 0.17972
459435 38.1935 38.7433 1.7 0.72957 0.082611 1.36 0.14123 15.4273 0.18771
459437 38.3596 39.0213 1.7 0.72163 0.18898 1.3568 0.1515 15.5095 0.21923
459438 38.4551 39.3345 2.1 0.73079 0.12145 1.4009 0.13056 15.4296 0.19214
459439 38.4195 39.22 2.7 0.72624 0.079228 1.3569 0.12318 15.4982 0.18945
459443 38.4751 39.3078 1.8 0.74962 0.11952 1.3592 0.15351 15.4035 0.21408
459444 38.2553 38.8258 1.7 0.7351 0.064216 1.3526 0.13936 15.4573 0.196
459449 38.4408 39.2315 2.6 0.73607 0.094538 1.366 0.14946 15.4037 0.20999
459450 38.3701 39.0196 1.7 0.74072 0.07485 1.3517 0.1568 15.4076 0.19307
459451 38.3558 39.0575 1.6 0.74483 0.069076 1.3431 0.15899 15.4213 0.19534
459454 38.2765 38.7453 2.2 0.74229 0.093926 1.3534 0.15037 15.3461 0.20069
459456 38.3861 39.1043 2.1 0.73738 0.071355 1.3687 0.16571 15.4466 0.1969
459458 38.3956 39.104 1.9 0.73634 0.076156 1.3603 0.14367 15.402 0.20599
459459 38.4628 39.3346 2.1 0.74261 0.11879 1.3251 0.15826 15.4275 0.19019
459460 38.3746 39.06 1.5 0.75343 0.084954 1.3162 0.15212 15.4539 0.19696
459464 38.2968 38.898 1.5 0.73915 0.18207 1.3237 0.15464 15.4322 0.18482
459462 38.2571 38.8008 2.3 0.7372 0.082992 1.3423 0.14243 15.4167 0.1899
459463 38.3933 39.1251 2.1 0.76305 0.10075 1.3026 0.13197 15.4194 0.20798
459468 38.3448 39.0765 2.3 0.74103 0.10246 1.3366 0.15303 15.4595 0.21302
459471 38.4141 39.1998 2.5 0.74166 0.11422 1.2883 0.13347 15.4344 0.19864
459472 38.2493 38.765 2.1 0.72715 0.075128 1.2688 0.15177 15.4611 0.18277
459475 38.4301 39.3248 1.6 0.74356 0.11052 1.3213 0.14794 15.3938 0.23446
459476 38.3138 38.8045 1.7 0.74642 0.10005 1.346 0.11726 15.3638 0.19684
459477 38.3258 38.7701 1.7 0.7461 0.090496 1.3047 0.1431 15.4071 0.21443
459478 38.2626 38.7625 1.5 0.74962 0.10601 1.3236 0.13569 15.3774 0.21366
459479 38.2813 38.9365 2.2 0.74071 0.084479 1.3058 0.15281 15.4239 0.20395
459480 38.2883 38.9288 2.5 0.74383 0.12511 1.2983 0.1391 15.4455 0.2002
459482 38.4233 39.2526 1.9 0.7308 0.067949 1.2683 0.14271 15.4253 0.18842
459483 38.3245 38.9926 2.2 0.73634 0.13314 1.319 0.16856 15.4221 0.21801
459487 38.1813 38.732 1.8 0.73594 0.07196 1.325 0.1577 15.431 0.20764
459488 38.3108 38.9788 1.6 0.7555 0.082729 1.3072 0.16301 15.4244 0.19149
459486 38.395 39.1333 4.2 0.72667 0.076657 1.289 0.13948 15.5516 0.20487
459491 38.3786 39.1163 2.6 0.71464 0.11429 1.3153 0.15243 15.5664 0.17084
459498 38.2423 38.7893 2 0.71671 0.083216 1.2902 0.13892 15.5661 0.18799
459501 38.2516 38.7623 1.6 0.72076 0.15196 1.2931 0.14747 15.5326 0.18909
459506 38.4303 39.2355 3.1 0.71447 0.090397 1.3339 0.14439 15.56 0.19664
459509 38.3651 39.0585 1.7 0.72861 0.069733 1.3228 0.14205 15.5572 0.16996
459510 38.2505 38.7628 3.3 0.70409 0.070525 1.2936 0.14796 15.5899 0.19196
459515 38.4173 39.2143 3 0.72233 0.065968 1.3246 0.14183 15.5259 0.1706
459516 38.2741 38.7475 2.2 0.71653 0.073402 1.327 0.12201 15.5639 0.17281
459517 38.2816 38.8145 2.6 0.69143 0.090668 1.3011 0.14625 15.6207 0.18571
459518 38.4353 39.212 3.3 0.71057 0.080738 1.3345 0.14633 15.5787 0.19921
459522 38.413 39.1968 2.1 0.69335 0.074399 1.3306 0.13676 15.6238 0.17647
459525 38.3516 39.0426 2.3 0.69364 0.069599 1.3629 0.12701 15.6003 0.17636
459530 38.2413 38.766 1.5 0.71173 0.15794 1.3604 0.12047 15.5783 0.19339
459532 38.2735 38.8081 1.7 0.72684 0.087535 1.3308 0.13254 15.5262 0.18648
459535 38.3868 39.1251 3.2 0.71728 0.15588 1.3066 0.16117 15.5743 0.23593
459536 38.3681 39.093 1.9 0.71492 0.072255 1.346 0.11399 15.5651 0.19744
459537 38.4856 39.3376 2.3 0.72149 0.14352 1.3401 0.11608 15.5628 0.23412
459539 38.2536 38.961 2.1 0.70451 0.11472 1.34 0.12759 15.5859 0.21225
459538 38.4203 39.1655 3.5 0.69397 0.12674 1.3843 0.13636 15.6115 0.21473
459545 38.4346 39.2208 2.3 0.70171 0.060702 1.3371 0.11952 15.5987 0.17019
459546 38.2696 38.7743 1.5 0.71931 0.13676 1.341 0.12037 15.5714 0.24255
459553 38.2655 38.8045 3 0.70398 0.16278 1.3359 0.13167 15.5427 0.26044
459558 38.37 39.1216 2.3 0.70598 0.081741 1.3156 0.13237 15.5651 0.23968
459562 38.4341 39.2761 1.9 0.70483 0.10244 1.3244 0.1315 15.5409 0.25629
459568 38.2733 38.7573 1.8 0.70511 0.10549 1.3328 0.14621 15.5799 0.23097
459567 38.4936 39.1978 3.6 0.68964 0.077625 1.3322 0.14066 15.5554 0.25174
459569 38.4386 39.22 1.5 0.70826 0.11267 1.2991 0.13857 15.5321 0.26676
459570 38.4866 39.2805 1.9 0.71023 0.083882 1.3008 0.1439 15.5494 0.23315
459571 38.3001 38.8823 1.8 0.69097 0.11435 1.3025 0.13782 15.5492 0.26207
459574 38.4008 39.1586 2.4 0.70601 0.15357 1.2859 0.13423 15.5669 0.24719
459576 38.4038 39.1835 1.6 0.70003 0.087058 1.2864 0.1269 15.43 0.25466
459577 38.3075 38.9346 1.6 0.68994 0.08053 1.3165 0.13338 15.58 0.22364
459578 38.3275 38.9826 1.5 0.70755 0.067573 1.2856 0.14916 15.5476 0.2395
459583 38.387 39.1206 2.4 0.68145 0.085365 1.304 0.12098 15.616 0.22296
459594 38.3813 39.0753 2.5 0.69501 0.085567 1.3008 0.11438 15.5329 0.25744
459595 38.3376 39.0445 2 0.70827 0.073207 1.3217 0.12575 15.5484 0.25034
459596 38.4531 39.2626 1.6 0.69975 0.07974 1.2987 0.13943 15.5515 0.2596
459599 38.3368 38.7571 2 0.72233 0.086386 1.3084 0.14526 15.5322 0.26004
459600 38.1383 38.6348 2 0.71788 0.10131 1.2744 0.1376 15.5217 0.27147
459604 38.4921 39.3018 2.3 0.71897 0.071902 1.3019 0.14902 15.5356 0.28146
459606 38.3926 39.1765 2.2 0.7074 0.17317 1.3197 0.12579 15.5743 0.26632
459612 38.3585 39.1046 2.2 0.71751 0.15607 1.3093 0.14729 15.5347 0.29708
459613 38.1573 38.7691 1.9 0.71318 0.10645 1.3213 0.12144 15.5539 0.25694
459614 38.4386 39.2766 2.1 0.70683 0.058332 1.2762 0.13116 15.5634 0.26606
459615 38.4498 39.2698 1.5 0.72383 0.11999 1.3108 0.11178 15.5483 0.27259
459618 38.429 39.2108 1.8 0.71318 0.092241 1.3437 0.12038 15.5472 0.26176
459619 38.2606 38.7831 2 0.72654 0.12539 1.3056 0.11995 15.5095 0.27338
459620 38.4035 39.2175 1.8 0.71377 0.15247 1.3505 0.11903 15.6005 0.23839
459621 38.2576 38.703 1.9 0.7225 0.11564 1.336 0.13587 15.5369 0.26243
459622 38.3221 38.8458 2 0.73591 0.089115 1.3341 0.12119 15.5391 0.26085
459623 38.3826 39.0605 2.7 0.72233 0.11026 1.3133 0.11563 15.5711 0.26261
459624 38.3078 38.7908 2.1 0.72383 0.099395 1.3293 0.12071 15.5531 0.26944
459629 38.256 38.8141 2.4 0.72371 0.12538 1.3545 0.12238 15.5217 0.26699
459630 38.3796 39.0905 1.9 0.73417 0.18421 1.3418 0.121 15.5492 0.2919
459631 38.4616 39.2725 2 0.7305 0.11827 1.3253 0.12302 15.5665 0.26614
459632 38.1528 38.6778 3.4 0.72969 0.10897 1.3528 0.12645 15.5562 0.26898
459638 38.4525 39.323 1.6 0.71994 0.10885 1.3234 0.10676 15.5307 0.27797
459644 38.2538 38.8068 2.1 0.72775 0.11677 1.3358 0.11974 15.489 0.28069
459645 38.3383 39.0505 2.1 0.71068 0.17079 1.3583 0.11252 15.5911 0.29172
459657 38.3256 38.936 1.5 0.74868 0.1146 1.3516 0.11135 15.5168 0.26441
459661 38.2641 38.779 2.4 0.71435 0.1033 1.3963 0.11383 15.5622 0.26891
459660 38.3891 39.1843 3.2 0.72084 0.132 1.3608 0.11255 15.5643 0.27777
459663 38.3856 39.123 1.7 0.71057 0.12388 1.3416 0.11922 15.5884 0.26454
459670 38.3431 38.8026 1.5 0.72533 0.17876 1.3524 0.11608 15.57 0.27722
459672 38.296 38.9301 1.6 0.69354 0.094271 1.3447 0.11274 15.554 0.28111
459678 38.4243 39.2215 1.9 0.7198 0.10673 1.3629 0.11243 15.5754 0.26544
459683 38.3015 38.9125 1.8 0.72203 0.10764 1.3709 0.1135 15.4245 0.26918
459684 38.3985 39.1135 1.7 0.72777 0.12264 1.3856 0.099332 15.5169 0.2667
459685 38.2396 38.9823 2.1 0.7334 0.11838 1.3731 0.11965 15.5556 0.26274
459687 38.3958 39.1661 1.8 0.76341 0.12273 1.3898 0.096651 15.5605 0.28569
459702 38.2223 38.7308 1.5 0.73238 0.11818 1.4085 0.10399 15.5535 0.2533
459705 38.4603 39.2595 2.2 0.71516 0.14645 1.3917 0.10106 15.5733 0.27039
459707 38.5016 39.4551 1.7 0.73623 0.11899 1.3789 0.10071 15.546 0.25114
459715 38.4585 39.28 2 0.71412 0.12423 1.4039 0.11876 15.5363 0.25592
459724 38.3743 39.1013 1.9 0.72844 0.11374 1.3621 0.10723 15.5421 0.25272
459725 38.2546 38.7185 1.7 0.73821 0.11646 1.3526 0.099797 15.55 0.27295
459726 38.463 39.2886 1.5 0.73019 0.11403 1.3407 0.11519 15.4181 0.27335
459730 38.3641 38.7953 1.7 0.73082 0.10669 1.3596 0.099344 15.5409 0.27033
459731 38.2213 38.731 2 0.75362 0.12345 1.3445 0.12371 15.5233 0.26246
459734 38.335 38.9661 1.7 0.73603 0.11971 1.3854 0.12924 15.363 0.25335
459737 38.3488 39.0256 1.6 0.75448 0.1826 1.3487 0.10752 15.5026 0.24816
459741 38.3895 39.078 3 0.74197 0.12644 1.3624 0.11123 15.5244 0.25754
459748 38.4356 39.3638 1.5 0.73966 0.10751 1.3503 0.12051 15.4812 0.26937
459757 38.2341 38.7151 1.8 0.73479 0.18005 1.3451 0.10413 15.5206 0.27517
459758 38.4713 39.3235 1.9 0.74593 0.19035 1.3709 0.12009 15.5023 0.26896
459761 38.3796 39.0945 2.8 0.73874 0.11836 1.3434 0.12395 15.5154 0.2878
459763 38.471 39.286 2.3 0.72737 0.11216 1.3466 0.11303 15.5568 0.26318
459762 38.493 39.285 3.5 0.73163 0.12093 1.3949 0.11422 15.5512 0.26756
459764 38.255 38.789 1.9 0.72431 0.14226 1.3346 0.1147 15.4152 0.26946
459765 38.298 38.826 2.1 0.71066 0.15961 1.3766 0.13261 15.5094 0.27772
459768 38.3425 39.0818 2.3 0.72323 0.10698 1.3571 0.11184 15.5109 0.25869
459777 38.2628 38.8213 1.7 0.72674 0.12565 1.3607 0.13886 15.465 0.25958
459798 38.3021 38.6743 1.8 0.71108 0.10332 1.3518 0.14092 15.5199 0.26764
459807 38.263 38.8251 2.8 0.73694 0.13334 1.3791 0.1232 15.4306 0.28842
459805 38.256 38.9678 1.8 0.71273 0.10136 1.3289 0.11854 15.5129 0.26792
459806 38.2665 38.8245 2.1 0.72318 0.22208 1.3573 0.12822 15.4529 0.3084
459808 38.4113 39.1226 1.8 0.74338 0.095733 1.3826 0.13974 15.4977 0.25695
459812 38.4125 39.1293 3.8 0.72436 0.13721 1.3869 0.1236 15.4703 0.21644
459815 38.4525 39.2268 2.1 0.7209 0.12314 1.3724 0.12255 15.5261 0.23259
459817 38.5013 39.4666 2.3 0.72101 0.112 1.3587 0.10466 15.4852 0.24679
459822 38.4498 39.4356 1.9 0.7183 0.098435 1.3646 0.11672 15.5364 0.21333
459823 38.4648 39.0435 1.5 0.73152 0.10876 1.3685 0.097192 15.477 0.20811
459827 38.389 39.1283 1.5 0.73269 0.098433 1.3544 0.12299 15.4744 0.20701
459832 38.3808 39.1073 1.7 0.7332 0.11796 1.3583 0.11473 15.4995 0.21176
459834 38.4986 39.168 3.1 0.74753 0.14603 1.3664 0.10209 15.4382 0.24006
459840 38.4351 39.2115 2.3 0.70848 0.12544 1.3785 0.11443 15.4985 0.22522
459855 38.2918 38.794 2 0.72655 0.11807 1.3968 0.097557 15.4857 0.26085
459864 38.4178 39.1391 1.8 0.72552 0.12275 1.3725 0.10786 15.4654 0.2277
459866 38.3933 39.0928 1.8 0.73658 0.1082 1.3748 0.1161 15.4713 0.19664
459879 38.4423 39.2543 1.8 0.73769 0.14091 1.3948 0.094209 15.4339 0.2394
459868 38.4326 39.2306 1.6 0.74524 0.14555 1.3773 0.10559 15.5122 0.26907
459867 38.341 38.9333 2.2 0.75413 0.17509 1.373 0.11824 15.4584 0.26676
459885 38.2583 38.961 2.7 0.74366 0.11823 1.3486 0.11917 15.4992 0.21353
459894 38.3226 38.6798 1.8 0.7431 0.16776 1.3902 0.11241 15.4629 0.22608
459899 38.2785 38.8173 2.7 0.74866 0.11491 1.4291 0.12928 15.434 0.23212
459901 38.2761 38.8185 2 0.76639 0.11101 1.4248 0.10228 15.453 0.23043
459903 38.3653 39.1068 1.5 0.74066 0.12096 1.4125 0.10479 15.4193 0.21011
459907 38.233 38.7231 2.3 0.72585 0.10174 1.3972 0.1065 15.5005 0.22397
459908 38.31 38.956 2 0.77273 0.13916 1.3987 0.10122 15.4965 0.19462
459924 38.3686 39.1601 2 0.76785 0.16562 1.3722 0.11159 15.3944 0.23923
459935 38.37 39.1005 1.8 0.74578 0.11258 1.3898 0.10757 15.3919 0.20829
459945 38.3586 38.9803 2 0.75579 0.12176 1.3869 0.097992 15.4342 0.21419
459941 38.2111 38.7008 1.5 0.76261 0.1234 1.3874 0.10235 15.3756 0.21335
459942 38.3103 38.8691 1.6 0.8004 0.12563 1.4066 0.09541 15.428 0.22528
459944 38.28 38.7711 1.6 0.77028 0.14216 1.404 0.094019 15.4027 0.21707
459948 38.2775 38.9525 2.3 0.77063 0.132 1.409 0.090994 15.4445 0.24305
459949 38.3083 38.7493 1.6 0.81785 0.11849 1.4206 0.1099 15.333 0.22869
459954 38.3063 38.7511 3.4 0.76389 0.10779 1.4033 0.092586 15.397 0.21154
459959 38.2228 38.7188 2.4 0.78385 0.10607 1.407 0.114 15.4083 0.22195
459969 38.2516 38.8103 1.8 0.79145 0.11795 1.3897 0.11513 15.4363 0.19596
459970 38.3113 38.9498 1.8 0.78574 0.13233 1.3773 0.10059 15.3038 0.22202
459972 38.338 38.7755 1.5 0.77759 0.11288 1.3699 0.10953 15.4082 0.2205
459971 38.4466 39.2653 2.7 0.80367 0.12501 1.3567 0.093077 15.3677 0.23179
459975 38.2535 38.8425 1.7 0.75087 0.13811 1.3633 0.11474 15.4637 0.22267
459977 38.3918 39.125 2 0.77713 0.16748 1.3907 0.10567 15.3851 0.26339
459985 38.3101 38.8133 1.7 0.77277 0.21913 1.3504 0.11515 15.4326 0.23447
459986 38.4846 39.2838 2.3 0.77431 0.12088 1.3635 0.11385 15.4191 0.22034
459988 38.2933 38.7601 1.9 0.75288 0.10727 1.3701 0.10135 15.4494 0.2019
459990 38.3136 38.9408 1.7 0.77524 0.13735 1.3435 0.097516 15.3796 0.24207
459995 38.2725 38.7666 1.6 0.75939 0.13299 1.3613 0.091728 15.438 0.22835
459996 38.2386 38.6616 1.5 0.7664 0.13545 1.3504 0.09338 15.3456 0.22197
459997 38.3541 39.1405 1.6 0.77239 0.15931 1.3472 0.092245 15.4427 0.23293
459999 38.4628 39.2895 2.6 0.75027 0.11282 1.3283 0.10212 15.4289 0.22885
460011 38.4736 39.2926 2 0.77218 0.12824 1.3562 0.096283 15.4063 0.21792
460012 38.4748 39.3036 2 0.81484 0.15344 1.3858 0.1033 15.4152 0.23429
460031 38.409 39.175 1.9 0.76406 0.11591 1.3643 0.094975 15.4202 0.21562
460022 38.461 39.2961 2 0.7571 0.11685 1.3379 0.083642 15.3896 0.21592
460025 38.3416 39.0671 1.9 0.78273 0.1437 1.3868 0.094687 15.391 0.21164
460024 38.4371 39.2385 2.2 0.82063 0.1446 1.364 0.089994 15.3819 0.2258
460026 38.5045 39.3228 1.5 0.81798 0.13086 1.3627 0.09385 15.3718 0.22156
460034 38.2678 38.7431 2.2 0.8031 0.13889 1.3642 0.081389 15.3326 0.19731
460036 38.303 38.8513 1.8 0.77859 0.12627 1.3655 0.088571 15.4401 0.21482
460038 38.335 38.9033 1.5 0.77707 0.13828 1.3659 0.09411 15.3844 0.21302
460040 38.3543 38.7163 1.7 0.8148 0.12977 1.3786 0.1049 15.3027 0.20804
460047 38.427 39.1683 2.1 0.79227 0.12501 1.3641 0.10201 15.3839 0.21451
460048 38.379 39.007 1.6 0.81173 0.12669 1.3617 0.090161 15.3848 0.21557
460051 38.449 39.1738 1.6 0.80735 0.13314 1.3846 0.10769 15.3679 0.22714
460052 38.4625 39.2925 1.6 0.79972 0.11405 1.3496 0.10598 15.3319 0.23386
460053 38.4528 39.2193 1.5 0.7965 0.13173 1.3729 0.11511 15.4304 0.20431
460062 38.4246 39.1338 1.8 0.79795 0.15354 1.3689 0.10062 15.3493 0.25724
460063 38.225 38.9128 1.5 0.80923 0.17521 1.3314 0.10201 15.3691 0.23794
460066 38.4025 39.1076 1.8 0.79172 0.14771 1.3475 0.1031 15.4462 0.20613
460069 38.2646 38.821 2.4 0.80287 0.1499 1.3633 0.099489 15.4386 0.21335
460072 38.3283 38.9303 2.1 0.78685 0.12354 1.355 0.096395 15.4433 0.22181
460073 38.2886 38.8213 2.4 0.81824 0.16369 1.3463 0.10723 15.3953 0.22418
460079 38.4635 39.2831 2.4 0.83877 0.14082 1.3503 0.091325 15.3616 0.203
460082 38.2695 38.7763 2.8 0.81279 0.11965 1.3437 0.08965 15.4039 0.18131
460084 38.486 39.2148 2.7 0.80157 0.14155 1.3444 0.096389 15.4042 0.2018
460085 38.3411 38.7428 1.8 0.7807 0.13564 1.3529 0.10477 15.445 0.23725
460087 38.429 39.2626 2.1 0.79567 0.12046 1.3495 0.093641 15.3538 0.2095
460086 38.2721 38.73 3.2 0.79178 0.12222 1.3344 0.10174 15.4574 0.21475
460093 38.3733 39.06 1.6 0.7998 0.13002 1.3399 0.10642 15.4318 0.223
460097 38.275 38.7956 1.9 0.78906 0.11938 1.38 0.10319 15.4575 0.22946
460100 38.2531 38.807 2.2 0.79873 0.2047 1.3454 0.11363 15.4893 0.22261
460101 38.27 38.729 3.3 0.7855 0.13027 1.3603 0.098035 15.4693 0.23913
460105 38.4533 39.2881 3.5 0.77419 0.11366 1.3705 0.095699 15.4236 0.22571
460112 38.3676 39.1215 1.5 0.74829 0.15676 1.3958 0.092771 15.4725 0.23506
460109 38.2138 38.7388 2.7 0.7715 0.14309 1.3722 0.1026 15.4534 0.21779
460110 38.3083 38.8915 2 0.73876 0.12408 1.3731 0.087091 15.4815 0.21867
460111 38.279 38.6975 1.8 0.77154 0.13912 1.3639 0.1063 15.4517 0.20366
460116 38.4066 39.1433 2.2 0.74748 0.13347 1.3735 0.096607 15.5054 0.2157
460117 38.5008 39.2908 2.4 0.76575 0.12928 1.3817 0.097526 15.5179 0.20945
460115 38.2871 38.7748 3.4 0.75697 0.15751 1.373 0.091999 15.4426 0.23147
460118 38.4601 39.296 3.6 0.72518 0.1155 1.3786 0.1089 15.4239 0.22026
460121 38.458 39.3011 2.7 0.75449 0.17053 1.3934 0.09221 15.5288 0.23669
460123 38.4435 39.2856 2.3 0.73766 0.2574 1.3672 0.099616 15.5517 0.24924
460126 38.4071 39.1103 1.7 0.73285 0.10544 1.4058 0.079126 15.5273 0.23362
460124 38.2576 38.7566 1.5 0.73233 0.17284 1.4098 0.089292 15.4468 0.23539
460128 38.3275 38.8975 1.6 0.72775 0.33509 1.4137 0.085807 15.52 0.21724
460127 38.471 39.2876 1.9 0.72506 0.17797 1.3857 0.086452 15.5049 0.21777
460129 38.5078 39.308 1.7 0.73202 0.10759 1.3951 0.097871 15.5429 0.22898
460132 38.4276 39.3673 1.7 0.73709 0.12056 1.3695 0.097546 15.5079 0.23078
460135 38.3861 39.1558 1.5 0.71524 0.11236 1.3818 0.094426 15.5173 0.24409
460147 38.3846 38.9638 1.5 0.70859 0.10291 1.3811 0.081894 15.4569 0.21023
460149 38.31 38.8958 1.5 0.71537 0.18213 1.3876 0.089388 15.4734 0.24722
460148 38.2665 38.9295 1.5 0.70537 0.079375 1.3832 0.077499 15.4976 0.20685
460153 38.275 38.8093 2.3 0.71523 0.098044 1.3821 0.10617 15.5163 0.235
460156 38.3955 39.0408 2.1 0.71242 0.093023 1.3825 0.091571 15.4527 0.21863
460165 38.3948 39.1533 2.2 0.70031 0.11158 1.3728 0.0904 15.5057 0.23037
460170 38.2933 38.7515 1.5 0.70626 0.12079 1.3661 0.093681 15.3738 0.24396
460172 38.2746 38.8296 2 0.72358 0.097709 1.3522 0.097839 15.1843 0.10367
460173 38.4305 39.21 2 0.74071 0.11352 1.3499 0.1048 15.1721 0.1209
460184 38.476 39.2908 1.6 0.7158 0.10083 1.3616 0.089761 15.1649 0.11135
460192 38.4128 39.0953 1.5 0.72113 0.10156 1.3642 0.084647 15.174 0.11245
460194 38.3091 38.739 1.7 0.73979 0.12084 1.3712 0.093252 15.1554 0.11196
460198 38.4613 39.2753 1.9 0.7327 0.11968 1.3467 0.095459 15.1228 0.10527
460199 38.4285 39.2268 1.7 0.75045 0.13353 1.352 0.093723 15.1388 0.11485
460202 38.2795 38.7645 2.6 0.77384 0.11051 1.3591 0.08297 15.1443 0.12364
460203 38.2583 38.7548 2.2 0.75927 0.11707 1.3523 0.091475 15.1518 0.12136
460218 38.4928 39.3126 1.9 0.77871 0.13107 1.3628 0.092088 15.0946 0.11227
460216 38.4348 39.3206 1.5 0.77217 0.13872 1.3596 0.08942 15.1219 0.11714
460231 38.2343 38.8576 1.6 0.76074 0.15614 1.3581 0.09266 15.1173 0.13043
460221 38.2675 38.8176 1.7 0.76539 0.12572 1.3359 0.10078 15.0923 0.11483
460219 38.373 39.1093 2.2 0.79411 0.11082 1.3511 0.084938 15.0989 0.11418
460226 38.3988 39.1106 2 0.81256 0.12655 1.3406 0.071545 15.0945 0.11067
460228 38.4676 39.3331 2 0.77592 0.11632 1.3397 0.084936 15.1263 0.11891
460290 38.185 38.9531 2.2 0.7907 0.16648 1.3409 0.08319 15.0979 0.13501
460291 38.4626 39.292 1.5 0.80455 0.14258 1.3391 0.089455 15.0337 0.1236
460306 38.2661 38.7325 1.5 0.79249 0.18886 1.3388 0.10013 15.0669 0.12194
460316 38.3323 38.8253 1.6 0.80417 0.1215 1.3339 0.09559 15.074 0.10864
460330 38.3436 39.0868 1.8 0.79575 0.11458 1.3258 0.08864 15.047 0.13065
460338 38.238 38.8123 2.3 0.80347 0.12618 1.357 0.092488 15.0555 0.11915
460347 38.418 39.181 1.6 0.8301 0.12418 1.3407 0.089079 15.0342 0.12118
460349 38.511 39.305 2.1 0.8325 0.15975 1.3264 0.095712 15.0535 0.1165
460340 38.4533 39.2213 1.6 0.82886 0.1617 1.3455 0.099644 15.0497 0.12962
460339 38.2325 38.805 1.7 0.82586 0.14896 1.3091 0.095262 15.0526 0.12074
460337 38.4456 39.2173 2.5 0.82975 0.19786 1.3282 0.099408 15.0189 0.12901
460335 38.425 39.1075 1.7 0.83936 0.13978 1.3104 0.099436 15.0153 0.11633
460354 38.258 38.9166 1.8 0.84751 0.15635 1.3 0.095835 15.0072 0.12042
460367 38.4195 39.1811 1.7 0.84792 0.13037 1.3234 0.098203 15.0316 0.11825
460355 38.4366 39.2213 2.3 0.83255 0.11724 1.2982 0.10216 15.0156 0.12188
460370 38.3793 39.0825 2.2 0.84707 0.1346 1.2919 0.10312 14.9956 0.14183
460369 38.287 39.2073 1.5 0.81481 0.14678 1.2903 0.11594 15.0252 0.1321
460373 38.297 38.9466 2.7 0.85594 0.16608 1.3082 0.091505 15.0191 0.14367
460385 38.4471 39.234 2.9 0.82636 0.13125 1.2861 0.094977 15.0234 0.12165
460394 38.2738 38.7508 2.8 0.81889 0.15756 1.28 0.094011 15.013 0.12652
460404 38.4126 39.0933 2.1 0.81812 0.11906 1.3194 0.10778 15.0064 0.11683
460410 38.307 38.795 2.1 0.8404 0.15553 1.3062 0.10256 15.0602 0.11529
460422 38.3585 39.0638 1.7 0.82158 0.13972 1.2967 0.10885 15.039 0.12569
460423 38.2661 38.752 2.5 0.82136 0.1041 1.2805 0.10944 15.0401 0.13451
460438 38.413 39.114 1.8 0.8163 0.13627 1.2801 0.1097 15.0141 0.12134
460446 38.4251 39.181 1.6 0.82429 0.12977 1.3238 0.096356 14.9795 0.13736
460456 38.324 38.83 1.6 0.81977 0.13238 1.2765 0.11112 14.99 0.13812
460460 38.321 38.8348 1.6 0.81319 0.14365 1.2877 0.12001 14.9827 0.12719
460463 38.334 38.9813 1.7 0.82436 0.12175 1.2776 0.11326 14.9637 0.14789
460464 38.3886 39.0525 1.6 0.82236 0.11976 1.2875 0.11457 14.9674 0.14077
460469 38.2188 38.6905 1.8 0.78772 0.12856 1.2433 0.12039 14.9868 0.12354
460472 38.428 39.2065 1.7 0.83637 0.11077 1.2678 0.11625 14.9278 0.14953
460486 38.405 39.092 1.6 0.81279 0.095243 1.2862 0.10736 14.9654 0.13768
460491 38.3581 39.0573 1.8 0.8079 0.12203 1.2669 0.11714 14.9575 0.1139
460498 38.3625 39.0608 1.8 0.81544 0.1171 1.2788 0.0952 14.9647 0.1485
460496 38.3885 39.0101 2.4 0.83317 0.12165 1.2531 0.10263 14.9059 0.13103
460530 38.514 39.302 1.8 0.82578 0.11137 1.2531 0.095216 14.9389 0.12885
460504 38.4716 39.171 1.7 0.82288 0.10914 1.2518 0.12138 14.9612 0.13338
460503 38.4208 39.1638 1.5 0.83187 0.11424 1.2555 0.12309 14.9182 0.1342
460502 38.4658 39.2345 2.8 0.82198 0.11841 1.2644 0.12754 14.9285 0.13581
460537 38.509 39.436 1.6 0.82344 0.11111 1.2486 0.10218 14.9493 0.13331
460538 38.389 39.063 1.7 0.83964 0.12033 1.2452 0.11868 14.921 0.13404
460542 38.35 38.945 2.3 0.85232 0.11786 1.2419 0.14617 14.915 0.14057
460550 38.44 39.207 1.8 0.83868 0.16175 1.2551 0.109 14.9281 0.14176
460532 38.4698 39.1906 2.2 0.84322 0.11631 1.2393 0.1132 14.9167 0.14362
460531 38.2593 38.7923 2 0.83847 0.10368 1.2325 0.12403 14.9108 0.13075
460536 38.2668 38.78 1.5 0.85792 0.11401 1.2608 0.11615 14.8833 0.14497
460535 38.2631 38.784 2.8 0.846 0.10773 1.2657 0.11327 14.891 0.14249
460540 38.4175 39.107 2.1 0.85331 0.11257 1.2625 0.12387 14.9254 0.13364
460544 38.3283 38.8645 1.5 0.82004 0.32018 1.2667 0.12388 14.9617 0.13494
460559 38.5421 39.4201 1.5 0.84441 0.14112 1.2512 0.11787 14.9041 0.1327
460567 38.4693 39.1943 1.5 0.84204 0.16451 1.2426 0.11267 14.8922 0.16613
460565 38.4496 39.2193 2 0.84628 0.13286 1.2342 0.12779 14.9206 0.1325
460566 38.5043 39.2538 1.5 0.83338 0.079508 1.2361 0.12255 14.9186 0.12826
460568 38.5478 39.4391 2.3 0.83173 0.19984 1.2241 0.13338 14.9085 0.1597
460583 38.2713 38.7643 1.7 0.8136 0.23294 1.2338 0.13273 14.9294 0.17153
460595 38.3136 38.8323 1.8 0.83867 0.13046 1.258 0.12341 14.9034 0.15066
460603 38.4615 39.2648 1.6 0.83203 0.1071 1.2403 0.12996 14.9036 0.14358
460605 38.2768 38.8106 2.1 0.8533 0.28681 1.2353 0.13226 14.93 0.14702
460606 38.3921 39.1533 3.2 0.8273 0.10412 1.2621 0.14848 14.9112 0.12823
460611 38.332 38.7353 1.5 0.81726 0.11211 1.2631 0.13436 14.9237 0.14638
460622 38.4545 39.2601 1.8 0.81722 0.09809 1.2939 0.13107 14.9019 0.14117
460624 38.395 39.122 1.6 0.82425 0.12716 1.3029 0.11105 14.9399 0.15577
460664 38.264 38.9591 1.7 0.80587 0.097181 1.2893 0.12789 14.8931 0.1255
460682 38.3898 38.8568 2 0.80418 0.16736 1.2884 0.15924 14.9245 0.16017
460684 38.3026 38.9501 1.5 0.83343 0.11174 1.2834 0.13104 14.8806 0.12582
460687 38.2801 38.7021 2.5 0.82826 0.1377 1.2809 0.15782 14.9066 0.14929
460689 38.4611 39.2493 3 0.8286 0.098701 1.2899 0.14527 14.9061 0.14497
460690 38.4006 39.0971 2.3 0.81737 0.089437 1.2902 0.14357 14.8857 0.13695
460688 38.4916 39.3451 3.7 0.78422 0.10743 1.3075 0.11889 14.9364 0.11338
461705 38.5345 39.1456 1.6 0.79934 0.11255 1.2758 0.11613 14.9397 0.11724
461720 38.3671 39.079 1.9 0.80012 0.1235 1.3109 0.12477 14.9125 0.13035
461725 38.1986 38.7263 2.2 0.83335 0.16176 1.3145 0.13263 14.8588 0.14682
461732 38.4545 39.1928 2.5 0.82042 0.11315 1.312 0.13397 14.8988 0.14087
461740 38.411 39.1626 1.5 0.81165 0.12782 1.2908 0.141 14.9094 0.10743
461748 38.4551 39.2403 1.7 0.80343 0.11367 1.3205 0.13827 14.9059 0.14281
461747 38.462 39.2443 2.1 0.80181 0.10485 1.3489 0.12507 14.9256 0.096524
461750 38.344 38.853 2.3 0.8233 0.1434 1.313 0.12823 14.9288 0.13644
461752 38.4223 38.9991 2.2 0.8471 0.13606 1.3249 0.12305 14.877 0.11947
461755 38.4181 38.999 2 0.79647 0.14575 1.3434 0.13164 14.9198 0.11067
461757 38.2111 38.7105 2.4 0.82508 0.18643 1.3505 0.14714 14.892 0.11617
461761 38.505 39.3071 2.2 0.80313 0.12978 1.3498 0.12697 14.922 0.1275
461767 38.3808 39.057 2.2 0.84059 0.15526 1.3439 0.14536 14.806 0.13878
461771 38.3973 39.0323 2.8 0.84464 0.21699 1.3455 0.13091 14.8135 0.1632
461773 38.5125 39.1935 1.9 0.83462 0.14687 1.3626 0.12104 14.8141 0.13144
461780 38.4428 39.1576 2.7 0.83817 0.16305 1.3894 0.13644 14.7982 0.13386
461786 38.296 38.794 2.2 0.83896 0.19151 1.3721 0.13215 14.817 0.16131
461789 38.4231 39.159 2.2 0.82432 0.18402 1.3554 0.11914 14.8276 0.13157
461790 38.2261 38.6893 1.5 0.8307 0.15914 1.3586 0.11203 14.8235 0.11613
461791 38.4933 39.4551 1.5 0.84957 0.16617 1.3422 0.11194 14.8206 0.14336
461804 38.371 39.0428 2.5 0.84163 0.28942 1.3482 0.12444 14.8016 0.15728
461805 38.4573 39.2528 2.3 0.83454 0.20161 1.318 0.13851 14.8243 0.13862
461813 38.4381 39.2153 2.2 0.84998 0.31507 1.3147 0.13053 14.7827 0.14684
461820 38.4998 39.4615 2 0.86816 0.34016 1.3114 0.11868 14.8445 0.15059
461824 38.3551 38.9626 1.8 0.83827 0.18078 1.2883 0.13189 14.8305 0.14834
461817 38.5406 39.43 3.2 0.81812 0.18627 1.2767 0.15549 14.8482 0.135
461836 38.3906 39.0693 1.9 0.82391 0.16607 1.2932 0.12437 14.8144 0.12506
461838 38.4835 39.1476 2 0.83072 0.19725 1.2948 0.1377 14.855 0.1383
461837 38.4963 39.2806 3.1 0.81428 0.20591 1.292 0.16383 14.8292 0.14663
461847 38.4996 39.2846 3.1 0.81803 0.16654 1.3089 0.13048 14.8547 0.14545
461840 38.4461 39.1968 1.9 0.8185 0.1819 1.3184 0.12771 14.8226 0.15754
461844 38.264 38.8476 1.9 0.79756 0.14676 1.3271 0.13128 14.8191 0.12659
461849 38.2958 38.7805 1.7 0.81392 0.1307 1.3364 0.10884 14.8139 0.13622
461855 38.3221 38.7485 1.6 0.82745 0.13934 1.3121 0.13316 14.8246 0.14874
461858 38.44 39.2778 1.6 0.81756 0.15117 1.318 0.13991 14.8281 0.11655
461879 38.2725 38.7436 2.3 0.81553 0.24848 1.3368 0.12008 14.8171 0.15908
461893 38.4308 39.1621 2 0.81697 0.14242 1.3294 0.12039 14.8083 0.13857
461895 38.317 39.0073 1.7 0.81015 0.27187 1.3459 0.14723 14.7953 0.13194
461898 38.3741 39.1281 1.5 0.80603 0.21901 1.339 0.13743 14.7993 0.14478
461899 38.3535 39.0973 1.7 0.81128 0.16561 1.3511 0.12637 14.8146 0.13218
461904 38.4543 39.3576 1.5 0.79142 0.14555 1.3266 0.13722 14.8204 0.14075
461906 38.4518 39.1831 1.5 0.83192 0.13904 1.3699 0.13935 14.8086 0.13158
461911 38.254 38.8225 3.4 0.8212 0.13182 1.3369 0.12393 14.8143 0.15985
461912 38.2621 38.8115 2.4 0.82016 0.11427 1.3075 0.13469 14.7962 0.15331
461914 38.3133 38.7825 1.9 0.8143 0.12985 1.3097 0.11834 14.8082 0.13332
461916 38.2741 38.8276 1.6 0.81667 0.1763 1.3496 0.12076 14.7744 0.13722
461915 38.4481 39.277 2.1 0.78714 0.17234 1.3696 0.13791 14.8186 0.11464
461918 38.3128 38.778 2 0.81763 0.16461 1.3433 0.12535 14.7894 0.11851
461919 38.368 39.042 1.5 0.81493 0.13408 1.3755 0.12868 14.8044 0.13514
461922 38.2576 38.8058 1.7 0.8328 0.16637 1.3525 0.11765 14.8294 0.12622
461940 38.3416 39.0933 2.3 0.80715 0.18492 1.3409 0.12466 14.8263 0.16865
461949 38.4665 39.3311 1.6 0.8079 0.1836 1.3348 0.11667 14.7845 0.12611
461951 38.4755 39.2416 1.8 0.81355 0.17431 1.3579 0.11715 14.8221 0.14159
461959 38.4111 39.1065 2.4 0.82599 0.21371 1.3076 0.12174 14.7818 0.14378
461958 38.2715 38.8235 2.1 0.80529 0.13794 1.3013 0.13125 14.7848 0.11478
461965 38.2648 38.8073 1.6 0.82978 0.15322 1.3329 0.10812 14.7966 0.13832
461972 38.304 38.759 1.9 0.7972 0.16537 1.3394 0.10495 14.8043 0.13497
461978 38.5416 39.45 1.6 0.81433 0.16727 1.3544 0.11983 14.8007 0.13082
461979 38.4126 39.177 3.9 0.79684 0.15397 1.3915 0.10109 14.9687 0.14
461994 38.252 38.742 1.7 0.80159 0.16127 1.3441 0.11568 14.9303 0.16309
461995 38.3 38.8793 1.8 0.78431 0.13462 1.3437 0.12405 14.925 0.12366
462002 38.3176 38.8665 1.6 0.78448 0.10003 1.3698 0.11617 14.9052 0.12906
462003 38.499 39.3736 2.2 0.78376 0.17463 1.3807 0.1336 14.9459 0.16216
462004 38.426 39.2325 1.8 0.83416 0.13419 1.3606 0.12889 14.8913 0.16816
462019 38.4376 39.2368 1.5 0.79668 0.10035 1.3439 0.12046 14.924 0.1341
462020 38.4353 39.2581 1.5 0.78801 0.11039 1.3659 0.15093 14.9236 0.13133
462021 38.4998 39.4123 1.8 0.78963 0.14722 1.3904 0.12514 14.9202 0.1674
462026 38.319 38.819 3.5 0.77781 0.11954 1.3683 0.1341 14.9152 0.15034
462030 38.3243 38.812 2.7 0.77975 0.14819 1.3555 0.1125 14.8912 0.15615
462037 38.3228 38.804 3 0.76399 0.10744 1.3804 0.11813 14.9401 0.16588
462040 38.3206 38.8071 1.9 0.77987 0.096987 1.4009 0.13675 14.9438 0.1517
462043 38.3358 38.7938 2.4 0.76775 0.13532 1.4055 0.11374 14.9459 0.14455
462044 38.3181 38.8056 2.7 0.75259 0.13406 1.3891 0.12052 14.9483 0.16892
462045 38.3553 38.7811 1.5 0.76006 0.10081 1.4116 0.11793 14.9434 0.13969
462050 38.3246 38.7995 1.8 0.7655 0.25524 1.4173 0.13421 14.9204 0.14963
462052 38.2643 38.6743 1.7 0.76305 0.098716 1.3935 0.14014 14.9406 0.16191
462055 38.267 38.677 2.4 0.75382 0.13444 1.3989 0.13191 14.9471 0.15338
462056 38.3175 38.6543 1.6 0.76944 0.15791 1.4077 0.11222 14.9668 0.16816
462068 38.3013 38.7801 1.6 0.7558 0.090122 1.4287 0.12207 14.9277 0.14513
462069 38.2805 38.662 1.9 0.77597 0.19161 1.3859 0.10328 14.9175 0.16043
462070 38.3276 38.954 2.8 0.7594 0.10022 1.375 0.1258 14.9318 0.14473
462076 38.3355 38.7945 1.8 0.7708 0.12186 1.412 0.12094 14.9424 0.13517
462081 38.4381 39.2683 1.7 0.77705 0.15896 1.3783 0.13298 14.9072 0.19082
462092 38.5101 39.2965 1.7 0.78856 0.13785 1.399 0.12059 14.9012 0.141
462093 38.4916 39.3286 4.5 0.74662 0.19615 1.4014 0.11246 15.3876 0.3223
462102 38.4511 39.2505 4.2 0.74827 0.093973 1.4076 0.1099 15.3688 0.23685
462109 38.416 39.2411 1.8 0.73915 0.080405 1.3655 0.10653 15.4205 0.23258
462111 38.4683 39.29 1.6 0.76621 0.090833 1.3463 0.12513 15.3593 0.20489
462112 38.489 39.3256 1.9 0.75577 0.089042 1.3687 0.13364 15.3552 0.24001
462116 38.5231 39.3308 2.1 0.75644 0.091265 1.3578 0.13332 15.3182 0.22103
462117 38.4233 39.2515 2.2 0.7691 0.10709 1.3855 0.13308 15.3428 0.23519
462119 38.3683 38.8533 1.9 0.76891 0.098577 1.377 0.15105 15.3619 0.23119
462124 38.5146 39.3296 1.7 0.78367 0.17367 1.3778 0.13777 15.3317 0.24911
462126 38.4423 39.2676 2.5 0.77135 0.11282 1.374 0.13689 15.3138 0.237
462133 38.3426 38.756 1.9 0.75035 0.079723 1.3891 0.14622 15.3614 0.19374
462140 38.5153 39.3088 1.6 0.78678 0.12838 1.38 0.12419 15.3106 0.28956
462138 38.4888 39.3131 2.2 0.79336 0.090704 1.3275 0.16623 15.2802 0.21166
462141 38.3315 38.7936 1.6 0.79357 0.13839 1.3839 0.15581 15.2854 0.27272
462146 38.3201 38.8605 2.1 0.8109 0.14256 1.3539 0.12469 15.2558 0.23733
462152 38.4835 39.3503 2.5 0.80539 0.13868 1.3207 0.14708 15.2165 0.27338
462154 38.3733 39.0885 1.9 0.80502 0.098969 1.3381 0.1437 15.2688 0.25609
462164 38.2778 38.7998 1.9 0.80734 0.17061 1.3685 0.15305 15.2066 0.21733
462165 38.2863 38.9278 2.3 0.79241 0.16144 1.3408 0.15337 15.2486 0.23469
462168 38.4406 39.2501 1.5 0.80134 0.15624 1.3911 0.16967 15.3005 0.25744
462170 38.531 39.4553 2 0.81279 0.11205 1.3881 0.12115 15.2363 0.2543
462183 38.5001 39.3103 1.6 0.79376 0.10939 1.3857 0.12078 15.2681 0.25912
462188 38.2678 38.9475 1.9 0.7983 0.15589 1.3952 0.13908 15.2749 0.19833
462190 38.4816 39.3466 3 0.80122 0.13709 1.3677 0.14708 15.2932 0.23821
462191 38.3838 39.1095 2 0.78998 0.10764 1.3567 0.11905 15.2731 0.21948
462192 38.4168 39.3325 1.8 0.79232 0.15879 1.3791 0.13004 15.2835 0.23854
462193 38.4116 39.2055 2.2 0.78501 0.1311 1.3823 0.15391 15.2627 0.2324
462196 38.3383 38.8578 1.6 0.7961 0.11907 1.3678 0.15007 15.2693 0.26467
462197 38.4141 39.112 1.7 0.79666 0.16398 1.3942 0.13922 15.2704 0.22618
462203 38.3506 39.0455 2.6 0.78805 0.12018 1.3842 0.11835 15.2775 0.23647
462209 38.2158 38.7461 2.3 0.787 0.11416 1.3525 0.13937 15.275 0.24184
462210 38.4855 39.3181 2 0.79164 0.11547 1.3918 0.13862 15.2885 0.26123
462215 38.33 38.9513 3.1 0.77383 0.12161 1.3653 0.13697 15.3491 0.25828
462227 38.48 39.3318 2.1 0.79974 0.11003 1.3991 0.10901 15.293 0.20355
462231 38.4846 39.2301 1.7 0.80092 0.15199 1.3574 0.1556 15.2586 0.2371
462237 38.4616 39.3203 1.5 0.78041 0.12701 1.368 0.13754 15.3518 0.23482
462236 38.4176 39.1573 1.6 0.79362 0.10421 1.3393 0.12338 15.2768 0.23124
462260 38.4893 39.2775 1.8 0.76506 0.096747 1.332 0.14275 15.2745 0.21682
462261 38.2908 38.7636 2.2 0.78198 0.089479 1.3844 0.13865 15.2987 0.20149
462262 38.2933 38.7418 2.1 0.78666 0.096423 1.335 0.1418 15.244 0.23307
462263 38.3905 39.1153 2.2 0.7802 0.13264 1.3476 0.13416 15.2999 0.27021
462265 38.2801 38.7778 2.9 0.77072 0.15197 1.3813 0.12083 15.2728 0.26058
462279 38.2758 38.8418 1.5 0.76858 0.10114 1.3735 0.14745 15.3087 0.22495
462278 38.3518 38.9053 1.7 0.7794 0.14784 1.4034 0.13918 15.3326 0.23194
462284 38.3515 38.751 1.7 0.80086 0.15186 1.3588 0.13601 15.2485 0.24477
462285 38.3385 38.9768 1.5 0.78573 0.089294 1.3704 0.17274 15.3174 0.23461
462290 38.4468 39.2708 2 0.75875 0.10649 1.3868 0.13121 15.3271 0.25702
462304 38.463 39.2953 1.5 0.79829 0.13285 1.3671 0.13254 15.2894 0.23989
462297 38.4451 39.2058 2.4 0.77884 0.10972 1.331 0.14359 15.2992 0.22807
462296 38.442 39.2138 3.4 0.75982 0.10902 1.4015 0.14073 15.3774 0.23114
462303 38.5088 39.3348 1.6 0.74873 0.1024 1.3935 0.15182 15.3511 0.23268
462305 38.4591 39.287 1.5 0.76986 0.11356 1.3732 0.1528 15.3319 0.2489
462311 38.3526 38.7973 1.5 0.76172 0.18307 1.3246 0.14653 15.3757 0.26565
462316 38.2435 38.7841 2.5 0.75743 0.14882 1.3721 0.16477 15.3047 0.21548
462319 38.4088 39.0873 2.2 0.78501 0.13736 1.3242 0.15305 15.3228 0.25792
462326 38.3773 39.1035 2.2 0.76836 0.1888 1.3849 0.15929 15.3027 0.26237
462327 38.3773 39.2645 1.5 0.76769 0.12958 1.3595 0.16425 15.295 0.24749
462338 38.3076 38.7995 1.7 0.76473 0.11729 1.4086 0.12041 15.2786 0.22614
462322 38.3326 38.7961 3.6 0.73924 0.11233 1.3601 0.13111 15.3559 0.2237
462323 38.3263 38.798 3.5 0.74103 0.099724 1.3809 0.11315 15.3623 0.21062
462343 38.3258 38.7953 1.5 0.73448 0.15315 1.3564 0.12767 15.3283 0.23929
462345 38.4613 39.2818 1.5 0.74135 0.098502 1.3168 0.12536 15.3399 0.25736
462346 38.3226 38.8185 2.3 0.73049 0.093812 1.3584 0.14309 15.4129 0.23639
462350 38.473 39.2703 3.4 0.70279 0.14107 1.3423 0.12314 15.425 0.24549
462352 38.2891 38.7926 2.1 0.7277 0.08364 1.3831 0.12542 15.3853 0.25938
462369 38.3195 38.8056 2.9 0.70941 0.082613 1.3314 0.10823 15.4407 0.2248
462371 38.249 38.8906 2.2 0.74801 0.14274 1.3513 0.12082 15.3688 0.24267
462376 38.2981 38.7783 1.7 0.72388 0.10779 1.3817 0.13251 15.4061 0.2795
462377 38.2008 38.6518 1.7 0.72988 0.096906 1.3545 0.12024 15.3728 0.24918
462378 38.2843 38.8138 1.7 0.74546 0.085803 1.3527 0.12553 15.3716 0.26892
462385 38.3531 39.0836 1.6 0.7493 0.084987 1.3646 0.11238 15.3503 0.22623
462389 38.2838 38.8225 1.5 0.73979 0.098157 1.3699 0.10746 15.3824 0.24885
462390 38.3215 38.8011 1.6 0.73947 0.083135 1.3541 0.10699 15.3701 0.24259
462391 38.3591 38.8801 1.6 0.7358 0.073991 1.3641 0.12033 15.362 0.21683
462404 38.4586 39.2195 2.1 0.74999 0.088643 1.3449 0.13451 15.3557 0.25529
462399 38.423 38.9631 1.7 0.75188 0.10381 1.325 0.1244 15.3374 0.27589
462400 38.4761 39.2511 1.6 0.71787 0.10609 1.3495 0.12269 15.3527 0.25535
462401 38.446 39.2543 1.6 0.72499 0.099598 1.3736 0.11796 15.3666 0.23708
462409 38.3155 38.7895 1.6 0.73946 0.086475 1.3476 0.11067 15.3633 0.23748
462416 38.4163 39.2013 1.8 0.73417 0.082326 1.36 0.12509 15.3693 0.21155
462425 38.3991 39.0853 2.6 0.72805 0.095835 1.3685 0.11209 15.3718 0.2505
462430 38.2671 38.7831 1.7 0.74514 0.12975 1.36 0.11987 15.403 0.25731
462441 38.448 39.2488 2 0.73884 0.084428 1.3462 0.10586 15.3436 0.26137
462442 38.4273 39.0861 2 0.74962 0.094898 1.3931 0.091672 15.289 0.24677
462457 38.355 38.8218 1.6 0.72706 0.084513 1.3677 0.12311 15.3261 0.24036
462474 38.4863 39.2138 1.5 0.74161 0.090072 1.3474 0.11901 15.3826 0.24784
462473 38.311 38.8833 2 0.7313 0.084704 1.358 0.12056 15.3386 0.25102
462485 38.5106 39.1551 1.6 0.76039 0.090347 1.3615 0.12867 15.3527 0.23658
462500 38.302 38.9155 2.2 0.75059 0.12632 1.379 0.12073 15.3593 0.27377
462522 38.498 39.339 1.7 0.74249 0.089805 1.3577 0.11678 15.3068 0.23612
462513 38.3556 38.755 1.5 0.74397 0.083122 1.3603 0.091844 15.293 0.25928
462529 38.2425 38.8381 2 0.73294 0.11993 1.3883 0.10532 15.3538 0.25534
462530 38.27 38.7636 1.7 0.73154 0.08827 1.3687 0.12278 15.3669 0.26841
462541 38.263 38.7696 2.5 0.73234 0.11671 1.3822 0.10439 15.3554 0.25812
462555 38.204 38.7203 1.6 0.73915 0.080876 1.3473 0.12131 15.3599 0.23765
462578 38.2518 38.8291 1.8 0.75091 0.096482 1.3593 0.091152 15.333 0.26597
462597 38.3385 38.781 1.5 0.73887 0.10381 1.3676 0.1187 15.3297 0.23152
462603 38.392 39.0718 1.9 0.75415 0.098507 1.382 0.11637 15.2951 0.24874
462617 38.1351 38.8231 1.6 0.73884 0.10078 1.3874 0.11575 15.3205 0.23332
462622 38.294 39.0558 2.4 0.7535 0.15509 1.3853 0.099897 15.2805 0.27412
462647 38.3956 39.092 1.5 0.74881 0.074644 1.4015 0.10037 15.2555 0.26323
462659 38.4666 39.3025 1.6 0.75201 0.091244 1.3901 0.12248 15.3162 0.23086
462658 38.4633 39.2636 2.5 0.73388 0.093611 1.4048 0.10724 15.3482 0.24245
462663 38.3291 38.826 1.6 0.76506 0.12333 1.3771 0.098381 15.2734 0.23763
462672 38.5051 39.358 2.2 0.73572 0.073086 1.3826 0.10539 15.366 0.2276
462680 38.4946 39.3191 1.6 0.74253 0.079637 1.3637 0.11529 15.2646 0.25643
462701 38.3225 38.7975 2.9 0.72174 0.14602 1.3511 0.10523 15.3381 0.26064
462708 38.405 39.227 2.2 0.74356 0.097794 1.3538 0.1059 15.3308 0.24964
462706 38.3813 39.0506 1.8 0.75513 0.097562 1.3683 0.11563 15.315 0.25432
462720 38.2678 38.7558 2.5 0.74135 0.073087 1.3548 0.10861 15.327 0.2573
462725 38.3198 38.9651 1.6 0.73081 0.076385 1.3871 0.12443 15.3915 0.19977
462730 38.3566 38.7996 1.6 0.75253 0.10969 1.3644 0.10467 15.2463 0.23151
462735 38.3438 38.8285 2.2 0.74184 0.091025 1.352 0.118 15.3262 0.22598
462752 38.328 38.8086 1.7 0.74862 0.10332 1.3545 0.11295 15.2876 0.26261
462746 38.2668 38.785 1.7 0.74922 0.092731 1.3594 0.12187 15.3089 0.27055
462745 38.413 39.1166 2 0.76119 0.085511 1.3715 0.09943 15.2732 0.23458
462743 38.3056 38.877 2.4 0.75895 0.094576 1.3568 0.12826 15.3099 0.20606
462758 38.3983 39.0948 1.5 0.77256 0.096925 1.3867 0.13905 15.3055 0.25796
462757 38.3355 38.8441 2.6 0.75163 0.10276 1.358 0.13211 15.3605 0.20972
462773 38.4961 39.4141 1.5 0.76258 0.13986 1.3652 0.12023 15.313 0.24367
462765 38.436 39.1401 1.9 0.76854 0.13646 1.3596 0.10529 15.2929 0.22098
462775 38.2308 38.8798 1.9 0.77353 0.18073 1.3266 0.12096 15.2386 0.23343
462783 38.4875 39.2766 2.2 0.75599 0.17741 1.3563 0.12023 15.2801 0.2432
462786 38.5125 39.3088 1.8 0.75593 0.12131 1.3096 0.12468 15.3526 0.22312
462800 38.3698 38.9013 1.5 0.75448 0.099926 1.3468 0.11934 15.28 0.25338
462792 38.517 39.3851 2.4 0.74834 0.092329 1.3211 0.12964 15.3343 0.23864
462809 38.2823 38.7975 3.2 0.74871 0.10642 1.3588 0.12075 15.2793 0.20209
462813 38.3008 38.7848 1.6 0.75188 0.080256 1.3734 0.12212 15.322 0.24146
462824 38.5328 39.4248 2 0.75941 0.093114 1.3481 0.13658 15.2916 0.25674
462832 38.256 38.6966 2.9 0.75059 0.082795 1.3576 0.13695 15.3474 0.25135
462846 38.3505 39.0751 1.6 0.77047 0.080953 1.3036 0.15348 15.2428 0.24536
462848 38.4658 39.2236 1.7 0.75611 0.095096 1.3391 0.13944 15.2977 0.26287
462853 38.337 39.0415 1.8 0.77534 0.10253 1.3618 0.12799 15.2136 0.23208
462861 38.4298 39.2275 2.4 0.75416 0.069705 1.3446 0.13094 15.2513 0.24712
462866 38.3435 38.7751 1.5 0.76744 0.097967 1.3727 0.13179 15.2364 0.26411
462879 38.2806 38.797 1.5 0.7825 0.15472 1.3582 0.1444 15.2381 0.27439
462877 38.3746 39.0735 2.1 0.77977 0.11397 1.3399 0.13094 15.2273 0.25049
462884 38.4018 39.1965 1.9 0.79357 0.10863 1.3518 0.12683 15.2117 0.25351
462888 38.4425 39.2608 2 0.76843 0.091799 1.3306 0.13509 15.2015 0.26018
462894 38.419 39.232 2.5 0.78927 0.094766 1.3356 0.13917 15.2302 0.24754
462900 38.3746 39.0865 3.1 0.76573 0.085351 1.3594 0.13313 15.2153 0.2641
462908 38.3743 39.0943 2.5 0.76239 0.07239 1.3536 0.12654 15.2383 0.24696
462913 38.339 38.814 1.5 0.75059 0.090427 1.3683 0.13825 15.2446 0.25841
462912 38.4283 39.2301 3.1 0.74071 0.077593 1.3462 0.13179 15.3194 0.25967
462921 38.3776 39.082 1.8 0.78115 0.082047 1.3433 0.12689 15.2401 0.24938
462929 38.27 38.8943 2.1 0.76748 0.086514 1.3415 0.15224 15.2318 0.27313
462947 38.4751 39.3235 2 0.7907 0.081551 1.3664 0.12107 15.2082 0.22779
462952 38.3185 38.9856 1.5 0.76405 0.078414 1.3525 0.1401 15.2127 0.23766
462951 38.3716 39.0488 1.7 0.77072 0.10692 1.3631 0.15061 15.2216 0.24341
462950 38.2783 38.7876 2.3 0.76843 0.091894 1.3369 0.14566 15.2413 0.25663
462959 38.382 39.0588 2.7 0.78181 0.11589 1.3373 0.12517 15.2387 0.2419
462966 38.3986 39.1543 4.5 0.76942 0.088529 1.3144 0.13675 15.3105 0.24757
462971 38.382 39.1491 2.5 0.75808 0.090814 1.3286 0.12071 15.3313 0.21745
462983 38.4645 39.3495 1.9 0.72896 0.093763 1.3715 0.11737 15.3642 0.22871
462977 38.3998 39.144 3.1 0.73417 0.074096 1.3236 0.13618 15.3804 0.20867
462984 38.312 39.2255 2.4 0.74135 0.086513 1.361 0.12723 15.3455 0.17891
462985 38.3863 39.062 2.6 0.72025 0.084035 1.3193 0.11724 15.401 0.22629
462992 38.3813 39.06 3.1 0.72385 0.081456 1.3167 0.13311 15.3761 0.21079
462998 38.4203 39.1868 2.5 0.73263 0.1146 1.3264 0.12602 15.3907 0.24672
462999 38.3971 39.2068 1.6 0.73567 0.10454 1.3379 0.12418 15.3939 0.19727
463006 38.3991 39.0813 1.5 0.72896 0.098683 1.3158 0.10991 15.3864 0.17915
463007 38.4275 39.2456 1.9 0.72805 0.12955 1.3181 0.11164 15.3863 0.2027
463011 38.2328 38.7866 1.7 0.73603 0.10639 1.3096 0.12788 15.3902 0.19924
463014 38.4725 39.0341 1.6 0.73696 0.079719 1.2982 0.12905 15.3453 0.22605
463021 38.3538 39.0991 1.5 0.73759 0.10725 1.3056 0.12066 15.3662 0.18423
463022 38.3848 39.0956 1.8 0.73264 0.090413 1.3012 0.12827 15.3789 0.18554
463041 38.41 39.2531 3.4 0.72854 0.13606 1.3145 0.10718 15.3878 0.19465
463046 38.2958 38.9326 1.6 0.72127 0.074237 1.3216 0.12617 15.3943 0.22203
463050 38.4315 39.2678 2.8 0.72624 0.087067 1.3368 0.10961 15.3672 0.19158
463058 38.4398 39.3201 2 0.71542 0.082937 1.3321 0.11765 15.4082 0.20997
463054 38.399 39.1163 3.3 0.7097 0.087203 1.2971 0.11101 15.408 0.23063
463064 38.4958 39.3146 2 0.71935 0.065775 1.312 0.10709 15.3969 0.2286
463065 38.4368 39.2326 3.5 0.69418 0.093318 1.3135 0.10873 15.4395 0.23003
463073 38.2706 38.7756 2.3 0.69807 0.12076 1.2968 0.11121 15.4262 0.21381
463074 38.3553 38.9208 1.5 0.69584 0.066856 1.3049 0.10663 15.4441 0.1677
463077 38.509 39.3133 2 0.72654 0.085935 1.3029 0.11633 15.4015 0.2426
[truncated: 3,257 more rows]
