# Supplementary material for: The preparatory process of the 2023 Mw 7.8 Türkiye earthquake
Source: Sci Rep. 2023 Oct 19;13:17853. doi: 10.1038/s41598-023-45073-8 (PMC10587168; doi:10.1038/s41598-023-45073-8)
Supplement: Supplementary file 7 — Supplementary Information 7. [file 41598_2023_45073_MOESM7_ESM.csv]

ID-AFAD Latitude Longitude Magnitude b-value SE-b-value Dc SE-Dc energy-rate SE-energy-rate
302949 38.8505 40.1433 1.8 0.80596 0.12478 1.2694 0.14417 12.6394 0.16285
303328 38.788 40.2606 1.6 0.81041 0.12208 1.3352 0.14961 12.6294 0.14532
303442 38.4881 39.6091 2.3 0.81726 0.096687 1.2817 0.14875 12.6178 0.14698
305029 38.7151 39.9891 1.6 0.81774 0.19393 1.3285 0.15221 12.6362 0.14845
307896 38.806 40.0433 2.6 0.80715 0.082511 1.3021 0.15957 12.6163 0.14887
307897 38.8198 40.0526 2.6 0.80678 0.078955 1.3009 0.13536 12.6274 0.14708
307899 38.78 40.0515 3 0.81653 0.12163 1.3024 0.13163 12.6171 0.1421
309006 38.589 39.6463 2.1 0.81451 0.10972 1.3072 0.12947 12.6416 0.16342
310144 38.6948 40.0848 1.7 0.8187 0.085403 1.2751 0.13652 12.5887 0.13971
310344 38.6266 39.818 2.5 0.79866 0.10874 1.3237 0.1309 12.6223 0.13057
310716 38.5861 39.4773 2.1 0.79261 0.09364 1.3176 0.12513 12.6365 0.12548
312108 38.5838 39.6251 1.6 0.81506 0.11672 1.3162 0.13878 12.6261 0.15293
312155 38.6841 39.9296 2.5 0.79466 0.11672 1.3177 0.12798 12.6549 0.15811
312380 39.0845 40.4313 1.9 0.8061 0.16972 1.2952 0.13781 12.6284 0.17827
312381 39.0693 40.4251 1.8 0.79474 0.11949 1.3125 0.11141 12.6361 0.15615
312461 39.0471 40.409 2 0.81898 0.11038 1.256 0.13586 12.6144 0.13329
312464 39.0626 40.4151 1.6 0.81316 0.12966 1.3095 0.13948 12.6257 0.16869
312532 39.0451 40.434 1.5 0.78643 0.090614 1.3168 0.1156 12.6605 0.10876
313134 39.088 40.9423 1.7 0.79808 0.11339 1.2899 0.14098 12.6162 0.16618
313910 38.5566 39.543 1.5 0.80903 0.10667 1.301 0.12996 12.6109 0.14173
317815 38.8846 40.4476 1.7 0.79357 0.10969 1.2671 0.14341 12.602 0.16289
318169 38.7375 40.0801 1.6 0.82739 0.15136 1.2792 0.13952 12.5746 0.1351
318828 38.564 39.5213 1.5 0.8027 0.13493 1.3029 0.13601 12.5865 0.16203
318843 38.5798 39.5345 1.6 0.80905 0.096438 1.3094 0.14121 12.6033 0.15929
319402 38.5818 39.5396 1.9 0.80224 0.18635 1.3505 0.13128 12.5979 0.16415
319454 38.9895 40.4691 1.7 0.8079 0.28787 1.3039 0.14257 12.6037 0.16444
319484 38.5478 39.5213 2.1 0.81316 0.14331 1.3244 0.12808 12.5906 0.17081
319933 38.6623 40.0785 1.6 0.81772 0.12711 1.2865 0.12069 12.5683 0.13663
319941 38.831 40.4488 1.7 0.80827 0.12372 1.2928 0.12361 12.5973 0.12898
321313 38.7221 40.228 2.4 0.81641 0.1318 1.325 0.13019 12.5893 0.18607
321513 38.744 40.1293 1.5 0.82901 0.19049 1.3181 0.13803 12.5634 0.17763
321576 39.0678 40.4051 2.2 0.80939 0.11555 1.327 0.1407 12.5899 0.16189
321688 38.5475 39.482 3 0.82817 0.13092 1.3339 0.14926 12.5642 0.17036
321690 38.552 39.5003 3 0.82595 0.10479 1.315 0.14444 12.5673 0.10754
321954 38.5185 39.4781 1.6 0.83369 0.1687 1.3194 0.12739 12.5732 0.13934
322335 38.572 39.5483 2.5 0.81221 0.12098 1.3595 0.13047 12.601 0.14519
322414 38.702 39.9075 1.5 0.84301 0.1636 1.33 0.13847 12.5618 0.16534
322415 38.7921 40.0281 1.8 0.81544 0.19812 1.3458 0.14497 12.5826 0.15646
322418 38.7826 40.0115 1.5 0.84096 0.12485 1.3227 0.1173 12.5542 0.16463
322420 38.707 39.9186 2.7 0.83216 0.10943 1.3073 0.1447 12.5697 0.16127
322421 38.6988 39.8773 1.7 0.81773 0.093338 1.3328 0.13784 12.5966 0.14287
322527 38.57 39.6608 1.9 0.83104 0.13819 1.312 0.13437 12.554 0.14069
322617 38.5553 39.5016 1.7 0.84489 0.12298 1.3003 0.14218 12.5721 0.15443
322750 38.6773 40.1571 2.3 0.84546 0.093767 1.3009 0.15554 12.5554 0.16697
322953 38.4818 39.5561 1.6 0.85418 0.15677 1.3205 0.15162 12.5603 0.18478
324862 38.571 39.6745 1.7 0.83855 0.16712 1.2862 0.15496 12.5608 0.16917
325148 38.5375 39.4853 2.2 0.84424 0.18069 1.2937 0.17929 12.5464 0.1689
325605 38.5551 39.4876 2.7 0.84808 0.16181 1.3078 0.1464 12.5444 0.20265
325720 38.7036 39.9781 1.7 0.86191 0.17229 1.327 0.14436 12.5406 0.17959
327062 38.5231 39.535 1.7 0.857 0.29407 1.3271 0.15362 12.5264 0.18373
327224 38.6403 39.8341 1.8 0.84833 0.14568 1.3075 0.17166 12.5375 0.14287
327286 38.5283 39.4608 1.6 0.8567 0.15177 1.3153 0.15225 12.5193 0.17452
327352 38.5035 39.5226 2.5 0.85348 0.16237 1.27 0.15569 12.5419 0.17581
327499 38.5418 39.4958 1.9 0.85835 0.20793 1.306 0.16423 12.5411 0.18282
327738 38.5873 39.613 1.7 0.85657 0.11654 1.3216 0.14279 12.5386 0.1896
328114 39.0463 40.7916 2.5 0.84505 0.10188 1.2866 0.14316 12.535 0.15392
329397 39.0471 40.4286 1.6 0.87778 0.15421 1.2916 0.15847 12.4918 0.17642
329573 39.1576 40.785 1.5 0.84293 0.11522 1.3166 0.164 12.5312 0.17293
329844 39.0793 40.4388 2.3 0.83735 0.1484 1.2701 0.15648 12.5511 0.20127
329856 39.0738 40.4348 1.6 0.85086 0.32399 1.2817 0.15886 12.5213 0.20536
330265 39.036 40.4363 2 0.84982 0.14376 1.2884 0.16061 12.5262 0.16682
331785 38.767 40.2426 1.7 0.86837 0.094584 1.2756 0.14912 12.4943 0.15964
333821 39.0656 40.7186 2.2 0.8738 0.24654 1.3198 0.16954 12.5032 0.19969
333827 38.6058 39.6998 2.4 0.87381 0.12696 1.2957 0.14958 12.4933 0.19691
335320 38.5796 39.5801 2.1 0.87293 0.1102 1.3229 0.1394 12.5024 0.19433
335360 38.7036 39.9726 1.7 0.88288 0.09556 1.3052 0.14274 12.4705 0.17406
335765 38.5356 39.504 2.4 0.88028 0.18929 1.3201 0.15244 12.4766 0.21356
335842 39.0816 40.7216 1.6 0.85563 0.17064 1.2506 0.13144 12.5119 0.15724
338091 38.7498 39.9993 3 0.876 0.2621 1.2991 0.16263 12.4885 0.19062
338138 38.5853 39.6808 2.7 0.86156 0.19897 1.3203 0.14814 12.4958 0.17431
338179 39.041 40.7766 2.1 0.85911 0.1422 1.3171 0.15388 12.499 0.15738
338697 38.8781 40.5133 2.3 0.85498 0.16018 1.3473 0.15635 12.5277 0.17705
338701 38.872 40.5146 2.3 0.86558 0.18468 1.3118 0.1411 12.5092 0.19189
339340 38.463 39.5721 1.8 0.84999 0.18591 1.2807 0.15576 12.5079 0.16146
339507 38.5525 39.5425 1.6 0.86414 0.20963 1.3207 0.14676 12.5085 0.17206
339526 39.0118 40.7121 4.5 0.84512 0.1872 1.3261 0.15472 12.8384 0.28718
339527 39.009 40.7135 3.2 0.80233 0.14285 1.2864 0.1569 12.8454 0.26189
339528 38.9776 40.7168 1.5 0.83373 0.14586 1.2896 0.14724 12.8352 0.3062
339535 39.0115 40.7166 1.6 0.81199 0.14299 1.3204 0.17644 12.8796 0.27183
339536 39.0365 40.7041 2.6 0.80669 0.11373 1.2874 0.19206 12.9086 0.32632
339539 38.8778 40.6423 1.5 0.83176 0.14556 1.2954 0.16732 12.8719 0.30101
339541 38.9901 40.7033 2.4 0.80566 0.17842 1.3646 0.15986 12.9553 0.28431
339542 38.9746 40.7013 2.2 0.81052 0.13137 1.3006 0.1577 12.9046 0.30645
339550 38.9965 40.7078 2.1 0.82662 0.12456 1.358 0.17401 12.8264 0.32309
339723 38.9971 40.71 2.1 0.81852 0.28144 1.3281 0.16131 12.9473 0.3153
342679 38.5328 39.4915 2.2 0.81316 0.18025 1.2657 0.15341 12.9245 0.26482
343052 38.7101 40.0683 2.2 0.80265 0.18754 1.3601 0.15782 12.9156 0.25072
343066 38.8648 40.2853 2.1 0.79509 0.17737 1.3521 0.20163 12.9816 0.29227
343945 38.5161 39.6271 1.6 0.81128 0.1877 1.3124 0.16472 12.8824 0.32227
345277 38.5955 39.6911 2.4 0.80298 0.18535 1.2888 0.15367 12.9027 0.28863
345276 38.5833 39.662 2.8 0.81621 0.16232 1.3196 0.15279 12.9117 0.26947
345496 38.9978 40.7078 2.1 0.82705 0.22183 1.3008 0.17966 12.8593 0.30185
345790 38.7165 39.814 2.6 0.80159 0.25838 1.2918 0.16078 12.953 0.27583
347971 39.239 40.8656 1.9 0.79539 0.20041 1.3041 0.16761 12.9254 0.26257
348294 38.5488 39.5071 2.4 0.79866 0.16208 1.2463 0.14414 12.956 0.28108
349037 38.6148 39.8926 2.2 0.82174 0.20757 1.2671 0.15144 12.8034 0.35264
349093 38.5591 39.5955 2.7 0.80418 0.28247 1.2662 0.15473 12.9245 0.32539
349272 38.711 40.0946 1.6 0.82625 0.3003 1.2845 0.19921 12.9115 0.33481
351012 39.1413 40.8206 1.9 0.83366 0.34489 1.2793 0.15014 12.8896 0.28618
351149 38.5276 39.5088 2 0.80955 0.25554 1.3092 0.17891 12.9042 0.30022
351336 38.5391 39.5065 1.7 0.82105 0.23958 1.2705 0.16958 12.901 0.32621
351466 38.5158 39.4803 1.9 0.81215 0.28879 1.2941 0.14702 12.9404 0.28431
351629 38.5776 39.5788 1.7 0.8025 0.25075 1.2832 0.16023 12.9852 0.29439
353206 38.536 39.4615 1.9 0.82469 0.3047 1.2604 0.15647 12.9027 0.35018
353510 38.5523 39.481 1.5 0.81889 0.30017 1.3216 0.16664 12.939 0.28798
354630 38.6458 39.8436 1.6 0.80917 0.24298 1.319 0.15665 12.854 0.32366
354679 38.5773 39.652 1.6 0.81966 0.21288 1.3306 0.13824 12.8627 0.30325
355065 38.595 39.6271 1.7 0.82036 0.22365 1.2871 0.17295 12.8448 0.30691
355374 38.538 39.5101 1.7 0.84833 0.22907 1.2718 0.14907 12.838 0.29346
355531 38.5986 39.6716 1.6 0.81312 0.2281 1.2393 0.18836 12.8172 0.35849
355630 38.7273 39.996 1.6 0.85792 0.37237 1.242 0.16066 12.7976 0.3615
356957 38.818 40.1398 1.8 0.85247 0.25971 1.2521 0.16569 12.7892 0.35954
357178 38.8141 40.1306 1.6 0.85372 0.2788 1.2386 0.17451 12.7571 0.36529
357206 38.8295 40.1318 2.1 0.8554 0.28192 1.2924 0.14415 12.7634 0.42144
357805 38.8435 40.1485 2 0.87571 0.41305 1.3098 0.15838 12.742 0.44215
357813 38.6148 39.9733 1.5 0.84268 0.29897 1.2425 0.165 12.821 0.41244
357855 38.7226 40.0168 1.5 0.84575 0.27881 1.2916 0.13121 12.8017 0.42161
357868 38.6985 39.9983 1.9 0.8554 0.2395 1.2657 0.13565 12.7438 0.45161
358792 38.6421 40.0396 2.5 0.84116 0.42236 1.2735 0.15814 12.7706 0.44164
358791 38.6816 40.0086 3.1 0.85123 0.37114 1.2742 0.1479 12.8037 0.42674
358804 39.0215 40.4781 2.3 0.85727 0.36003 1.2881 0.11558 12.7378 0.42063
359588 39.0615 40.4223 1.8 0.86429 0.42789 1.2801 0.137 12.6902 0.43802
359626 38.5765 39.5656 3.4 0.83525 0.30862 1.2501 0.1605 12.7574 0.38924
359985 38.6228 39.6076 1.8 0.86445 0.2703 1.2575 0.13462 12.7126 0.42869
360259 38.9675 40.428 3.4 0.83207 0.2535 1.2397 0.14343 12.8077 0.37208
360791 38.6116 39.6591 2.2 0.82782 0.34772 1.2227 0.14441 12.8249 0.35796
362631 38.5993 39.5933 2 0.81317 0.22718 1.2287 0.13691 12.8409 0.3926
363064 38.6971 40.0938 1.7 0.84017 0.26792 1.2285 0.12367 12.7541 0.39717
364965 38.9845 40.7091 3 0.79357 0.15475 1.2497 0.14103 12.8445 0.39093
366201 38.6843 40.1471 3.6 0.81128 0.18615 1.2292 0.12221 12.8414 0.39528
366209 38.6978 40.1456 2 0.80865 0.14274 1.2254 0.13145 12.832 0.33955
366210 38.6916 40.1521 2.4 0.79793 0.21466 1.2484 0.14999 12.8627 0.3636
366235 38.6226 39.7938 4 0.77944 0.21071 1.2421 0.14739 12.9295 0.30048
366344 38.59 39.532 1.5 0.76472 0.11548 1.2204 0.15524 12.9036 0.30132
366624 38.8341 40.0665 2.3 0.79829 0.20242 1.1955 0.1487 12.8831 0.29924
367279 38.9605 40.5135 1.9 0.77791 0.15485 1.2105 0.1628 12.8952 0.26444
367625 39.0248 40.7275 1.8 0.80939 0.12495 1.2015 0.14432 12.7938 0.32425
367756 38.581 39.6415 2.4 0.77092 0.16247 1.2401 0.13985 12.9627 0.29187
367852 38.712 39.9501 2.1 0.80242 0.17885 1.2304 0.13838 12.849 0.30563
368196 38.6093 39.6516 1.8 0.78396 0.12712 1.1938 0.13157 12.8828 0.32119
368522 38.6006 39.6513 2 0.77491 0.16559 1.2283 0.17411 12.9112 0.27408
368541 38.6576 39.9193 2.6 0.76272 0.20683 1.2152 0.1454 12.9425 0.25938
368665 38.6503 39.9165 1.5 0.79712 0.18906 1.2215 0.15654 12.9279 0.27351
370118 38.8408 40.1245 3.5 0.7807 0.19032 1.2212 0.14541 12.9116 0.27157
370175 38.8873 40.1318 2 0.75874 0.15909 1.2261 0.16983 12.8589 0.31474
370195 38.9855 40.581 1.6 0.76139 0.24819 1.2493 0.15798 12.9241 0.27
370266 38.8161 40.139 3.1 0.76032 0.17627 1.2259 0.14527 12.9093 0.27085
370276 38.8645 40.1546 2 0.76305 0.11325 1.2195 0.1391 12.9358 0.33285
370280 38.8135 40.164 2.2 0.78395 0.25276 1.2255 0.13629 12.9163 0.3025
371128 38.8425 40.426 1.5 0.78266 0.14767 1.2245 0.1347 12.8979 0.26886
372722 38.7381 40.0038 2.2 0.77817 0.15788 1.2422 0.13927 12.8516 0.31995
374744 38.7521 40.0026 2 0.78963 0.1558 1.2447 0.13372 12.8828 0.30514
374881 38.7216 40.0188 2.6 0.78785 0.17998 1.2067 0.1477 12.8623 0.27311
374923 38.7426 40.0103 1.8 0.78291 0.1445 1.233 0.12619 12.8458 0.30094
374930 38.7018 39.9553 1.7 0.77133 0.194 1.2478 0.15455 12.8916 0.29715
375245 38.7425 40.0063 1.6 0.78807 0.12632 1.2395 0.14035 12.8798 0.25616
375517 38.5213 39.5706 1.6 0.77114 0.13806 1.2572 0.13581 12.9187 0.29714
375530 38.7505 39.9921 1.7 0.77621 0.11256 1.2449 0.14002 12.7057 0.32179
376766 38.5956 39.5715 1.6 0.76642 0.13271 1.2446 0.12897 12.8777 0.2967
378721 38.8103 40.0886 1.9 0.77422 0.1484 1.2315 0.13545 12.8672 0.29154
378788 38.6383 39.7975 1.7 0.77525 0.11839 1.231 0.13305 12.85 0.3253
379954 39.2633 40.9035 2.6 0.79696 0.13907 1.227 0.14189 12.8168 0.30357
380663 38.7268 40.151 2.4 0.77403 0.15951 1.2166 0.1433 12.8845 0.29455
381035 39.2121 40.847 2.1 0.7824 0.19345 1.2153 0.12853 12.8595 0.27668
384077 38.7923 40.0935 1.6 0.77327 0.13339 1.2196 0.14749 12.8842 0.28664
385123 38.612 39.6296 2.3 0.77012 0.14719 1.2903 0.12511 12.9287 0.29036
387571 38.5658 39.52 2.2 0.75251 0.12584 1.2753 0.13012 12.9463 0.30141
387596 38.5228 39.4966 1.8 0.77148 0.18129 1.2559 0.13197 12.8989 0.28226
388066 38.809 40.3443 1.7 0.76842 0.18917 1.2865 0.12821 12.879 0.30402
388713 38.6123 39.9615 1.6 0.7829 0.19949 1.2944 0.122 12.8153 0.28377
389518 38.5565 39.5383 1.9 0.77975 0.18976 1.2717 0.12902 12.8922 0.31101
391359 38.6038 39.6001 2.2 0.77149 0.28126 1.3125 0.14235 12.8555 0.29932
391614 39.044 40.7096 2.5 0.78966 0.21261 1.3006 0.11305 12.8857 0.27578
391850 38.6805 39.841 1.5 0.79575 0.21671 1.3016 0.11373 12.847 0.29211
392119 38.692 40.0268 1.9 0.8212 0.17332 1.3002 0.11128 12.7924 0.27049
392361 38.5745 39.4978 2.1 0.77802 0.18805 1.293 0.12078 12.8321 0.2729
392475 38.5206 39.5951 2.8 0.79976 0.21973 1.2882 0.13541 12.8039 0.27917
393776 38.8326 40.1121 2.5 0.77971 0.21799 1.2935 0.1095 12.8679 0.24825
393843 39.0181 40.682 1.5 0.78127 0.26376 1.3111 0.10802 12.8142 0.29134
394362 38.8166 40.0465 1.7 0.78325 0.1921 1.2769 0.12194 12.8701 0.25823
394518 38.6816 39.9715 1.6 0.78386 0.20301 1.2954 0.11343 12.7626 0.30232
395348 39.1061 40.8488 1.6 0.80144 0.25228 1.2867 0.11473 12.8795 0.28506
395493 38.7425 40.3033 2.1 0.79264 0.15881 1.2861 0.13837 12.8294 0.28786
397282 39.0848 40.4168 1.5 0.80012 0.26933 1.2795 0.13354 12.8575 0.24511
397535 39.015 40.4685 1.5 0.80454 0.23102 1.2966 0.14067 12.8252 0.26842
397692 39.0141 40.4065 1.7 0.78721 0.21709 1.2563 0.12221 12.8208 0.29155
398039 39.0136 40.7348 1.5 0.76708 0.15447 1.2944 0.13483 12.7939 0.26043
398238 38.7126 40.0913 2.5 0.79048 0.22751 1.2504 0.12708 12.8617 0.2865
398680 38.7345 40.0066 2.4 0.77595 0.17436 1.2494 0.11874 12.8977 0.27012
398723 38.5718 39.5358 1.5 0.78018 0.32363 1.2394 0.12331 12.8807 0.3013
399588 38.7485 40.0835 2.6 0.79683 0.30829 1.2571 0.12495 12.8024 0.28423
399759 38.4716 39.6098 2.2 0.80271 0.23407 1.2607 0.10878 12.7533 0.27066
400330 38.705 39.8953 1.5 0.77951 0.2507 1.2498 0.1289 12.8327 0.25444
400488 38.5955 39.6823 2.4 0.78128 0.30138 1.2749 0.11419 12.8761 0.2593
400636 38.8208 40.4636 2.8 0.80068 0.26309 1.2429 0.11264 12.85 0.27085
400818 38.8213 40.4896 1.8 0.78217 0.23278 1.2325 0.11011 12.8952 0.2562
400904 38.7811 40.0988 1.6 0.78185 0.21384 1.2417 0.11644 12.8081 0.26703
401104 38.5753 39.4993 3.1 0.76674 0.2306 1.2489 0.13177 12.85 0.28253
401141 38.555 39.527 2.1 0.78381 0.22135 1.2168 0.12533 12.7771 0.30421
401145 38.5515 39.5115 2.3 0.79358 0.14442 1.2294 0.13514 12.8376 0.33466
401372 39.2203 40.9258 1.8 0.77063 0.18811 1.2406 0.13163 12.8935 0.27374
401646 39.0433 40.7255 1.6 0.77446 0.25662 1.2295 0.11398 12.8881 0.33346
402047 38.9638 40.6568 2.3 0.79367 0.22041 1.2372 0.11965 12.8694 0.31003
402078 39.0371 40.4501 1.6 0.79258 0.19846 1.2211 0.093412 12.8943 0.32392
402718 38.6551 39.8826 2.4 0.78218 0.20951 1.1788 0.14881 12.8947 0.28198
402728 38.8028 39.9696 2.2 0.79368 0.24197 1.2025 0.11605 12.9321 0.2562
402789 39.0585 40.7678 1.5 0.75219 0.19883 1.2453 0.12501 12.9498 0.27047
403137 38.6036 39.6801 3.1 0.7976 0.24056 1.2449 0.12736 12.8102 0.27989
403485 38.4986 39.4961 1.8 0.80335 0.2426 1.2619 0.11862 12.9018 0.27879
407402 38.557 39.5161 1.5 0.78842 0.23341 1.2147 0.13071 12.8488 0.29406
407859 39.0261 40.2868 1.6 0.77725 0.2434 1.2177 0.12334 12.8486 0.27553
407856 39.0283 40.3083 1.7 0.76993 0.20383 1.2239 0.10922 12.864 0.29862
407918 38.8138 40.0433 1.6 0.78714 0.20675 1.2204 0.10942 12.8694 0.28754
407921 38.7913 40.0301 1.8 0.76919 0.18716 1.2491 0.13368 12.7863 0.28626
407922 38.7958 40.0273 3.2 0.75665 0.20885 1.204 0.14283 12.8204 0.30778
407923 38.7808 40.022 1.6 0.77971 0.20602 1.2208 0.13665 12.867 0.30423
407924 38.8018 40.0366 2.6 0.76539 0.16268 1.2389 0.13052 12.8996 0.29512
407925 38.6475 39.6071 1.5 0.75842 0.17975 1.1917 0.14815 12.9274 0.30988
407928 38.7933 40.0281 2.3 0.76573 0.23136 1.208 0.14435 12.9518 0.29095
407932 38.7996 40.0196 2.1 0.77334 0.21045 1.1691 0.124 12.8676 0.27987
407931 38.8078 40.0436 3.6 0.75416 0.19817 1.1816 0.12323 12.9976 0.25344
407933 38.7965 40.046 1.8 0.75999 0.17142 1.1988 0.10355 13.0264 0.31719
408111 38.616 39.6796 1.6 0.74928 0.18567 1.218 0.11953 12.9866 0.28624
408117 38.6178 39.7038 2.1 0.74994 0.14415 1.2015 0.11793 12.9327 0.2967
408484 38.7441 40.0096 1.8 0.74391 0.16561 1.1933 0.12225 12.9987 0.29944
408736 38.6608 39.9203 2 0.75841 0.15192 1.1755 0.13754 12.925 0.264
408788 38.7873 40.1158 1.5 0.7664 0.1713 1.1912 0.10851 12.8956 0.28849
408865 39.0713 40.4345 1.5 0.74071 0.17463 1.1783 0.12145 13.0115 0.2851
408901 39.0795 40.4301 2 0.73946 0.19135 1.1678 0.10382 12.9698 0.29845
408902 39.0633 40.4275 1.9 0.75841 0.21125 1.1703 0.097387 12.9497 0.27786
409392 38.8165 40.4973 1.7 0.76251 0.24945 1.1568 0.10284 12.9512 0.28932
409902 38.64 39.864 2.2 0.75544 0.18811 1.1632 0.12658 12.8783 0.2839
410030 38.6845 39.9181 1.5 0.74092 0.14282 1.1406 0.11527 13.0036 0.25594
410686 38.814 40.2805 1.6 0.75164 0.19308 1.1509 0.11573 12.9376 0.2902
410837 38.6016 39.6098 3 0.76928 0.17935 1.1392 0.13306 12.9692 0.27035
411306 39.0203 40.501 2 0.75611 0.16535 1.1455 0.12138 12.8825 0.32268
412223 38.547 39.5691 1.5 0.77329 0.14308 1.1441 0.11719 12.9884 0.2928
412298 38.7333 40.0171 1.5 0.74771 0.15419 1.1139 0.12274 12.9663 0.28253
412942 38.5566 39.5486 2.4 0.76306 0.16809 1.1203 0.14232 12.9129 0.28974
412972 38.5658 39.5365 2.5 0.74526 0.16025 1.1659 0.12416 12.9685 0.27372
412985 38.7248 40.123 1.6 0.7794 0.18389 1.1357 0.11028 12.915 0.24741
413543 38.6865 40.0661 2 0.76506 0.22327 1.1456 0.10578 12.9385 0.29392
413910 38.8058 40.095 1.5 0.74962 0.19571 1.1644 0.11332 12.969 0.28371
414053 39.0298 40.2948 1.6 0.7664 0.15243 1.1207 0.1237 12.9106 0.28404
414132 38.5781 39.6026 1.7 0.76272 0.17982 1.1419 0.11556 12.8556 0.30954
414393 38.591 39.4793 1.8 0.77422 0.14408 1.16 0.11762 12.8314 0.28265
415459 38.8723 40.2703 1.8 0.78566 0.1822 1.1346 0.13555 12.8887 0.31398
415657 39.0878 40.8228 2.2 0.76315 0.17195 1.1431 0.12233 12.9206 0.26249
415658 39.0733 40.7868 2 0.74866 0.13293 1.1253 0.13572 12.975 0.26663
415660 39.0841 40.8035 1.8 0.76977 0.17214 1.1391 0.14078 12.9346 0.28443
415661 39.0661 40.7901 2.2 0.77251 0.18627 1.1252 0.13128 12.9627 0.29278
415707 38.58 39.609 1.7 0.76205 0.16076 1.1343 0.11217 12.9079 0.294
415716 38.6668 39.8633 3.4 0.72825 0.32789 1.1276 0.10639 12.923 0.28194
415863 38.6043 39.6021 1.8 0.7865 0.16222 1.1556 0.12008 12.7859 0.27926
415866 38.551 39.4948 1.5 0.7512 0.12595 1.1455 0.10835 12.9702 0.2815
416710 38.8325 40.1448 2.5 0.75156 0.17462 1.1502 0.10981 12.9097 0.28259
417101 38.8943 40.0391 2 0.75973 0.17014 1.1401 0.12517 12.9498 0.26301
417536 38.8913 40.015 2.2 0.78004 0.14284 1.1432 0.11423 12.9146 0.26983
418163 39.1148 40.7873 1.6 0.74962 0.14501 1.1268 0.11097 12.9433 0.27309
418266 38.5408 39.4983 1.7 0.74546 0.17856 1.1432 0.11358 12.9375 0.31029
418483 38.7285 40.0275 2.4 0.75448 0.12834 1.1559 0.12039 12.9476 0.29061
418610 39.0305 40.9545 2.2 0.74792 0.12607 1.131 0.10343 12.9207 0.29618
418922 38.6053 39.7601 2.2 0.74479 0.15747 1.1485 0.1008 12.953 0.28701
419254 38.6871 40.019 1.8 0.73294 0.15819 1.1456 0.11126 12.9787 0.28862
419878 38.5948 39.5406 1.5 0.75624 0.24416 1.124 0.11505 12.9161 0.29408
419877 38.5966 39.5373 1.9 0.75378 0.14149 1.1148 0.13426 12.984 0.2481
419883 38.5953 39.5291 1.6 0.76472 0.13545 1.1029 0.12078 12.9019 0.29056
419884 38.5991 39.5478 1.5 0.75448 0.19573 1.0717 0.12267 12.8177 0.29231
419893 38.5921 39.5263 2.1 0.78498 0.19735 1.1125 0.12732 12.8752 0.2827
419934 38.593 39.5328 1.8 0.75261 0.17703 1.0667 0.13395 12.9375 0.31302
420745 39.0348 40.4516 1.8 0.7664 0.17079 1.0896 0.1268 12.923 0.30661
421173 38.6871 39.8501 2.3 0.75188 0.13363 1.0477 0.14588 12.9237 0.29017
421238 38.5708 39.5973 1.5 0.75907 0.13802 1.034 0.15211 12.872 0.26699
422141 38.6135 39.684 2 0.74962 0.12986 1.0782 0.13756 12.9079 0.30045
422302 38.706 40.1061 2.3 0.75742 0.14978 1.0991 0.12981 12.87 0.27405
422303 38.7345 40.1111 2.2 0.7756 0.20871 1.0726 0.12641 12.9107 0.272
422305 38.7438 40.1151 1.6 0.77906 0.20165 1.0773 0.12238 12.519 0.20363
422593 39.1601 40.895 2.5 0.79257 0.16167 1.0841 0.13996 12.5536 0.18461
422623 38.7315 40.0988 2.1 0.81224 0.21021 1.0691 0.14332 12.5468 0.19519
424674 38.7586 40.2876 2.2 0.80887 0.16132 1.0857 0.14072 12.4873 0.18143
424968 38.6855 39.9528 1.7 0.82081 0.19042 1.0594 0.14647 12.459 0.1916
425594 38.703 40.196 1.6 0.76943 0.17354 1.067 0.13865 12.5506 0.17587
425715 38.8201 40.38 2 0.83339 0.19395 1.0814 0.14522 12.5094 0.1918
427325 38.6041 39.6421 1.5 0.79578 0.15114 1.0541 0.15503 12.4859 0.17775
427856 38.5863 39.6076 2.2 0.81295 0.19024 1.1042 0.12834 12.4807 0.1844
427973 38.6935 39.9045 1.9 0.80049 0.16563 1.0669 0.11696 12.4941 0.18359
428353 38.602 39.6445 3.9 0.76306 0.14355 1.0817 0.1442 12.5519 0.14927
428359 38.6045 39.6186 2 0.79106 0.15536 1.089 0.12266 12.5391 0.15006
428711 38.5886 39.6358 3.6 0.76539 0.13041 1.0892 0.16432 12.5551 0.15371
428716 38.5935 39.6103 1.6 0.76709 0.092073 1.1226 0.14071 12.553 0.14925
429275 38.8465 40.1538 1.8 0.7808 0.107 1.1014 0.13661 12.5355 0.14351
430583 39.2203 40.9196 2 0.8038 0.12662 1.075 0.15965 12.4876 0.16301
430670 38.9701 40.4696 1.5 0.76539 0.13842 1.0762 0.14002 12.4973 0.14974
430818 38.782 40.0245 1.8 0.75285 0.10605 1.1095 0.11692 12.5281 0.14186
431155 38.6406 39.9056 2 0.77851 0.12712 1.0835 0.13783 12.5059 0.16075
431168 38.5796 39.5445 1.7 0.77456 0.10527 1.0865 0.13579 12.5434 0.15224
431172 38.6025 39.7605 1.6 0.79535 0.1137 1.0808 0.12819 12.5182 0.17789
431225 38.6675 39.9066 1.9 0.76824 0.093971 1.0985 0.12319 12.5463 0.17197
431546 38.6633 39.8181 2 0.7822 0.1072 1.1164 0.11515 12.528 0.1451
431930 39.041 40.7853 1.7 0.77792 0.089138 1.1161 0.13836 12.5078 0.15839
432198 38.5858 39.6175 3.1 0.77252 0.092578 1.123 0.12457 12.5177 0.17612
432605 39.1421 40.7481 1.9 0.76172 0.069303 1.1265 0.12951 12.5308 0.14522
432967 38.5731 39.6011 2 0.76946 0.1066 1.1256 0.1237 12.5235 0.13529
433011 38.7443 39.9776 3.5 0.75775 0.097219 1.0798 0.13188 12.5492 0.14352
435885 39.0321 40.494 1.6 0.75841 0.09222 1.0864 0.12501 12.5245 0.15536
437150 38.6571 39.9085 1.6 0.77251 0.1239 1.0739 0.14531 12.5377 0.12981
437796 38.7923 40.2473 2.1 0.75448 0.091832 1.057 0.1172 12.5467 0.15755
437929 38.5705 39.5406 1.7 0.76518 0.097125 1.066 0.1016 12.5408 0.14655
437937 39.0581 40.439 2.4 0.77182 0.10737 1.1053 0.11751 12.5703 0.14386
438645 39.056 40.4348 2.1 0.76172 0.097579 1.0672 0.11474 12.5382 0.14077
438644 38.6063 39.724 1.6 0.76843 0.11382 1.0708 0.11623 12.5447 0.16433
438850 39.1151 40.8505 1.9 0.76775 0.089451 1.0567 0.10601 12.5657 0.12861
440722 39.0473 40.6953 1.6 0.7594 0.12793 1.0228 0.13565 12.557 0.13666
441361 38.7158 40.1856 1.6 0.75039 0.11308 1.0143 0.1562 12.5735 0.15544
441426 38.7855 40.002 1.5 0.74798 0.080432 1.055 0.11475 12.5436 0.13641
441467 38.7341 40.0633 1.5 0.76253 0.093708 1.0017 0.12981 12.5483 0.17435
442425 38.594 39.5828 1.8 0.75743 0.10378 1.0676 0.14001 12.516 0.16846
443230 38.5861 39.6835 1.8 0.74482 0.096518 1.0604 0.14835 12.5472 0.16023
443436 38.6771 39.8691 2.2 0.75417 0.11577 1.0508 0.14126 12.5216 0.14891
443438 38.6453 39.8563 2.6 0.77046 0.10671 1.0692 0.13869 12.526 0.11376
443485 38.6223 39.7271 1.6 0.77069 0.11936 1.048 0.12663 12.5298 0.15742
444338 38.5488 39.5465 3.3 0.74229 0.099061 1.0659 0.13435 12.5487 0.13783
444343 38.4691 39.4933 1.5 0.75567 0.10248 1.0663 0.14117 12.5251 0.13132
444453 38.6255 39.6123 2.2 0.77422 0.094524 1.0905 0.17765 12.5411 0.1378
444933 38.8806 40.081 3.6 0.74134 0.093491 1.0685 0.1629 12.5463 0.17153
444972 38.8911 40.0698 1.9 0.77046 0.11417 1.059 0.18181 12.5317 0.14045
445424 38.7878 40.0371 1.9 0.78115 0.10382 1.07 0.17232 12.5186 0.14065
446189 38.7605 40.148 2.9 0.74198 0.10711 1.0764 0.15285 12.5259 0.15779
446262 38.8185 40.2495 1.9 0.76709 0.089803 1.0497 0.16287 12.5135 0.12979
446278 38.5555 39.5366 1.9 0.76099 0.13329 1.0601 0.13886 12.5433 0.14373
446417 38.779 40.0796 1.7 0.77944 0.12805 1.0975 0.15833 12.5389 0.15312
446469 38.5453 39.689 2 0.79359 0.10416 1.0671 0.14981 12.5225 0.1337
446494 38.9595 40.496 2.1 0.78963 0.13716 1.1095 0.13138 12.4956 0.14564
446617 38.6715 39.9321 2.5 0.79249 0.12943 1.0889 0.13596 12.3807 0.15256
446645 38.9401 40.3513 2.3 0.80978 0.12228 1.0675 0.13659 12.4003 0.15251
446804 38.5408 39.522 1.5 0.79902 0.16735 1.0989 0.13459 12.401 0.13733
447994 38.6405 39.7983 2.2 0.80492 0.10853 1.1188 0.12408 12.4073 0.13721
448270 38.6731 39.8455 3.3 0.80529 0.14633 1.0865 0.16432 12.4181 0.16849
448752 38.447 39.567 2.9 0.79491 0.12058 1.0805 0.13822 12.4453 0.15665
449456 38.4588 39.6276 1.8 0.76478 0.11223 1.0532 0.13224 12.4463 0.14445
449522 38.6383 39.8233 1.9 0.78431 0.097168 1.0908 0.13619 12.3922 0.17059
449572 38.7381 40.0243 1.5 0.79476 0.10848 1.0968 0.12244 12.382 0.14634
449647 38.991 40.4793 1.5 0.80455 0.10461 1.1106 0.12467 12.3821 0.15254
449746 38.9956 40.4873 1.6 0.78713 0.12292 1.1057 0.1175 12.3953 0.14977
449855 38.683 39.9988 1.6 0.79866 0.16422 1.0918 0.11593 12.3926 0.14673
449957 39.0918 40.4668 2.4 0.79394 0.17178 1.0995 0.12602 12.4236 0.14239
450163 38.6655 40.0065 1.9 0.82004 0.12454 1.1004 0.1112 12.3544 0.17353
452081 38.8698 40.1318 2.3 0.8275 0.11103 1.118 0.11163 12.3637 0.16306
452399 38.5808 39.6418 1.5 0.8064 0.17152 1.1181 0.12266 12.3812 0.14191
452478 38.6391 39.7876 1.7 0.82276 0.12049 1.1064 0.13359 12.3673 0.14399
452641 38.7846 40.0103 2.1 0.81889 0.12302 1.1086 0.11354 12.3931 0.15927
453152 38.8036 40.247 2 0.81965 0.10174 1.1049 0.10702 12.3837 0.15122
453318 38.7421 39.9686 1.9 0.82391 0.12392 1.1273 0.1227 12.3863 0.14844
453530 38.8695 39.9933 1.9 0.82664 0.13275 1.1124 0.13286 12.3603 0.16659
453730 38.6621 39.9088 1.8 0.82391 0.15102 1.1132 0.14296 12.3685 0.15306
453988 38.7735 39.9816 2.1 0.83057 0.16345 1.1144 0.13257 12.389 0.14605
453994 38.5275 39.6485 3 0.81426 0.13184 1.1225 0.12825 12.3862 0.16511
454021 38.8041 40.2446 1.8 0.81283 0.12011 1.1239 0.13603 12.3721 0.1797
455417 38.5105 39.6191 2.6 0.80213 0.10043 1.1061 0.13213 12.3473 0.15717
455861 38.7518 40.0385 3.2 0.78325 0.12609 1.1147 0.15204 12.4231 0.15207
456104 38.964 40.564 1.8 0.78536 0.099982 1.0894 0.12369 12.4329 0.13954
456277 38.5758 39.6486 2.5 0.79503 0.14031 1.1046 0.1393 12.444 0.13844
456278 39.145 40.8676 2.4 0.77285 0.1191 1.1193 0.14105 12.4115 0.16214
456285 38.6725 40.0285 1.6 0.77559 0.1075 1.0862 0.13081 12.4382 0.14513
456325 38.535 39.6101 3 0.78651 0.10904 1.1005 0.14489 12.4364 0.14363
456691 38.8471 40.4095 2.4 0.79394 0.12103 1.118 0.13682 12.4563 0.148
456693 38.544 39.6641 2.1 0.79034 0.098899 1.1171 0.15005 12.415 0.15003
456818 39.042 40.4463 1.5 0.77012 0.097027 1.095 0.15367 12.4342 0.14485
456916 38.609 39.7743 2.5 0.77422 0.10565 1.0597 0.15948 12.4143 0.14415
457477 38.742 39.9815 1.7 0.78814 0.10498 1.0733 0.14207 12.4186 0.15821
458837 38.5571 39.4895 1.6 0.7925 0.12654 1.0782 0.15656 12.4406 0.16621
458902 38.6083 39.6093 1.8 0.77114 0.095989 1.0971 0.14279 12.487 0.1608
459333 38.551 39.4986 1.5 0.77871 0.28293 1.0526 0.16128 12.4309 0.20562
459735 38.7548 40.0126 1.5 0.77628 0.11165 1.1056 0.14594 12.4522 0.13543
460251 38.5405 39.66 1.9 0.78713 0.11324 1.1159 0.16484 12.4523 0.16229
460254 38.51 39.5166 1.6 0.76775 0.36375 1.1089 0.15792 12.4198 0.20185
460329 38.5141 39.468 3 0.77871 0.1609 1.1022 0.15947 12.3935 0.1755
460356 38.513 39.4653 2.4 0.77251 0.10408 1.0884 0.16135 12.4673 0.14821
462330 38.5526 39.5978 1.5 0.79358 0.082926 1.1008 0.14601 12.4271 0.13573
462370 38.7983 40.0763 2.7 0.76876 0.089278 1.1224 0.15213 12.486 0.16473
462717 38.5636 39.5605 2.5 0.77733 0.15539 1.1108 0.15445 12.4796 0.16189
463914 38.9351 40.6116 2.5 0.77012 0.15856 1.0906 0.14992 12.441 0.1363
464324 38.562 39.5285 2.2 0.76259 0.11834 1.1226 0.15479 12.4975 0.14481
465247 38.5891 39.5423 2.9 0.75774 0.080564 1.1146 0.15597 12.4804 0.15409
465406 38.8608 40.1171 2.5 0.76708 0.11019 1.0845 0.16127 12.5115 0.16417
465933 38.8638 40.11 2.3 0.74009 0.12489 1.0739 0.13972 12.5226 0.18487
466141 38.8618 40.124 2 0.75709 0.1666 1.0948 0.1735 12.5203 0.17262
466281 38.6078 39.7671 2.2 0.7756 0.13205 1.0968 0.14963 12.5079 0.14982
466456 38.9021 40.1371 1.6 0.76463 0.10935 1.0538 0.14778 12.5135 0.1583
466464 38.8616 40.1176 1.9 0.76741 0.12951 1.0193 0.16687 12.5211 0.14668
467383 38.5435 39.5278 1.9 0.77217 0.11706 1.0452 0.16614 12.4951 0.14707
467447 38.6001 39.5606 1.6 0.7829 0.23931 1.0935 0.15798 12.5001 0.14615
468251 38.5611 39.5035 1.6 0.77529 0.086326 1.0506 0.14881 12.5097 0.15121
468314 38.7146 39.827 1.5 0.77732 0.19101 1.0937 0.16838 12.4463 0.17366
468482 39.1221 40.79 2.3 0.75318 0.11457 1.0588 0.13031 12.5224 0.14485
468739 39.0475 40.8065 1.7 0.78929 0.12542 1.0578 0.14215 12.5095 0.15939
469003 39.111 40.795 3 0.76272 0.23209 1.0848 0.13781 12.4993 0.15163
469010 39.1436 40.8141 1.6 0.78015 0.20576 1.0325 0.15001 12.4481 0.16247
469212 39.1591 40.8115 1.5 0.7604 0.25567 1.0365 0.13596 12.528 0.18688
469399 38.4938 39.4926 2.6 0.77906 0.10866 1.0352 0.147 12.4738 0.14044
469400 38.5136 39.4646 3.6 0.75618 0.081246 1.0296 0.17512 12.5184 0.14539
469404 38.5058 39.4761 2.2 0.75579 0.19659 1.0282 0.15226 12.5435 0.16509
469408 38.505 39.4748 2 0.77599 0.10033 1.0123 0.14577 12.5047 0.1513
469412 38.5083 39.4673 1.5 0.75644 0.12711 1.0528 0.13131 12.5005 0.15354
469429 38.4756 39.5206 2 0.75841 0.098961 0.99624 0.14792 12.5174 0.15904
469435 38.497 39.4898 1.5 0.76272 0.10441 1.0668 0.16768 12.4705 0.15902
469434 38.4975 39.4848 2.2 0.75546 0.10098 1.0275 0.13627 12.5311 0.15517
469455 39.1025 40.796 2.2 0.75484 0.085387 1.0248 0.12784 12.517 0.16085
469479 38.4958 39.4708 2 0.77183 0.14127 1.0267 0.13287 12.5111 0.1447
469483 38.494 39.504 2.2 0.76911 0.12079 1.0114 0.14498 12.5093 0.14948
469501 38.5296 39.4686 1.5 0.76607 0.1266 1.0365 0.13681 12.4712 0.15125
469536 38.4988 39.4788 1.5 0.77629 0.12559 1.0305 0.13676 12.5124 0.15223
470500 39.1336 40.7888 2.4 0.77525 0.13661 1.0357 0.1216 12.521 0.14162
470506 39.0745 40.7341 1.5 0.76039 0.13444 1.0063 0.14345 12.5222 0.14565
470554 39.1106 40.8048 1.9 0.75685 0.13161 1.0042 0.13562 12.5574 0.15114
470556 39.108 40.7996 2.5 0.80604 0.14679 1.0025 0.15803 12.4977 0.13621
470557 39.1088 40.8503 2.2 0.7858 0.14566 0.98765 0.18709 12.5357 0.16246
470627 38.8198 40.0488 2.9 0.79648 0.13754 1.0006 0.17262 12.5244 0.16606
470646 39.1341 40.7858 2 0.76674 0.15971 0.96883 0.18211 12.5471 0.14281
470696 38.521 39.4791 1.7 0.7691 0.17615 1.0245 0.14921 12.5305 0.14938
470827 38.5435 39.4948 1.6 0.76757 0.14812 1.0013 0.15861 12.5211 0.14425
471289 39.2641 40.8755 2.1 0.8079 0.17363 0.98746 0.16409 12.4794 0.14882
471295 38.8291 39.815 1.9 0.80049 0.12705 0.98328 0.15979 12.4657 0.14447
472159 39.1186 40.811 1.9 0.80012 0.13256 0.99987 0.17001 12.4907 0.14677
472310 38.6086 39.6543 2.3 0.78921 0.17257 1.0087 0.16153 12.4731 0.14294
472323 38.6715 40.0233 1.9 0.81165 0.18589 0.99075 0.18465 12.5269 0.1668
472362 39.0728 40.806 1.8 0.79662 0.14373 1.0282 0.15406 12.5551 0.13652
472414 38.6945 39.9396 2.1 0.84056 0.14978 1.0231 0.17386 12.5022 0.16065
472495 38.5755 39.7218 2.3 0.798 0.14965 1.0013 0.16686 12.5097 0.14995
472497 38.705 39.936 2 0.80978 0.16473 0.9541 0.18886 12.5403 0.14127
472551 39.0416 40.7238 1.9 0.77893 0.16728 0.98276 0.16897 12.5045 0.13331
472587 38.5503 39.5146 1.7 0.79677 0.16403 1.0177 0.13792 12.5417 0.12872
472962 38.7058 39.7271 1.8 0.83883 0.20453 0.98237 0.15287 12.4884 0.17967
472982 38.5345 39.5293 2.3 0.76009 0.14934 0.99946 0.15985 12.5563 0.15045
473090 38.4785 39.495 2 0.81735 0.1739 1.0297 0.15569 12.529 0.16824
473101 38.8871 40.155 1.9 0.81659 0.15634 1.042 0.14718 12.4821 0.14798
473145 38.5036 39.5923 2.4 0.86367 0.1804 1.0605 0.1589 12.5226 0.1563
473366 38.5275 39.5413 1.8 0.83015 0.15769 1.0157 0.16671 12.5585 0.1315
473545 38.7525 40.1048 1.5 0.79407 0.15338 1.0249 0.13823 12.5575 0.15624
473571 38.7111 39.9448 1.5 0.82228 0.16111 1.0333 0.13909 12.5481 0.13331
474072 38.6068 39.6741 2.6 0.82373 0.12727 1.0242 0.14366 12.5142 0.14039
474077 38.6105 39.6696 1.5 0.81906 0.13752 1.0319 0.15011 12.5201 0.15789
474961 38.5998 39.638 1.6 0.80987 0.14807 1.047 0.16535 12.5453 0.13564
474980 38.7256 40.0766 2.4 0.81671 0.16078 1.0591 0.18041 12.5383 0.14927
475614 38.7323 40.0263 1.7 0.83496 0.14665 1.0648 0.14965 12.5358 0.1496
475664 38.5888 39.6046 1.5 0.81544 0.17925 1.0497 0.15883 12.54 0.1424
475744 39.1858 40.85 2 0.85546 0.15515 1.0624 0.15284 12.4965 0.14457
475857 39.2211 40.8618 1.8 0.81045 0.16674 1.0758 0.16783 12.533 0.1381
475985 38.5155 39.466 2.1 0.81536 0.16823 1.0534 0.12994 12.5152 0.15043
476142 38.5368 39.4876 2 0.80734 0.16424 1.0583 0.11814 12.5341 0.14262
476148 39.1138 40.8006 2.2 0.82547 0.20211 1.0414 0.1444 12.5422 0.13836
476353 38.5905 39.5403 1.7 0.81268 0.15319 1.0559 0.13574 12.5526 0.16045
476725 38.6468 39.8565 1.9 0.79758 0.15117 1.0655 0.12951 12.5322 0.15431
476956 38.7395 39.972 1.8 0.89187 0.15933 1.0138 0.13919 12.4819 0.15561
477044 38.7135 40.0226 1.9 0.87709 0.18579 1.0211 0.12727 12.5289 0.14656
477275 38.5415 39.5085 1.5 0.87803 0.19552 1.0324 0.1386 12.5097 0.14693
477682 38.5585 39.514 2.7 0.86898 0.1769 1.0227 0.13414 12.5371 0.13621
478133 38.5875 39.6026 3.2 0.83467 0.18441 1.0317 0.14779 12.5299 0.14092
478173 38.5696 39.6656 1.7 0.87767 0.17694 1.0395 0.11472 12.4739 0.14317
478862 38.5385 39.5143 1.9 0.86371 0.19305 1.0643 0.12832 12.4943 0.17906
478881 38.787 40.217 2.4 0.81609 0.16933 1.0473 0.13435 12.5498 0.14592
479077 39.2155 40.9136 1.7 0.93019 0.1726 1.0685 0.14775 12.5137 0.14872
479108 38.692 39.905 1.8 0.81816 0.18424 1.0621 0.13062 12.571 0.16615
479229 38.642 39.8631 3.3 0.83001 0.17694 1.0151 0.14271 12.4947 0.15573
479373 38.7655 40.2165 1.8 0.80044 0.16946 1.0262 0.13101 12.5311 0.18638
480146 39.0318 40.719 1.5 0.78704 0.15375 1.0547 0.12903 12.5165 0.15054
480420 38.5016 39.5735 2.3 0.82443 0.1419 1.0522 0.14637 12.4705 0.16842
480486 38.8243 40.0581 1.8 0.80159 0.20239 1.0712 0.13485 12.5366 0.13127
480494 38.6696 39.9056 1.5 0.84464 0.1841 1.0667 0.13976 12.5049 0.16464
480675 39.2665 40.8885 1.6 0.79088 0.13583 1.0714 0.14291 12.5488 0.14733
480762 38.623 39.655 2 0.79886 0.16275 1.0862 0.1549 12.5128 0.16258
480767 38.564 39.5785 1.6 0.8046 0.17652 1.0829 0.15907 12.5315 0.17073
480789 38.6278 39.6818 2.1 0.78326 0.22972 1.0489 0.16104 12.5375 0.15933
480926 38.7136 40.1861 1.5 0.80939 0.15119 1.0998 0.16294 12.5117 0.15052
480934 38.5715 39.5838 1.9 0.81365 0.15155 1.1047 0.15925 12.5383 0.15719
480971 38.705 40.0395 1.7 0.85858 0.18438 1.0815 0.1745 12.4909 0.15692
481099 38.584 39.5691 1.8 0.8038 0.13439 1.1065 0.13439 12.4854 0.14721
481145 38.7328 39.9925 1.8 0.80066 0.1303 1.1299 0.16579 12.5285 0.14578
481273 38.5658 39.6073 2.1 0.82608 0.26192 1.129 0.15011 12.4957 0.17724
481442 38.808 40.039 1.7 0.80099 0.13861 1.1346 0.16197 12.5282 0.14435
481818 38.7761 39.9853 1.9 0.80234 0.12913 1.1218 0.15441 12.5119 0.15586
482150 38.66 39.7981 2.4 0.81203 0.13866 1.1295 0.1735 12.5413 0.15483
482295 38.7105 39.9941 1.6 0.79177 0.18223 1.1305 0.19032 12.5428 0.16951
483532 38.966 40.444 4 0.76807 0.11195 1.1357 0.16338 12.6718 0.12943
483628 38.694 39.6221 2.3 0.80343 0.21541 1.1032 0.16725 12.6637 0.16906
483630 38.71 39.629 2.6 0.76577 0.18023 1.1351 0.15879 12.7031 0.16987
483648 38.713 39.6276 1.7 0.78737 0.12586 1.099 0.15852 12.6527 0.15136
483749 38.9385 40.4303 4.1 0.77115 0.13768 1.137 0.14557 12.784 0.18009
485438 38.6913 39.6331 3 0.76787 0.11781 1.1038 0.18716 12.7382 0.17539
485440 38.6903 39.6388 3.6 0.79712 0.16533 1.1389 0.16936 12.7481 0.17839
487351 38.702 39.6213 2.1 0.76781 0.10761 1.0733 0.15954 12.7593 0.16854
487909 38.5156 39.6133 2.5 0.79171 0.12885 1.131 0.1455 12.797 0.18354
488511 38.4738 39.5878 1.5 0.74813 0.13496 1.1075 0.15731 12.8039 0.13482
488514 38.7223 39.9508 3.1 0.76105 0.17908 1.1074 0.15386 12.7867 0.21767
488650 38.7128 40.06 1.6 0.76597 0.15249 1.1139 0.14924 12.8061 0.17886
489531 38.8386 40.1166 3.7 0.7308 0.11162 1.0984 0.14861 12.8078 0.18244
489995 38.5475 39.4885 2.2 0.72935 0.15146 1.0984 0.17093 12.8226 0.13635
490367 38.6196 39.6736 1.5 0.7598 0.13707 1.1026 0.16314 12.8186 0.20028
491134 38.7968 40.0776 1.7 0.75151 0.095002 1.092 0.15019 12.7935 0.15368
491438 38.75 39.9756 1.6 0.73778 0.095519 1.0953 0.1643 12.799 0.14561
491681 38.7251 39.548 1.5 0.72874 0.14636 1.0916 0.18206 12.812 0.17771
492173 38.5028 39.6088 1.6 0.74197 0.11501 1.1117 0.15309 12.7915 0.13483
492541 38.566 39.5428 1.6 0.73057 0.10815 1.1403 0.17521 12.8288 0.15782
492995 38.5608 39.7773 2.1 0.74355 0.11656 1.0972 0.17021 12.8183 0.16173
493249 38.5831 39.7725 2 0.73242 0.098588 1.1152 0.18622 12.8315 0.1339
493254 38.9978 40.4593 1.7 0.7654 0.11278 1.121 0.1523 12.8064 0.14719
493282 38.463 39.5346 1.7 0.74324 0.13121 1.1237 0.16221 12.801 0.13711
493446 38.9393 40.2923 1.8 0.74769 0.13152 1.1355 0.16675 12.8043 0.13463
493508 38.552 39.5376 1.7 0.74752 0.1043 1.1225 0.17963 12.8151 0.13642
493902 38.7171 39.8931 1.5 0.76106 0.11233 1.1091 0.13711 12.7884 0.15375
494074 38.5608 39.4646 1.6 0.76636 0.090411 1.0836 0.19227 12.7747 0.15612
494240 38.6205 39.7323 2 0.76768 0.11373 1.1214 0.16973 12.7962 0.15079
494858 39.0631 40.7988 1.5 0.75904 0.096222 1.1121 0.17535 12.7713 0.13777
495051 38.7673 40.028 2.3 0.75775 0.088256 1.0977 0.15395 12.793 0.16254
495764 38.7925 40.2278 2.8 0.72835 0.21026 1.0977 0.17439 12.8381 0.19791
496051 38.5763 39.5475 2.2 0.76012 0.17497 1.2052 0.15769 12.8095 0.18115
496056 38.5928 39.5456 1.7 0.75215 0.12208 1.1586 0.15355 12.8356 0.15463
496362 38.551 39.5698 1.5 0.76144 0.13107 1.1444 0.16474 12.8429 0.15956
496632 38.672 39.6841 1.8 0.74409 0.10453 1.1525 0.15453 12.8501 0.15543
496756 38.559 39.525 2.6 0.73263 0.14936 1.1316 0.12959 12.8796 0.17373
496960 38.5191 39.6078 2.8 0.74451 0.10285 1.1736 0.12704 12.8117 0.16303
496985 38.4966 39.6406 2.2 0.74564 0.12864 1.1456 0.16129 12.8651 0.17382
496992 39.0833 40.764 2.2 0.77129 0.18516 1.1385 0.14787 12.8376 0.17591
497008 38.5183 39.5888 1.6 0.78375 0.15677 1.1516 0.16397 12.8639 0.15032
497009 39.0768 40.7406 1.5 0.7571 0.13154 1.1356 0.13271 12.8629 0.15704
497012 38.5478 39.5176 1.8 0.77319 0.20324 1.1075 0.12839 12.843 0.1607
497045 38.5151 39.6028 2.1 0.79178 0.15387 1.1186 0.14447 12.8419 0.17973
497168 39.04 40.473 4 0.74814 0.1063 1.1486 0.13167 12.8584 0.14728
497180 38.9886 40.4783 1.7 0.74514 0.10597 1.1433 0.15017 12.873 0.13195
497426 39.0401 40.4705 2.2 0.75105 0.16958 1.1217 0.1136 12.8614 0.12383
497526 38.7688 39.9636 2.3 0.76664 0.14181 1.1272 0.11106 12.8595 0.14902
497530 38.7975 40.0178 2.1 0.76843 0.13652 1.1076 0.13628 12.8917 0.1546
497691 38.86 40.1225 1.9 0.7535 0.14243 1.0937 0.14031 12.8625 0.14702
498058 38.6865 39.6151 2.3 0.76386 0.177 1.0949 0.14479 12.8967 0.12298
498060 38.682 39.6211 2 0.74867 0.1396 1.1083 0.13895 12.8766 0.143
498327 38.5596 39.5705 1.9 0.75263 0.12716 1.1037 0.12567 12.8646 0.14482
498352 38.6433 39.4736 2.3 0.77579 0.15728 1.1207 0.1407 12.8649 0.15696
498403 38.7243 39.9596 2.3 0.7638 0.15198 1.0916 0.15752 12.8843 0.16101
498414 38.7448 39.9645 2.4 0.78212 0.16706 1.1214 0.14649 12.8751 0.15974
502060 38.549 39.5251 2.9 0.78601 0.15885 1.1341 0.15425 12.8476 0.1437
502674 38.6683 39.8845 1.9 0.77125 0.27538 1.1315 0.11877 12.8902 0.15184
503477 39.1145 40.587 1.5 0.77482 0.22232 1.1078 0.15714 12.83 0.1398
503831 38.7875 40.0065 3.4 0.76771 0.12402 1.1145 0.14245 12.8281 0.12425
504033 38.651 40.0093 1.9 0.74775 0.13244 1.1027 0.11701 12.8685 0.12031
504045 38.6535 39.8701 2.3 0.76915 0.16471 1.0972 0.13432 12.8678 0.14463
504484 38.6625 39.7336 2.6 0.7882 0.14749 1.1134 0.12097 12.8579 0.14685
504677 38.7181 40.0331 2 0.7445 0.13538 1.095 0.16044 12.87 0.1551
505191 39.0536 40.4641 2.1 0.79609 0.14718 1.1106 0.12849 12.8545 0.11598
505566 39.0156 40.3015 2.1 0.75617 0.14219 1.1258 0.12769 12.875 0.11888
505843 38.5081 39.569 4.3 0.73265 0.11611 1.107 0.1291 13.012 0.13448
505845 38.5365 39.573 1.6 0.7321 0.14868 1.1442 0.13627 13.0381 0.1536
505858 38.5 39.5955 2.9 0.72711 0.13514 1.1257 0.1394 13.0385 0.15781
506148 39.037 40.3138 1.6 0.73202 0.12078 1.1285 0.14476 13.0365 0.13726
506314 38.5688 39.5898 2.1 0.72412 0.12082 1.1104 0.12714 13.0156 0.14679
506316 38.5121 39.6028 2 0.72508 0.13207 1.1254 0.15299 13.0579 0.15645
506317 38.4753 39.5901 1.9 0.72234 0.13509 1.1244 0.10868 13.0035 0.15567
506333 38.5451 39.471 1.5 0.71332 0.14616 1.158 0.11372 13.0943 0.18125
506435 38.4803 39.5965 3.2 0.71174 0.15253 1.1278 0.1385 13.0351 0.19805
506587 38.5073 39.596 2 0.7308 0.12669 1.1357 0.1281 13.0325 0.15111
506591 38.491 39.5786 2.6 0.72412 0.12959 1.1562 0.11692 13.0571 0.17143
506607 38.4875 39.5965 1.8 0.73503 0.12776 1.1153 0.12922 13.0648 0.16482
506609 38.5051 39.5983 2.7 0.72477 0.12018 1.1103 0.14008 13.059 0.16507
506697 38.518 39.6198 1.9 0.75185 0.17958 1.1386 0.12371 13.0211 0.15267
506899 38.5268 39.598 2.3 0.74451 0.17278 1.1622 0.10875 13.0432 0.16041
507012 38.7156 40.0861 1.6 0.7302 0.14517 1.1957 0.11863 13.0465 0.15975
507052 38.6711 39.8638 2 0.75875 0.14076 1.1611 0.1285 13.0328 0.15759
507380 39.0701 40.4966 1.5 0.75196 0.12582 1.1439 0.10377 13.0503 0.15948
507820 38.5823 39.5763 2.3 0.74318 0.14907 1.1308 0.12675 13.0093 0.16881
508123 38.7436 39.9931 1.7 0.75644 0.15434 1.1716 0.11951 13.0021 0.17161
509223 38.7341 39.9713 1.8 0.72814 0.16044 1.1365 0.11114 13.0298 0.15239
510032 39.1675 40.8496 1.7 0.75636 0.13345 1.1653 0.12218 12.9915 0.17109
510190 39.1791 40.8871 1.7 0.7404 0.13142 1.1499 0.13079 13.0091 0.17029
510210 39.1381 40.8593 1.8 0.73325 0.13861 1.1228 0.11299 12.9979 0.16696
510370 38.5991 39.5926 2.3 0.72643 0.16019 1.1266 0.1253 13.0433 0.18222
510402 38.7055 40.0026 1.6 0.74383 0.11447 1.1182 0.12999 13.0083 0.15507
510537 38.8298 40.1203 2.3 0.75985 0.11634 1.1254 0.1171 12.9866 0.166
510711 38.7545 40.0453 1.9 0.77603 0.14577 1.1289 0.12183 12.9856 0.15607
511396 38.7838 40.0158 1.8 0.71905 0.13189 1.1411 0.14223 13.039 0.17445
511642 38.9981 40.865 2.6 0.73852 0.21804 1.1287 0.12107 12.9636 0.17781
512381 39.0303 40.4685 1.8 0.75722 0.13018 1.1235 0.12292 13.0006 0.13916
512742 38.6266 39.4616 1.8 0.74833 0.18416 1.0893 0.13319 12.9867 0.17068
512747 38.6383 39.484 2 0.73978 0.16501 1.0789 0.10905 13.022 0.17504
512857 39.005 40.4595 2.5 0.76981 0.10607 1.0971 0.12269 12.9777 0.14926
512858 39.0621 40.469 2.8 0.76128 0.14608 1.0805 0.13569 13.007 0.1638
512862 39.016 40.4546 2.4 0.75156 0.11836 1.1227 0.12197 12.9772 0.15057
513059 38.5988 39.583 2 0.74674 0.13172 1.1299 0.10643 12.9867 0.15266
513105 38.5808 39.609 1.7 0.76419 0.12845 1.1454 0.13169 12.9446 0.15982
513117 38.5286 39.6418 2.1 0.76517 0.13587 1.1751 0.10663 12.9347 0.16149
513167 38.6941 39.97 1.8 0.73757 0.17919 1.1362 0.11847 12.9584 0.1599
513472 38.8278 40.3098 2.1 0.76039 0.14832 1.1522 0.14237 12.9646 0.16521
513621 38.6286 39.4653 1.9 0.75221 0.18712 1.1505 0.11846 12.9507 0.15054
513818 38.564 39.5428 1.6 0.75158 0.13194 1.1597 0.13437 12.9849 0.18708
514055 38.6606 39.8381 3.1 0.75156 0.16817 1.1668 0.13046 13.0037 0.1468
514096 39.0803 40.4856 2.6 0.76876 0.12882 1.1542 0.12541 12.9784 0.14882
514205 38.5058 39.5725 2.7 0.76783 0.12242 1.1309 0.15136 12.9632 0.16487
515211 38.6991 39.9158 3 0.751 0.13705 1.1924 0.13388 12.9568 0.20376
515699 38.5363 39.5233 1.8 0.76593 0.13295 1.1431 0.12767 12.9433 0.16667
515715 38.643 39.8746 1.5 0.74757 0.14638 1.1561 0.11586 12.983 0.15874
515799 38.5573 39.5005 2.3 0.74864 0.12252 1.1825 0.12556 12.995 0.16449
516144 38.5436 39.602 1.7 0.76507 0.13297 1.2053 0.13155 12.9705 0.19436
516143 38.5426 39.6053 1.6 0.7557 0.26333 1.2018 0.1606 12.9196 0.16869
516215 38.6931 39.9533 2.2 0.80919 0.14231 1.2141 0.14149 12.9065 0.18527
516613 38.651 39.8168 1.6 0.74009 0.11238 1.1962 0.15571 12.9764 0.17043
516973 38.6786 39.5926 2.5 0.79207 0.22269 1.2386 0.12726 12.9415 0.20674
517287 38.9015 40.0073 1.5 0.77789 0.13844 1.1941 0.18238 12.913 0.19938
517611 38.5843 39.6148 3.3 0.79473 0.18209 1.2073 0.18342 12.9376 0.17853
517612 38.5748 39.641 3.6 0.74642 0.1258 1.1979 0.14661 12.9368 0.16801
517654 38.6151 39.6931 3 0.72203 0.12255 1.2582 0.17013 12.9986 0.17519
517671 38.5951 39.6206 1.9 0.73132 0.12892 1.2362 0.16733 12.9849 0.15715
518228 38.6378 39.8075 1.5 0.73849 0.13581 1.2434 0.18226 12.9715 0.18246
518301 38.5765 39.6325 1.5 0.73087 0.12069 1.2463 0.17713 12.9571 0.1762
518383 38.6038 39.6898 2.9 0.72422 0.094393 1.2532 0.15939 12.9759 0.15455
518674 38.7335 39.9918 2.5 0.72763 0.13666 1.2434 0.16231 12.9734 0.15162
518767 38.5216 39.4945 1.5 0.70059 0.098485 1.2609 0.17366 13.0066 0.16757
518771 38.532 39.4916 2 0.71028 0.10494 1.2241 0.13661 13.0141 0.15649
519073 38.7033 39.93 4 0.71695 0.10131 1.2459 0.12977 13.0156 0.16063
519075 38.7368 39.9578 1.8 0.72009 0.11628 1.2726 0.16713 12.9884 0.17279
519076 38.7145 39.9516 1.6 0.70648 0.10674 1.2407 0.17603 12.9541 0.14274
519108 38.6005 39.5821 1.7 0.70456 0.10491 1.2853 0.16145 13.0107 0.16009
519110 38.7571 39.9578 1.6 0.72419 0.084677 1.2651 0.1642 12.9613 0.15198
519116 38.7123 39.9328 2.1 0.70022 0.096547 1.2847 0.16329 12.9775 0.15474
519186 38.6358 39.4923 1.9 0.71174 0.15863 1.2748 0.152 12.9808 0.17593
519252 38.7495 39.9696 2.3 0.70171 0.085352 1.2763 0.17219 12.9714 0.13995
519256 38.7556 39.9773 2.4 0.72147 0.10373 1.2956 0.18563 12.9412 0.14805
519263 38.7265 39.9775 2.2 0.70087 0.099929 1.3055 0.17074 13.0311 0.15601
519342 38.7698 40.0105 1.8 0.72235 0.075962 1.3083 0.16641 12.9734 0.15503
519438 38.871 40.1345 2 0.70856 0.10834 1.2991 0.16659 12.9909 0.16836
519750 39.138 40.8425 1.5 0.72291 0.11524 1.3488 0.13973 13.0053 0.15722
520288 38.5951 39.6448 2.1 0.70776 0.097798 1.3377 0.15024 12.9693 0.1582
522539 38.7161 39.9371 2 0.72822 0.093168 1.3611 0.15031 12.9297 0.15934
522561 38.7391 39.9983 2.1 0.71811 0.10058 1.3674 0.14652 12.9603 0.14896
522592 38.7408 39.9826 2 0.70798 0.10892 1.3725 0.16133 12.9894 0.16096
522593 38.7885 40.0238 1.6 0.7059 0.10892 1.397 0.15376 12.9963 0.16345
522703 39.0685 40.4208 1.8 0.73503 0.10372 1.3684 0.15509 12.9582 0.15364
523166 38.8813 40.1421 2 0.72637 0.12574 1.3994 0.14651 12.9562 0.15989
523373 38.5976 39.616 2.2 0.71301 0.14813 1.3769 0.14596 12.9357 0.19514
523376 38.6211 39.5751 1.6 0.69751 0.08968 1.3779 0.17129 12.966 0.15388
523623 38.7286 39.9478 2.2 0.7074 0.10401 1.3891 0.1318 12.9615 0.13543
523667 38.7368 40.071 1.7 0.7217 0.14344 1.3763 0.16353 12.9258 0.18151
524097 38.5753 39.6176 1.8 0.70974 0.14029 1.3508 0.14702 12.9612 0.18456
524366 38.7501 40.0308 2.5 0.72805 0.0952 1.4029 0.14624 12.9337 0.15243
524980 38.5165 39.4998 2.3 0.70743 0.11509 1.3568 0.1576 12.9325 0.14513
525177 38.5491 39.5096 2 0.70712 0.12495 1.3135 0.1575 12.9416 0.16535
525346 38.628 39.7325 1.6 0.72337 0.10968 1.3267 0.14788 12.9558 0.17307
525487 38.654 39.8413 2.6 0.7038 0.1027 1.3223 0.15323 12.9588 0.16548
525688 38.7418 39.9378 1.6 0.70967 0.086841 1.3347 0.15122 12.9547 0.13911
525692 38.6738 39.86 2.6 0.71666 0.16266 1.3319 0.15048 12.9539 0.14389
525850 38.6826 39.8795 2.3 0.73419 0.11649 1.3461 0.16478 12.9434 0.16501
525851 38.6725 39.8816 2.2 0.69805 0.10812 1.3112 0.19264 12.9702 0.15415
525923 38.676 39.8511 2.2 0.72113 0.12387 1.3365 0.15885 12.9531 0.16431
526268 38.819 40.316 2.8 0.70022 0.090345 1.3049 0.15002 12.9789 0.15
526854 38.7208 39.7641 1.5 0.69696 0.13279 1.2988 0.17936 12.996 0.14034
527053 38.5958 39.6031 3.5 0.69006 0.10779 1.2893 0.13814 12.9726 0.15708
527055 38.5858 39.602 2.7 0.69525 0.14125 1.3053 0.16079 13.0037 0.15016
527062 38.6543 39.8475 3 0.68681 0.12186 1.2744 0.13384 13.0223 0.18325
527545 38.5986 39.6591 2 0.67616 0.13403 1.291 0.14415 13.0221 0.16056
527688 38.578 39.6046 2.2 0.68674 0.12313 1.2993 0.13416 13.0271 0.1402
527732 38.5355 39.513 3.3 0.68867 0.12294 1.3104 0.1574 13.0071 0.16983
527749 38.7131 39.5533 1.8 0.68812 0.10302 1.3106 0.14154 13.0139 0.1604
527879 39.026 40.3723 1.8 0.69397 0.10072 1.2992 0.13335 13.0186 0.16365
528052 38.5506 39.5103 1.6 0.6952 0.11453 1.2937 0.13768 13.0342 0.16269
528356 38.7423 39.9663 2.2 0.68489 0.10698 1.3191 0.14605 12.994 0.15772
528605 38.6235 39.464 1.7 0.7108 0.10083 1.3192 0.12448 12.9821 0.15931
528608 38.6136 39.4746 1.6 0.68488 0.10879 1.3488 0.1107 13.0427 0.15422
528619 38.619 39.433 2.3 0.68991 0.13892 1.3069 0.13524 13.0078 0.16965
528809 38.5675 39.6446 2.2 0.70299 0.1197 1.3411 0.12238 13.0215 0.16484
528874 38.7733 40.0181 2.3 0.70756 0.14144 1.3237 0.12912 13.007 0.17302
529121 39.0251 40.7061 1.6 0.71392 0.101 1.3319 0.11002 13.0022 0.14008
529255 38.6585 39.8378 2.1 0.68425 0.13815 1.3352 0.11249 13.036 0.13745
529335 38.564 39.5318 1.6 0.70837 0.20716 1.3282 0.14389 13.0399 0.17465
529352 38.6086 39.5496 2.2 0.68762 0.10215 1.331 0.1208 13.011 0.16664
529495 38.971 40.7925 1.9 0.7033 0.16416 1.3263 0.10269 13.0392 0.17598
529608 39.0565 40.3801 1.7 0.68769 0.1263 1.3331 0.10338 13.036 0.15679
529640 38.5778 39.582 2.1 0.70921 0.11754 1.3141 0.11227 13.0351 0.17164
529761 39.0028 40.7025 2.1 0.71432 0.10743 1.3026 0.10757 13.0262 0.12142
529787 38.7026 39.6065 1.7 0.70302 0.18115 1.3413 0.10959 13.0088 0.18234
530331 38.8538 40.1218 4 0.68774 0.1299 1.3297 0.098328 13.0384 0.1401
530334 38.8548 40.1208 1.7 0.6796 0.11047 1.3116 0.10014 13.0408 0.14148
530508 39.0381 40.4175 1.6 0.69538 0.11107 1.3038 0.094743 13.0356 0.14454
530553 38.6776 39.8886 1.6 0.68789 0.12079 1.2866 0.11734 13.0131 0.14351
531154 38.7045 39.9705 2.2 0.66435 0.1113 1.2916 0.10875 13.0675 0.15745
531815 38.7631 40.2291 1.5 0.68746 0.11788 1.2793 0.11646 13.0305 0.16567
531825 38.7541 40.244 1.9 0.67676 0.10418 1.2897 0.10775 13.0025 0.16029
531827 38.7758 40.2388 1.5 0.68719 0.097698 1.2854 0.09367 13.0459 0.14825
531826 38.7468 40.2438 1.7 0.69079 0.12826 1.2901 0.11711 13.0242 0.15313
531879 38.5941 39.6248 2 0.69939 0.12351 1.2848 0.1031 13.0288 0.16429
532141 38.5566 39.511 3.6 0.69095 0.11405 1.2747 0.1142 13.0025 0.17039
532142 38.5531 39.5071 1.7 0.68065 0.11622 1.2564 0.1033 13.0302 0.14359
532221 38.56 39.5011 1.8 0.70321 0.13345 1.2602 0.1044 12.9974 0.18124
532271 38.5783 39.5151 1.6 0.71804 0.11965 1.2822 0.10354 12.9579 0.18555
532490 38.7563 40.0421 2.6 0.71011 0.15273 1.2893 0.11773 12.9777 0.1572
532520 38.7293 40.0821 2.7 0.74292 0.14457 1.2706 0.11233 12.9418 0.16783
532531 38.751 39.9893 1.6 0.71786 0.12946 1.2887 0.1128 12.9382 0.17705
532589 38.6873 39.9893 2.6 0.72003 0.18353 1.2792 0.10417 13.0267 0.18905
532640 38.673 39.751 1.7 0.69945 0.15827 1.3074 0.10431 12.9468 0.16278
532664 38.654 39.766 2 0.71731 0.12075 1.2762 0.11688 13.0143 0.18892
532977 38.588 39.63 2.6 0.73358 0.17018 1.3023 0.097676 12.9979 0.16321
532982 38.597 39.621 2.5 0.73904 0.13369 1.2792 0.096404 12.9497 0.20006
534475 38.615 39.892 2.4 0.73382 0.17043 1.2929 0.098475 13.001 0.19147
534573 39.119 40.533 1.6 0.75565 0.14402 1.2855 0.079287 12.9075 0.18277
535491 38.818 40.011 2.2 0.78341 0.19361 1.2964 0.088825 13.0119 0.19783
537021 38.527 39.605 1.8 0.75261 0.16497 1.2774 0.097853 12.9739 0.18064
537251 38.525 39.591 2.3 0.74179 0.16886 1.2896 0.096718 12.9893 0.1782
537381 38.553 39.494 2.1 0.73303 0.2148 1.3088 0.094707 13.0102 0.19533
537770 39.102 40.776 1.5 0.75327 0.15442 1.294 0.1079 12.9833 0.18199
537940 39.019 40.691 1.5 0.78212 0.14869 1.3017 0.093032 12.9228 0.20225
538094 39.058 40.44 2.8 0.78492 0.17624 1.2872 0.098851 12.9701 0.15689
538178 38.946 40.747 2.2 0.75027 0.17989 1.3122 0.093332 12.9843 0.16564
538287 38.621 39.684 1.5 0.74687 0.15376 1.3161 0.092338 12.9885 0.16782
538490 39.106 40.785 1.9 0.77085 0.16324 1.2823 0.094955 12.9876 0.19968
538488 39.102 40.808 2.9 0.76742 0.18302 1.2897 0.089758 12.9882 0.17801
538495 38.815 40.053 1.5 0.73525 0.16281 1.2903 0.094837 12.9957 0.18614
538494 38.815 39.993 2.1 0.78196 0.17358 1.2837 0.1057 12.975 0.17024
538771 38.812 40.054 1.9 0.73373 0.20847 1.284 0.095047 12.9642 0.16193
539954 38.691 39.885 2.2 0.74293 0.12909 1.3073 0.10014 12.9939 0.15417
540199 38.55 39.527 1.7 0.7559 0.17835 1.2987 0.10907 12.9949 0.16581
540830 38.9 40.481 1.9 0.76279 0.1887 1.256 0.093566 12.9725 0.18366
540950 38.851 40.108 1.5 0.80751 0.17363 1.2617 0.097671 12.9903 0.15512
540955 39.152 40.809 3.3 0.76886 0.21761 1.2606 0.090364 13.0101 0.16171
541915 38.706 39.92 1.5 0.74378 0.19227 1.2687 0.10036 12.96 0.20209
542685 38.74 39.983 2 0.75243 0.16998 1.256 0.10345 12.9854 0.17972
542742 38.547 39.503 1.5 0.76276 0.2292 1.2156 0.087748 12.9608 0.17671
